# Supplementary material for: Habitat Heterogeneity and Connectivity: Effects on the Planktonic Protist Community Structure at Two Adjacent Coastal Sites (the Lagoon and the Gulf of Venice, Northern Adriatic Sea, Italy) Revealed by Metabarcoding
Source: Front Microbiol. 2019 Nov 26;10:2736. doi: 10.3389/fmicb.2019.02736 (PMC6988810; doi:10.3389/fmicb.2019.02736)
Supplement: Supplementary file 1 [file Table_1.XLSX]

## Sheet: Title and authors
	Submitted to 'Frontiers in Microbiology'
	Habitat heterogeneity and connectivity: effects on the planktonic protist community structure at two adjacent coastal sites (the Lagoon and the Gulf of Venice, Northern Adriatic Sea, Italy) revealed by metabarcoding
	Simona Armeli Minicante1, Roberta Piredda2, Grazia Marina Quero2, Stefania Finotto1, Fabrizio Bernardi Aubry1, Mauro Bastianini1, Alessandra Pugnetti1, Adriana Zingone2

## Sheet: Suppl. mat. 1 taxonomic assign.
Supplementary Material 1: Summary of taxonomic assignment of the full dataset (5,883,770 reads) with the integration of trophism information. Reads assigned to the same species with a similarity with a reference in the range 99-100% were pooled and assigned at species level, those with a similarity with a reference in the range 98-95% were pooled and assigned at genus level, those with a similari…
samples codes				Sp_L_ST1	Sp_L_ST2	Sp_L_ST3	Sp_S_ST4	Sp_L_ST5	Sp_S_PELL	Sp_S_PTF	S_L_ST1	S_L_ST2	S_L_ST3	S_S_ST4	S_L_ST5	S_S_PELL	S_S_PTF	A_L_ST1	A_L_ST2	A_L_ST3	A_S_ST4	A_L_ST5	A_S_PELL	A_S_PTF	W_L_ST1	W_L_ST2	W_L_ST3	W_S_ST4	W_L_ST5	W_S_PELL	W_S_PTF
				April LoV	April LoV	April LoV	April GoV	April LoV	April GoV	April GoV	July LoV	July LoV	July LoV	July GoV	July LoV	July GoV	July GoV	November LoV	November LoV	November LoV	November GoV	November LoV	November GoV	November GoV	February LoV	February LoV	February LoV	February GoV	February LoV	February GoV	February GoV
TAXONOMY	TROPHISM	% similarity with reference	TOTAL ABUNDANCE	219219	207039	178843	186733	209802	204982	136677	152259	196138	225966	365556	220689	164991	148980	243817	225305	411409	300060	151046	283489	402598	74281	414679	424075	69456	21087	41947	2647
Eukaryota;Alveolata;Alveolata_X;Alveolata_XX;Alveolata_XXX;Alveolata_XXXX;	NA	94-90	51	1	0	12	0	0	0	0	0	4	10	0	0	0	0	0	1	1	0	0	0	0	0	0	22	0	0	0	0
Eukaryota;Alveolata;Apicomplexa;Apicomplexa_X;Apicomplexa_XX;Apicomplexa_XXX;Apicomplexa_XXXX;Apicomplexa_XXXX_sp.;	Heterotroph	99-100	9	0	0	0	0	0	0	0	0	0	0	0	0	0	0	0	0	0	0	0	0	9	0	0	0	0	0	0	0
Eukaryota;Alveolata;Apicomplexa;Apicomplexa_X;Coccidia;Coccidia_X;	Heterotroph	94-90	2	0	0	0	0	0	0	0	0	0	0	0	0	0	0	0	0	0	2	0	0	0	0	0	0	0	0	0	0
Eukaryota;Alveolata;Apicomplexa;Apicomplexa_X;Coccidia;Eimeriidae;Goussia;	Heterotroph	98-95	6	0	0	0	1	0	3	0	0	0	0	0	0	1	1	0	0	0	0	0	0	0	0	0	0	0	0	0	0
Eukaryota;Alveolata;Apicomplexa;Apicomplexa_X;Coccidia;Eucoccidiorida;Cryptosporidium;	Heterotroph	98-95	6	0	0	0	0	0	0	0	0	0	0	0	0	0	0	2	0	3	0	0	0	0	1	0	0	0	0	0	0
Eukaryota;Alveolata;Apicomplexa;Apicomplexa_X;Colpodellidae;Colpodellidae_X;	Heterotroph	94-90	79	0	0	0	0	6	0	0	52	0	2	0	13	0	0	0	0	0	4	1	1	0	0	0	0	0	0	0	0
Eukaryota;Alveolata;Apicomplexa;Apicomplexa_X;Colpodellidae;Colpodellidae_X;	Heterotroph	94-90	114	2	0	15	0	0	0	0	0	0	12	23	0	8	46	0	8	0	0	0	0	0	0	0	0	0	0	0	0
Eukaryota;Alveolata;Apicomplexa;Apicomplexa_X;Colpodellidae;Colpodellidae_X;	Heterotroph	94-90	13	0	0	11	0	2	0	0	0	0	0	0	0	0	0	0	0	0	0	0	0	0	0	0	0	0	0	0	0
Eukaryota;Alveolata;Apicomplexa;Apicomplexa_X;Colpodellidae;Colpodellidae_X;Colpodellidae_XX;	Heterotroph	98-95	266	10	2	7	57	9	8	3	41	0	4	7	7	15	2	19	3	6	1	5	26	14	8	1	2	4	0	5	0
Eukaryota;Alveolata;Apicomplexa;Apicomplexa_X;Colpodellidae;Colpodellidae_X;Colpodellidae_XX;Colpodellidae_XX_sp.;	Heterotroph	99-100	505	4	30	17	1	0	0	0	22	1	34	4	3	0	0	46	7	42	34	3	84	76	15	7	62	11	0	2	0
Eukaryota;Alveolata;Apicomplexa;Apicomplexa_X;Gregarines;Gregarines_X;	Heterotroph	94-90	145	7	4	36	8	0	0	0	0	7	1	20	1	0	0	0	0	0	0	0	0	0	0	0	61	0	0	0	0
Eukaryota;Alveolata;Apicomplexa;Apicomplexa_X;Gregarines;Gregarines_X;	Heterotroph	94-90	4	0	0	0	0	0	0	0	0	0	0	4	0	0	0	0	0	0	0	0	0	0	0	0	0	0	0	0	0
Eukaryota;Alveolata;Apicomplexa;Apicomplexa_X;Gregarines;Gregarines_X;	Heterotroph	94-90	29	0	1	0	0	0	0	0	0	0	27	1	0	0	0	0	0	0	0	0	0	0	0	0	0	0	0	0	0
Eukaryota;Alveolata;Apicomplexa;Apicomplexa_X;Gregarines;Gregarines_X;	Heterotroph	94-90	3	0	0	3	0	0	0	0	0	0	0	0	0	0	0	0	0	0	0	0	0	0	0	0	0	0	0	0	0
Eukaryota;Alveolata;Apicomplexa;Apicomplexa_X;Gregarines;Gregarines_X;	Heterotroph	94-90	2	0	2	0	0	0	0	0	0	0	0	0	0	0	0	0	0	0	0	0	0	0	0	0	0	0	0	0	0
Eukaryota;Alveolata;Apicomplexa;Apicomplexa_X;Gregarines;Gregarines_X;	Heterotroph	94-90	17	0	0	10	0	0	0	0	0	0	7	0	0	0	0	0	0	0	0	0	0	0	0	0	0	0	0	0	0
Eukaryota;Alveolata;Apicomplexa;Apicomplexa_X;Gregarines;Gregarines_X;	Heterotroph	94-90	30	0	0	4	0	0	0	0	0	0	0	0	0	0	0	0	4	18	4	0	0	0	0	0	0	0	0	0	0
Eukaryota;Alveolata;Apicomplexa;Apicomplexa_X;Gregarines;Gregarines_X;Ascogregarina;Ascogregarina_taiwanensis;	Heterotroph	99-100	6	0	0	0	0	0	0	0	0	0	0	0	0	0	0	0	0	0	0	0	0	0	6	0	0	0	0	0	0
Eukaryota;Alveolata;Apicomplexa;Apicomplexa_X;Gregarines;Gregarines_X;Gregarines_XX;	Heterotroph	98-95	18	0	0	3	0	0	8	0	0	0	0	0	0	0	0	4	0	0	0	0	0	0	3	0	0	0	0	0	0
Eukaryota;Alveolata;Apicomplexa;Apicomplexa_X;Gregarines;Gregarines_X;Gregarinidae;	Heterotroph	98-95	6	0	0	0	0	0	0	0	0	0	0	6	0	0	0	0	0	0	0	0	0	0	0	0	0	0	0	0	0
Eukaryota;Alveolata;Apicomplexa;Apicomplexa_X;Gregarines;Gregarines_X;Hoplorhynchus;	Heterotroph	98-95	11	8	0	0	0	0	0	0	0	0	0	0	0	0	0	3	0	0	0	0	0	0	0	0	0	0	0	0	0
Eukaryota;Alveolata;Apicomplexa;Apicomplexa_X;Gregarines;Gregarines_X;Lankesteria;	Heterotroph	98-95	450	0	0	0	0	0	0	0	3	0	441	4	2	0	0	0	0	0	0	0	0	0	0	0	0	0	0	0	0
Eukaryota;Alveolata;Apicomplexa;Apicomplexa_X;Gregarines;Gregarines_X;Lankesteria;Lankesteria_ascidiae;	Heterotroph	99-100	42	0	42	0	0	0	0	0	0	0	0	0	0	0	0	0	0	0	0	0	0	0	0	0	0	0	0	0	0
Eukaryota;Alveolata;Apicomplexa;Apicomplexa_X;Gregarines;Gregarines_X;Lecudina;	Heterotroph	98-95	47	3	1	5	0	10	0	0	8	0	0	1	5	0	0	5	0	0	1	2	0	0	0	5	1	0	0	0	0
Eukaryota;Alveolata;Apicomplexa;Apicomplexa_X;Gregarines;Gregarines_X;Monocystis;	Heterotroph	98-95	2	0	0	0	0	0	0	0	0	0	0	0	0	0	0	2	0	0	0	0	0	0	0	0	0	0	0	0	0
Eukaryota;Alveolata;Apicomplexa;Apicomplexa_X;Gregarines;Gregarines_X;Paraschneideria;Paraschneideria_metamorphosa;	Heterotroph	99-100	12	1	0	0	0	0	0	0	0	0	0	0	0	0	0	0	10	0	0	0	0	0	1	0	0	0	0	0	0
Eukaryota;Alveolata;Apicomplexa;Apicomplexa_X;Gregarines;Gregarines_X;Selenidium;	Heterotroph	98-95	21	0	0	0	0	4	0	0	0	0	13	0	3	0	0	0	0	0	1	0	0	0	0	0	0	0	0	0	0
Eukaryota;Alveolata;Apicomplexa;Apicomplexa_X;Gregarines;Gregarines_X;Selenidium;	Heterotroph	98-95	2	0	0	2	0	0	0	0	0	0	0	0	0	0	0	0	0	0	0	0	0	0	0	0	0	0	0	0	0
Eukaryota;Alveolata;Apicomplexa;Apicomplexa_X;Gregarines;Gregarines_X;Selenidium;	Heterotroph	98-95	21	0	0	6	0	0	0	0	0	0	0	0	0	0	0	0	0	3	12	0	0	0	0	0	0	0	0	0	0
Eukaryota;Alveolata;Apicomplexa;Apicomplexa_X;Haemosporida;Plasmodium-group;Plasmodium;Plasmodium_ovale;	Heterotroph	99-100	9	0	0	0	0	0	0	0	0	0	0	0	0	0	0	0	0	0	9	0	0	0	0	0	0	0	0	0	0
Eukaryota;Alveolata;Apicomplexa;Apicomplexa_X;Novel-Apicomplexa-Class-1;Novel-Apicomplexa-Class-1_X;	Heterotroph	94-90	31	0	0	2	6	0	0	0	0	0	17	3	0	0	0	0	1	1	1	0	0	0	0	0	0	0	0	0	0
Eukaryota;Alveolata;Apicomplexa;Apicomplexa_X;Novel-Apicomplexa-Class-1;Novel-Apicomplexa-Class-1_X;Novel-Apicomplexa-Class-1_XX;	Heterotroph	98-95	563	212	16	78	4	41	0	0	108	8	24	22	8	1	0	13	0	3	7	3	0	0	6	2	7	0	0	0	0
Eukaryota;Alveolata;Apicomplexa;Apicomplexa_X;Novel-Apicomplexa-Class-2;Novel-Apicomplexa-Class-2_X;	Heterotroph	94-90	66	0	0	40	10	0	3	0	0	0	1	4	0	1	0	1	0	4	0	2	0	0	0	0	0	0	0	0	0
Eukaryota;Alveolata;Apicomplexa;Apicomplexa_X;Novel-Apicomplexa-Class-2;Novel-Apicomplexa-Class-2_X;Novel-Apicomplexa-Class-2_XX;	Heterotroph	98-95	7	0	0	2	0	0	0	0	0	0	0	3	0	0	0	0	0	0	2	0	0	0	0	0	0	0	0	0	0
Eukaryota;Alveolata;Apicomplexa;Apicomplexa_X;Novel-Apicomplexa-Class-2;Novel-Apicomplexa-Class-2_X;Novel-Apicomplexa-Class-2_XX;Novel-Apicomplexa-Class-2_XX_sp.;	Heterotroph	99-100	128	3	31	16	0	35	0	0	0	0	1	0	0	0	0	9	3	4	4	6	0	0	0	4	12	0	0	0	0
Eukaryota;Alveolata;Ciliophora;Ciliophora-10;Ciliophora-10_X;Ciliophora-10_XX;Ciliophora-10_XXX;	Heterotroph	98-95	1550	0	8	52	0	1	0	0	227	365	39	34	816	3	5	0	0	0	0	0	0	0	0	0	0	0	0	0	0
Eukaryota;Alveolata;Ciliophora;Ciliophora-5;Ciliophora-5_X;Ciliophora-5_XX;	Heterotroph	94-90	101	0	7	1	36	0	0	0	0	0	0	0	0	0	0	0	0	38	19	0	0	0	0	0	0	0	0	0	0
Eukaryota;Alveolata;Ciliophora;Ciliophora-5;Ciliophora-5_X;Ciliophora-5_XX;Ciliophora-5_XXX;	Heterotroph	98-95	1038	0	26	4	98	0	0	0	3	37	399	9	0	0	0	0	0	81	213	0	2	166	0	0	0	0	0	0	0
Eukaryota;Alveolata;Ciliophora;Ciliophora-5;Ciliophora-5_X;Ciliophora-5_XX;Ciliophora-5_XXX;Ciliophora-5_XXX_sp.;	Heterotroph	99-100	21	0	0	0	0	0	0	0	0	0	0	0	0	21	0	0	0	0	0	0	0	0	0	0	0	0	0	0	0
Eukaryota;Alveolata;Ciliophora;Ciliophora-8;Ciliophora-8_X;Ciliophora-8_XX;Ciliophora-8_XXX;	Heterotroph	98-95	2	0	0	0	0	0	0	0	0	0	0	0	0	0	0	0	0	0	0	0	0	0	2	0	0	0	0	0	0
Eukaryota;Alveolata;Ciliophora;Colpodea;Colpodea-1;Colpodea-1_X;	Heterotroph	94-90	3	0	0	0	0	0	0	0	0	0	0	0	0	0	0	0	0	0	0	0	3	0	0	0	0	0	0	0	0
Eukaryota;Alveolata;Ciliophora;Colpodea;Colpodea-1;Colpodea-1_X;Colpodea-1_XX;	Heterotroph	98-95	786	0	0	7	9	0	0	0	0	0	0	0	0	0	0	0	59	267	6	0	222	196	0	0	1	19	0	0	0
Eukaryota;Alveolata;Ciliophora;Colpodea;Colpodea-1;Colpodea-1_X;Colpodea-1_XX;Colpodea-1_XX_sp.;	Heterotroph	99-100	233	0	2	0	7	0	0	0	0	0	0	0	0	0	0	0	4	88	29	0	32	46	0	11	14	0	0	0	0
Eukaryota;Alveolata;Ciliophora;Colpodea;Colpodida;Grossglockneriidae;Pseudoplatyophrya;	Heterotroph	98-95	2	0	0	0	0	0	0	0	0	0	0	0	0	0	0	0	0	0	0	0	0	0	2	0	0	0	0	0	0
Eukaryota;Alveolata;Ciliophora;Colpodea;Cyrtolophosidida;Cyrtolophosididae;Cyrtolophosididae_X;	Heterotroph	98-95	20	0	0	0	0	0	0	0	0	0	0	0	0	0	0	0	0	0	0	0	0	0	0	0	0	20	0	0	0
Eukaryota;Alveolata;Ciliophora;Heterotrichea;Heterotrichida;Condylostomatidae;	Heterotroph	94-90	6	0	0	6	0	0	0	0	0	0	0	0	0	0	0	0	0	0	0	0	0	0	0	0	0	0	0	0	0
Eukaryota;Alveolata;Ciliophora;Heterotrichea;Heterotrichida;Folliculinidae;Folliculina;	Heterotroph	98-95	9	0	0	9	0	0	0	0	0	0	0	0	0	0	0	0	0	0	0	0	0	0	0	0	0	0	0	0	0
Eukaryota;Alveolata;Ciliophora;Heterotrichea;Heterotrichida;Peritromidae;	Heterotroph	94-90	202	0	0	0	0	0	0	0	0	0	0	0	0	0	0	0	1	12	4	0	54	131	0	0	0	0	0	0	0
Eukaryota;Alveolata;Ciliophora;Heterotrichea;Heterotrichida;Spirostomidae;	Heterotroph	94-90	3	3	0	0	0	0	0	0	0	0	0	0	0	0	0	0	0	0	0	0	0	0	0	0	0	0	0	0	0
Eukaryota;Alveolata;Ciliophora;Heterotrichea;Heterotrichida;Spirostomidae;Gruberia;Gruberia_sp.;	Heterotroph	99-100	3	0	0	0	0	0	0	0	3	0	0	0	0	0	0	0	0	0	0	0	0	0	0	0	0	0	0	0	0
Eukaryota;Alveolata;Ciliophora;Heterotrichea;Heterotrichida;Stentoridae;Stentor;	Heterotroph	98-95	2	0	0	2	0	0	0	0	0	0	0	0	0	0	0	0	0	0	0	0	0	0	0	0	0	0	0	0	0
Eukaryota;Alveolata;Ciliophora;Heterotrichea;Heterotrichida;Stentoridae;Stentor;Stentor_coeruleus;	Heterotroph	99-100	3	0	0	0	0	0	0	0	0	0	0	0	0	0	0	0	0	3	0	0	0	0	0	0	0	0	0	0	0
Eukaryota;Alveolata;Ciliophora;Litostomatea;Cyclotrichia;Cyclotrichia_X;	Heterotroph	94-90	1188	0	22	0	3	0	0	0	35	16	60	37	122	0	2	27	32	129	390	186	57	9	0	38	17	6	0	0	0
Eukaryota;Alveolata;Ciliophora;Litostomatea;Cyclotrichia;Cyclotrichia_X;Cyclotrichia_XX;	Heterotroph	98-95	35755	156	2096	1048	24	1221	45	14	27	135	151	21	86	7	32	1143	1167	5406	2849	2341	4534	2573	267	3187	6631	471	50	73	0
Eukaryota;Alveolata;Ciliophora;Litostomatea;Cyclotrichia;Cyclotrichia_X;Cyclotrichia_XX;Cyclotrichia_XX_sp.;	Heterotroph	99-100	4840	147	606	534	27	737	12	0	0	1	1	17	1	25	11	139	81	336	150	320	565	505	4	161	409	50	0	1	0
Eukaryota;Alveolata;Ciliophora;Litostomatea;Cyclotrichia;Cyclotrichia_X;Cyclotrichium;Cyclotrichium_sp.;	Heterotroph	99-100	2762	0	4	7	0	0	0	0	5	64	119	179	0	0	1	109	70	423	1694	11	27	39	0	0	10	0	0	0	0
Eukaryota;Alveolata;Ciliophora;Litostomatea;Cyclotrichia;Mesodiniidae;Askenasi;	Heterotroph	98-95	25	0	0	0	0	0	0	0	0	4	16	0	0	0	0	0	0	0	0	0	0	0	1	0	4	0	0	0	0
Eukaryota;Alveolata;Ciliophora;Litostomatea;Cyclotrichia;Mesodiniidae;Askenasi;	Heterotroph	98-95	6	0	0	0	0	0	0	0	0	0	0	0	0	0	0	0	0	0	0	0	6	0	0	0	0	0	0	0	0
Eukaryota;Alveolata;Ciliophora;Litostomatea;Cyclotrichia;Mesodiniidae;Askenasi;Askenasi_sp.;	Heterotroph	99-100	5086	0	0	0	0	0	0	0	0	0	0	0	0	0	0	0	15	95	101	2	2421	2186	0	46	212	8	0	0	0
Eukaryota;Alveolata;Ciliophora;Litostomatea;Cyclotrichia;Mesodiniidae;Askenasia;	Heterotroph	98-95	1213	0	10	0	6	0	0	0	0	0	0	0	0	0	0	0	2	0	6	0	5	0	7	579	584	14	0	0	0
Eukaryota;Alveolata;Ciliophora;Litostomatea;Haptoria;Amphileptidae;	Heterotroph	94-90	4	0	0	0	0	4	0	0	0	0	0	0	0	0	0	0	0	0	0	0	0	0	0	0	0	0	0	0	0
Eukaryota;Alveolata;Ciliophora;Litostomatea;Haptoria;Amphileptidae;Amphileptidae_X;	Heterotroph	98-95	11	5	0	0	0	2	0	0	4	0	0	0	0	0	0	0	0	0	0	0	0	0	0	0	0	0	0	0	0
Eukaryota;Alveolata;Ciliophora;Litostomatea;Haptoria;Amphileptidae;Hemiophrys;	Heterotroph	98-95	166	50	4	0	0	0	0	0	94	8	3	0	3	0	0	0	0	1	0	2	0	0	1	0	0	0	0	0	0
Eukaryota;Alveolata;Ciliophora;Litostomatea;Haptoria;Amphileptidae;Hemiophrys;Hemiophrys_procera;	Heterotroph	99-100	3	0	0	3	0	0	0	0	0	0	0	0	0	0	0	0	0	0	0	0	0	0	0	0	0	0	0	0	0
Eukaryota;Alveolata;Ciliophora;Litostomatea;Haptoria;Didiniidae;Didiniidae_X;Didiniidae_X_sp.;	Heterotroph	99-100	11016	5	253	219	1	41	0	1	1056	884	44	10	8411	54	36	0	0	1	0	0	0	0	0	0	0	0	0	0	0
Eukaryota;Alveolata;Ciliophora;Litostomatea;Haptoria;Haptoria_X;	Heterotroph	94-90	70	0	0	4	0	0	0	0	4	0	0	0	62	0	0	0	0	0	0	0	0	0	0	0	0	0	0	0	0
Eukaryota;Alveolata;Ciliophora;Litostomatea;Haptoria;Haptoria_X;Acaryophrya;	Heterotroph	98-95	2	0	0	2	0	0	0	0	0	0	0	0	0	0	0	0	0	0	0	0	0	0	0	0	0	0	0	0	0
Eukaryota;Alveolata;Ciliophora;Litostomatea;Haptoria;Haptoria_X;Haptoria_XX;	Heterotroph	98-95	2	0	0	0	0	2	0	0	0	0	0	0	0	0	0	0	0	0	0	0	0	0	0	0	0	0	0	0	0
Eukaryota;Alveolata;Ciliophora;Litostomatea;Haptoria;Homalozoonidae;Homalozoon;Homalozoon_vermiculare;	Heterotroph	99-100	2	0	0	0	0	0	0	0	0	0	0	0	0	0	0	0	0	0	0	0	0	0	0	0	2	0	0	0	0
Eukaryota;Alveolata;Ciliophora;Litostomatea;Haptoria;Lacrymariidae;	Heterotroph	94-90	3	0	0	3	0	0	0	0	0	0	0	0	0	0	0	0	0	0	0	0	0	0	0	0	0	0	0	0	0
Eukaryota;Alveolata;Ciliophora;Litostomatea;Haptoria;Lacrymariidae;Lacrymaria;	Heterotroph	98-95	682	4	15	8	644	0	0	0	0	0	0	6	0	0	0	0	0	0	0	0	0	0	0	1	4	0	0	0	0
Eukaryota;Alveolata;Ciliophora;Litostomatea;Haptoria;Lacrymariidae;Phialina;	Heterotroph	98-95	2	0	0	2	0	0	0	0	0	0	0	0	0	0	0	0	0	0	0	0	0	0	0	0	0	0	0	0	0
Eukaryota;Alveolata;Ciliophora;Litostomatea;Haptoria;Lacrymariidae;Phialina;Phialina_salinarum;	Heterotroph	99-100	3	0	0	3	0	0	0	0	0	0	0	0	0	0	0	0	0	0	0	0	0	0	0	0	0	0	0	0	0
Eukaryota;Alveolata;Ciliophora;Litostomatea;Haptoria;Litonotidae;	Heterotroph	94-90	17	0	0	4	0	0	0	0	0	0	13	0	0	0	0	0	0	0	0	0	0	0	0	0	0	0	0	0	0
Eukaryota;Alveolata;Ciliophora;Litostomatea;Haptoria;Litonotidae;	Heterotroph	94-90	5	0	0	0	0	0	0	0	0	0	0	5	0	0	0	0	0	0	0	0	0	0	0	0	0	0	0	0	0
Eukaryota;Alveolata;Ciliophora;Litostomatea;Haptoria;Litonotidae;Litonotidae_X;	Heterotroph	98-95	26	26	0	0	0	0	0	0	0	0	0	0	0	0	0	0	0	0	0	0	0	0	0	0	0	0	0	0	0
Eukaryota;Alveolata;Ciliophora;Litostomatea;Haptoria;Litonotidae;Litonotus;	Heterotroph	98-95	13	0	1	0	3	9	0	0	0	0	0	0	0	0	0	0	0	0	0	0	0	0	0	0	0	0	0	0	0
Eukaryota;Alveolata;Ciliophora;Litostomatea;Haptoria;Litonotidae;Loxophyllum;Loxophyllum_rostratum;	Heterotroph	99-100	11	0	0	1	0	0	0	0	1	2	0	2	4	0	0	0	0	0	1	0	0	0	0	0	0	0	0	0	0
Eukaryota;Alveolata;Ciliophora;Litostomatea;Haptoria;Tracheliidae;Trachelius;Trachelius_sp.;	Heterotroph	99-100	7	0	0	5	0	0	0	0	0	0	0	0	0	0	0	0	0	0	0	0	0	0	0	0	2	0	0	0	0
Eukaryota;Alveolata;Ciliophora;Oligohymenophorea;Apostomatia;Foettingeriidae;	Heterotroph	94-90	7	0	0	7	0	0	0	0	0	0	0	0	0	0	0	0	0	0	0	0	0	0	0	0	0	0	0	0	0
Eukaryota;Alveolata;Ciliophora;Oligohymenophorea;Apostomatia;Foettingeriidae;Foettingeriidae_X;	Heterotroph	98-95	3	0	0	0	3	0	0	0	0	0	0	0	0	0	0	0	0	0	0	0	0	0	0	0	0	0	0	0	0
Eukaryota;Alveolata;Ciliophora;Oligohymenophorea;Apostomatia;Foettingeriidae;Hyalophysa;	Heterotroph	98-95	2	0	0	0	0	2	0	0	0	0	0	0	0	0	0	0	0	0	0	0	0	0	0	0	0	0	0	0	0
Eukaryota;Alveolata;Ciliophora;Oligohymenophorea;Hymenostomatia;Turaniellidae;Dexiostoma;Dexiostoma_sp.;	Heterotroph	99-100	113	2	0	2	0	0	0	0	0	0	0	0	0	0	0	0	0	1	0	0	0	0	92	16	0	0	0	0	0
Eukaryota;Alveolata;Ciliophora;Oligohymenophorea;Mobilida;Trichodinidae;Trichodina;	Heterotroph	98-95	15	0	0	8	0	0	0	0	0	0	0	0	0	0	0	0	0	0	0	0	0	0	0	0	7	0	0	0	0
Eukaryota;Alveolata;Ciliophora;Oligohymenophorea;Peniculia;Frontoniidae;Frontonia;	Heterotroph	98-95	87	0	0	0	0	0	0	0	85	2	0	0	0	0	0	0	0	0	0	0	0	0	0	0	0	0	0	0	0
Eukaryota;Alveolata;Ciliophora;Oligohymenophorea;Peniculia;Frontoniidae;Frontonia;	Heterotroph	98-95	27	0	0	0	0	0	0	0	0	0	0	0	0	0	0	0	0	0	0	0	0	0	0	0	0	27	0	0	0
Eukaryota;Alveolata;Ciliophora;Oligohymenophorea;Peniculia;Parameciidae;Paramecium;Paramecium_multimicronucleatum;	Heterotroph	99-100	54	1	0	0	0	0	0	0	0	0	0	0	0	0	0	33	2	3	0	0	0	0	7	8	0	0	0	0	0
Eukaryota;Alveolata;Ciliophora;Oligohymenophorea;Peniculia;Parameciidae;Paramecium;Paramecium_putrinum;	Heterotroph	99-100	2	0	0	0	0	0	0	0	0	0	0	0	0	0	0	0	0	0	0	0	0	0	2	0	0	0	0	0	0
Eukaryota;Alveolata;Ciliophora;Oligohymenophorea;Peritrichia;Epistylididae;Epistylis;	Heterotroph	98-95	45	4	0	0	0	0	0	0	0	0	0	0	0	0	0	9	1	31	0	0	0	0	0	0	0	0	0	0	0
Eukaryota;Alveolata;Ciliophora;Oligohymenophorea;Peritrichia;Epistylididae;Epistylis;	Heterotroph	98-95	36	0	0	0	0	0	0	0	0	0	0	0	0	0	0	27	0	3	0	0	0	0	6	0	0	0	0	0	0
Eukaryota;Alveolata;Ciliophora;Oligohymenophorea;Peritrichia;Operculariidae;Opercularia;Opercularia_microdiscum;	Heterotroph	99-100	13	0	0	0	0	0	0	0	0	0	0	0	0	0	0	0	0	13	0	0	0	0	0	0	0	0	0	0	0
Eukaryota;Alveolata;Ciliophora;Oligohymenophorea;Peritrichia;Opisthonectidae;	Heterotroph	94-90	5	0	0	0	0	0	0	0	0	0	0	0	0	0	0	0	0	0	0	0	0	0	5	0	0	0	0	0	0
Eukaryota;Alveolata;Ciliophora;Oligohymenophorea;Peritrichia;Opisthonectidae;Opisthonecta;	Heterotroph	98-95	9	1	0	0	0	0	0	0	0	0	0	0	0	0	0	0	0	0	0	0	0	0	8	0	0	0	0	0	0
Eukaryota;Alveolata;Ciliophora;Oligohymenophorea;Peritrichia;Peritrichia_X;Peritrichia_XX;	Heterotroph	98-95	2	0	0	0	0	0	0	0	0	0	0	0	0	0	0	0	0	2	0	0	0	0	0	0	0	0	0	0	0
Eukaryota;Alveolata;Ciliophora;Oligohymenophorea;Peritrichia;Peritrichia-1;	Heterotroph	94-90	7	0	0	0	0	0	0	0	0	0	0	0	0	0	0	3	0	4	0	0	0	0	0	0	0	0	0	0	0
Eukaryota;Alveolata;Ciliophora;Oligohymenophorea;Peritrichia;Vaginicolidae;	Heterotroph	94-90	4	0	0	0	0	0	0	0	0	0	0	0	0	0	0	0	0	0	0	0	0	0	0	0	0	0	4	0	0
Eukaryota;Alveolata;Ciliophora;Oligohymenophorea;Peritrichia;Vaginicolidae;	Heterotroph	94-90	10	9	0	0	0	0	0	0	0	0	0	0	0	0	0	0	0	0	0	0	0	0	1	0	0	0	0	0	0
Eukaryota;Alveolata;Ciliophora;Oligohymenophorea;Peritrichia;Vaginicolidae;Vaginicolidae_X;	Heterotroph	98-95	10	2	0	4	0	0	0	0	0	0	0	0	0	0	0	0	0	0	0	0	0	0	0	0	0	0	4	0	0
Eukaryota;Alveolata;Ciliophora;Oligohymenophorea;Peritrichia;Zoothamniidae;	Heterotroph	94-90	6	0	0	0	0	0	0	0	0	0	0	0	0	0	0	0	0	6	0	0	0	0	0	0	0	0	0	0	0
Eukaryota;Alveolata;Ciliophora;Oligohymenophorea;Peritrichia;Zoothamniidae;Zoothamnium;	Heterotroph	98-95	3	0	0	0	0	0	0	0	0	0	3	0	0	0	0	0	0	0	0	0	0	0	0	0	0	0	0	0	0
Eukaryota;Alveolata;Ciliophora;Oligohymenophorea;Peritrichia;Zoothamniidae;Zoothamnium;	Heterotroph	98-95	12	12	0	0	0	0	0	0	0	0	0	0	0	0	0	0	0	0	0	0	0	0	0	0	0	0	0	0	0
Eukaryota;Alveolata;Ciliophora;Oligohymenophorea;Peritrichia;Zoothamniidae;Zoothamnium;Zoothamnium_alternans;	Heterotroph	99-100	25	0	0	12	0	0	0	0	0	0	0	0	0	3	0	0	0	3	4	0	0	0	0	0	3	0	0	0	0
Eukaryota;Alveolata;Ciliophora;Oligohymenophorea;Peritrichia;Zoothamniidae;Zoothamnium;Zoothamnium_duplicatum;	Heterotroph	99-100	26	1	0	7	0	0	0	0	0	0	0	0	0	0	0	2	0	0	0	0	0	0	8	8	0	0	0	0	0
Eukaryota;Alveolata;Ciliophora;Oligohymenophorea;Peritrichia;Zoothamniidae;Zoothamnium;Zoothamnium_pelagicum;	Heterotroph	99-100	23	0	0	0	0	0	0	0	0	0	0	1	0	22	0	0	0	0	0	0	0	0	0	0	0	0	0	0	0
Eukaryota;Alveolata;Ciliophora;Oligohymenophorea;Peritrichia;Zoothamniidae;Zoothamnium;Zoothamnium_sp.;	Heterotroph	99-100	51	6	2	2	0	2	0	0	1	1	0	0	0	0	0	23	0	2	0	0	0	0	0	0	0	0	12	0	0
Eukaryota;Alveolata;Ciliophora;Oligohymenophorea;Peritrichia;Zoothamniidae;Zoothamnopsis;Zoothamnopsis_sinica;	Heterotroph	99-100	7	0	0	7	0	0	0	0	0	0	0	0	0	0	0	0	0	0	0	0	0	0	0	0	0	0	0	0	0
Eukaryota;Alveolata;Ciliophora;Oligohymenophorea;Scuticociliatia;Cinetochilidae;Cinetochilum;	Heterotroph	98-95	16	0	0	0	0	0	0	0	0	0	0	0	0	0	0	0	0	0	0	0	0	0	0	0	0	16	0	0	0
Eukaryota;Alveolata;Ciliophora;Oligohymenophorea;Scuticociliatia;Cinetochilidae;Cinetochilum;Cinetochilum_sp.;	Heterotroph	99-100	32	0	0	0	7	0	0	0	0	0	0	0	0	0	0	2	10	8	0	0	5	0	0	0	0	0	0	0	0
Eukaryota;Alveolata;Ciliophora;Oligohymenophorea;Scuticociliatia;Cohnilembidae;	Heterotroph	94-90	4	0	0	0	0	0	0	0	0	0	0	0	0	0	0	0	0	4	0	0	0	0	0	0	0	0	0	0	0
Eukaryota;Alveolata;Ciliophora;Oligohymenophorea;Scuticociliatia;Cohnilembidae;Porpostoma;Porpostoma_notata;	Heterotroph	99-100	11	0	0	0	0	0	0	0	0	3	0	0	0	0	0	0	0	0	0	0	0	0	0	0	0	0	8	0	0
Eukaryota;Alveolata;Ciliophora;Oligohymenophorea;Scuticociliatia;Cyclidiidae;	Heterotroph	94-90	2	0	0	0	0	0	0	0	0	0	0	0	0	0	0	0	0	0	0	0	0	0	2	0	0	0	0	0	0
Eukaryota;Alveolata;Ciliophora;Oligohymenophorea;Scuticociliatia;Cyclidiidae;	Heterotroph	94-90	25	5	0	0	0	0	0	0	0	0	0	0	0	0	0	0	0	6	0	1	0	0	13	0	0	0	0	0	0
Eukaryota;Alveolata;Ciliophora;Oligohymenophorea;Scuticociliatia;Cyclidiidae;Cyclidium;	Heterotroph	98-95	10	0	0	0	0	0	0	0	0	5	0	0	0	0	0	0	0	0	0	0	0	0	0	0	5	0	0	0	0
Eukaryota;Alveolata;Ciliophora;Oligohymenophorea;Scuticociliatia;Cyclidiidae;Cyclidium;Cyclidium_glaucoma;	Heterotroph	99-100	77	1	0	7	0	4	0	0	2	0	0	0	0	0	0	9	0	6	0	2	0	0	45	0	1	0	0	0	0
Eukaryota;Alveolata;Ciliophora;Oligohymenophorea;Scuticociliatia;Loxocephalidae;Pseudocyclidium;	Heterotroph	98-95	2	0	0	2	0	0	0	0	0	0	0	0	0	0	0	0	0	0	0	0	0	0	0	0	0	0	0	0	0
Eukaryota;Alveolata;Ciliophora;Oligohymenophorea;Scuticociliatia;Orchitophryidae;Mesanophrys;Mesanophrys_carcini;	Heterotroph	99-100	25	0	0	1	0	2	0	0	0	0	0	0	0	0	0	0	0	0	0	1	0	0	15	1	0	5	0	0	0
Eukaryota;Alveolata;Ciliophora;Oligohymenophorea;Scuticociliatia;Orchitophryidae;Metanophrys;	Heterotroph	98-95	10	0	0	2	0	0	0	0	0	0	0	0	0	0	0	0	0	8	0	0	0	0	0	0	0	0	0	0	0
Eukaryota;Alveolata;Ciliophora;Oligohymenophorea;Scuticociliatia;Orchitophryidae;Metanophrys;Metanophrys_sinensis;	Heterotroph	99-100	17	0	0	3	0	0	0	0	7	0	7	0	0	0	0	0	0	0	0	0	0	0	0	0	0	0	0	0	0
Eukaryota;Alveolata;Ciliophora;Oligohymenophorea;Scuticociliatia;Parauronematidae;	Heterotroph	94-90	12	0	0	0	0	0	0	0	0	0	0	0	0	0	0	0	0	0	0	0	0	0	0	12	0	0	0	0	0
Eukaryota;Alveolata;Ciliophora;Oligohymenophorea;Scuticociliatia;Parauronematidae;Parauronema;Parauronema_longum;	Heterotroph	99-100	21	0	0	0	0	0	0	0	0	0	0	0	0	0	0	9	0	0	0	0	0	0	3	0	9	0	0	0	0
Eukaryota;Alveolata;Ciliophora;Oligohymenophorea;Scuticociliatia;Parauronematidae;Parauronematidae_X;	Heterotroph	98-95	3	0	0	0	0	0	0	0	0	0	0	0	0	0	0	0	0	0	1	2	0	0	0	0	0	0	0	0	0
Eukaryota;Alveolata;Ciliophora;Oligohymenophorea;Scuticociliatia;Philasteridae;Philaster;Philaster_digitiformis;	Heterotroph	99-100	242	0	0	12	0	1	0	0	0	0	9	0	0	0	0	0	0	21	11	188	0	0	0	0	0	0	0	0	0
Eukaryota;Alveolata;Ciliophora;Oligohymenophorea;Scuticociliatia;Philasteridae;Philasterides;	Heterotroph	98-95	68	0	0	10	0	0	0	0	0	0	0	0	0	0	0	0	0	57	0	0	0	1	0	0	0	0	0	0	0
Eukaryota;Alveolata;Ciliophora;Oligohymenophorea;Scuticociliatia;Philasteridae;Philasterides;	Heterotroph	98-95	12	0	0	6	0	0	0	0	0	0	0	0	0	0	0	0	0	6	0	0	0	0	0	0	0	0	0	0	0
Eukaryota;Alveolata;Ciliophora;Oligohymenophorea;Scuticociliatia;Pleuronematidae;Pleuronema;Pleuronema_coronatum;	Heterotroph	99-100	31	0	14	7	0	1	0	0	0	0	0	0	0	0	0	6	0	0	0	0	0	0	0	3	0	0	0	0	0
Eukaryota;Alveolata;Ciliophora;Oligohymenophorea;Scuticociliatia;Pseudocohnilembidae;Pseudocohnilembus;Pseudocohnilembus_persalinus;	Heterotroph	99-100	16	5	0	1	1	0	0	0	0	0	0	0	0	0	0	0	0	7	0	0	0	0	0	2	0	0	0	0	0
Eukaryota;Alveolata;Ciliophora;Oligohymenophorea;Scuticociliatia;Scuticociliatia_X;	Heterotroph	94-90	15	0	0	9	0	0	0	0	0	0	0	0	3	0	0	0	0	2	0	0	0	0	1	0	0	0	0	0	0
Eukaryota;Alveolata;Ciliophora;Oligohymenophorea;Scuticociliatia;Scuticociliatia_X;Scuticociliatia_XX;	Heterotroph	98-95	156	0	0	2	0	19	0	0	23	0	0	1	0	0	0	60	0	5	6	7	0	0	12	4	5	12	0	0	0
Eukaryota;Alveolata;Ciliophora;Oligohymenophorea;Scuticociliatia;Scuticociliatia_X;Scuticociliatia_XX;Scuticociliatia_XX_sp.;	Heterotroph	99-100	98	2	6	2	2	3	0	0	1	1	1	0	4	0	0	15	7	21	0	1	0	7	1	3	5	14	2	0	0
Eukaryota;Alveolata;Ciliophora;Oligohymenophorea;Scuticociliatia;Scuticociliatia-1;Scuticociliatia-1_X;	Heterotroph	98-95	244	0	0	0	0	0	0	0	0	0	0	0	0	0	0	0	0	19	20	0	46	159	0	0	0	0	0	0	0
Eukaryota;Alveolata;Ciliophora;Oligohymenophorea;Scuticociliatia;Scuticociliatia-1;Scuticociliatia-1_X;Scuticociliatia-1_X_sp.;	Heterotroph	99-100	62	0	0	0	0	0	0	0	0	0	0	0	0	0	0	0	0	35	11	7	4	0	0	0	5	0	0	0	0
Eukaryota;Alveolata;Ciliophora;Oligohymenophorea;Scuticociliatia;Uronematidae;Paralembus;	Heterotroph	98-95	32	0	0	2	0	0	0	0	0	0	0	0	0	0	0	0	2	28	0	0	0	0	0	0	0	0	0	0	0
Eukaryota;Alveolata;Ciliophora;Oligohymenophorea;Scuticociliatia;Uronematidae;Uronema_ciliate;Uronema_marinum;	Heterotroph	99-100	94	0	4	1	0	0	0	0	0	0	0	0	0	0	0	2	19	5	0	2	0	0	14	43	0	4	0	0	0
Eukaryota;Alveolata;Ciliophora;Oligohymenophorea;Scuticociliatia;Uronematidae;Uronemella;	Heterotroph	98-95	4	0	0	0	0	1	0	0	1	0	0	0	0	0	0	1	0	0	0	0	0	0	1	0	0	0	0	0	0
Eukaryota;Alveolata;Ciliophora;Oligohymenophorea;Sessilida;Vorticellidae;	Heterotroph	94-90	9	0	0	0	0	0	0	0	0	0	0	0	0	0	0	0	0	0	0	0	0	0	9	0	0	0	0	0	0
Eukaryota;Alveolata;Ciliophora;Oligohymenophorea;Sessilida;Vorticellidae;	Heterotroph	94-90	2	0	2	0	0	0	0	0	0	0	0	0	0	0	0	0	0	0	0	0	0	0	0	0	0	0	0	0	0
Eukaryota;Alveolata;Ciliophora;Oligohymenophorea;Sessilida;Vorticellidae;	Heterotroph	94-90	2	0	0	2	0	0	0	0	0	0	0	0	0	0	0	0	0	0	0	0	0	0	0	0	0	0	0	0	0
Eukaryota;Alveolata;Ciliophora;Oligohymenophorea;Sessilida;Vorticellidae;Carchesium;	Heterotroph	98-95	30	2	0	0	0	0	0	0	0	0	0	0	0	0	0	0	1	1	0	0	0	0	26	0	0	0	0	0	0
Eukaryota;Alveolata;Ciliophora;Oligohymenophorea;Sessilida;Vorticellidae;Pseudovorticella;	Heterotroph	98-95	106	0	0	1	0	0	0	0	1	1	39	1	0	0	0	0	0	0	0	2	0	0	3	15	0	3	40	0	0
Eukaryota;Alveolata;Ciliophora;Oligohymenophorea;Sessilida;Vorticellidae;Pseudovorticella;Pseudovorticella_sinensis;	Heterotroph	99-100	111	0	0	12	0	2	0	0	0	8	0	0	0	0	0	0	0	0	0	0	0	0	0	0	0	0	89	0	0
Eukaryota;Alveolata;Ciliophora;Oligohymenophorea;Sessilida;Vorticellidae;Vorticella;	Heterotroph	98-95	29	0	0	0	0	0	0	0	0	0	0	0	0	0	0	3	0	0	0	0	0	0	26	0	0	0	0	0	0
Eukaryota;Alveolata;Ciliophora;Oligohymenophorea;Sessilida;Vorticellidae;Vorticella;Vorticella_aequilata;	Heterotroph	99-100	58	0	0	0	0	0	0	0	0	0	0	0	0	0	0	10	1	47	0	0	0	0	0	0	0	0	0	0	0
Eukaryota;Alveolata;Ciliophora;Oligohymenophorea;Sessilida;Vorticellidae;Vorticella;Vorticella_campanula;	Heterotroph	99-100	69	9	0	11	0	0	0	0	0	0	0	0	0	0	0	12	6	2	0	0	0	0	8	0	21	0	0	0	0
Eukaryota;Alveolata;Ciliophora;Oligohymenophorea;Sessilida;Vorticellidae;Vorticellidae_X;	Heterotroph	98-95	680	4	0	3	0	37	0	0	26	5	18	0	12	0	0	77	13	172	0	5	0	216	50	22	1	15	4	0	0
Eukaryota;Alveolata;Ciliophora;Oligohymenophorea;Sessilida;Vorticellidae;Vorticellidae_X;Vorticellidae_X_sp.;	Heterotroph	99-100	26	0	0	0	0	0	0	0	0	0	0	0	0	0	0	0	2	24	0	0	0	0	0	0	0	0	0	0	0
Eukaryota;Alveolata;Ciliophora;Oligohymenophorea;Sessilida;Vorticellidae;Vorticellides;	Heterotroph	98-95	96	0	0	0	0	0	0	0	0	0	0	0	0	0	0	0	0	1	0	0	0	0	95	0	0	0	0	0	0
Eukaryota;Alveolata;Ciliophora;Oligohymenophorea;Sessilida;Vorticellidae;Vorticellides;Vorticellides_infusionum;	Heterotroph	99-100	7	2	0	1	0	0	0	0	0	0	0	0	0	0	0	0	3	0	0	0	0	0	0	1	0	0	0	0	0
Eukaryota;Alveolata;Ciliophora;Oligohymenophorea;Tetrahymenida;Tetrahymenida_X;Tetrahymenida_XX;Tetrahymenida_XX_sp.;	Heterotroph	99-100	48	0	0	0	0	0	0	0	0	0	0	0	0	0	0	3	0	3	0	0	0	0	8	33	1	0	0	0	0
Eukaryota;Alveolata;Ciliophora;Oligohymenophorea;Tetrahymenida;Tetrahymenidae;Tetrahymenidae_X;	Heterotroph	98-95	11	0	0	0	0	0	0	0	0	0	0	0	0	0	0	0	0	0	0	0	0	0	11	0	0	0	0	0	0
Eukaryota;Alveolata;Ciliophora;Phyllopharyngea;Cyrtophoria;Chilodonellidae;	Heterotroph	94-90	81	0	0	0	0	0	0	0	0	0	0	0	0	0	0	0	8	0	2	0	0	0	0	71	0	0	0	0	0
Eukaryota;Alveolata;Ciliophora;Phyllopharyngea;Cyrtophoria;Chilodonellidae;Chilodonella;	Heterotroph	98-95	4	0	0	0	0	0	0	0	0	0	0	0	0	0	0	0	0	0	0	0	0	0	4	0	0	0	0	0	0
Eukaryota;Alveolata;Ciliophora;Phyllopharyngea;Cyrtophoria;Chilodonellidae;Chilodonellidae_X;Chilodonellidae_X_sp.;	Heterotroph	99-100	29	0	0	0	0	0	0	0	0	0	0	0	0	0	0	0	0	29	0	0	0	0	0	0	0	0	0	0	0
Eukaryota;Alveolata;Ciliophora;Phyllopharyngea;Cyrtophoria;Chilodonellidae;Pseudochilodonopsis;Pseudochilodonopsis_fluviatilis;	Heterotroph	99-100	84	0	0	2	0	0	0	0	0	0	0	0	0	0	0	11	0	60	0	0	0	1	0	10	0	0	0	0	0
Eukaryota;Alveolata;Ciliophora;Phyllopharyngea;Cyrtophoria;Chilodonellidae;Trithigmostoma;	Heterotroph	98-95	19	0	0	0	0	0	0	0	0	0	0	0	0	0	0	0	0	3	0	0	0	0	0	16	0	0	0	0	0
Eukaryota;Alveolata;Ciliophora;Phyllopharyngea;Cyrtophoria;Chlamydodontidae;	Heterotroph	94-90	471	0	66	52	64	0	23	0	0	0	0	0	0	0	0	5	119	124	0	2	0	0	0	0	16	0	0	0	0
Eukaryota;Alveolata;Ciliophora;Phyllopharyngea;Cyrtophoria;Chlamydodontidae;	Heterotroph	94-90	20	0	0	0	18	0	0	2	0	0	0	0	0	0	0	0	0	0	0	0	0	0	0	0	0	0	0	0	0
Eukaryota;Alveolata;Ciliophora;Phyllopharyngea;Cyrtophoria;Chlamydodontidae;Chlamydodon;	Heterotroph	98-95	985	0	0	0	0	0	0	0	233	2	0	0	0	0	0	0	178	361	85	7	84	35	0	0	0	0	0	0	0
Eukaryota;Alveolata;Ciliophora;Phyllopharyngea;Cyrtophoria;Chlamydodontidae;Chlamydodon;Chlamydodon_paramnemosyne;	Heterotroph	99-100	3	0	0	0	0	0	0	0	0	0	0	0	3	0	0	0	0	0	0	0	0	0	0	0	0	0	0	0	0
Eukaryota;Alveolata;Ciliophora;Phyllopharyngea;Cyrtophoria;Chlamydodontidae;Chlamydodon;Chlamydodon_sp.;	Heterotroph	99-100	2	0	0	0	0	0	0	0	0	0	0	0	2	0	0	0	0	0	0	0	0	0	0	0	0	0	0	0	0
Eukaryota;Alveolata;Ciliophora;Phyllopharyngea;Cyrtophoria;Chlamydodontidae;Chlamydodontidae_X;	Heterotroph	98-95	566	0	0	0	0	22	12	0	22	0	0	3	0	2	5	70	0	2	9	74	0	0	5	0	0	317	23	0	0
Eukaryota;Alveolata;Ciliophora;Phyllopharyngea;Cyrtophoria;Cyrtophoria_X;	Heterotroph	94-90	20	0	0	0	0	9	0	0	0	0	0	0	0	0	0	11	0	0	0	0	0	0	0	0	0	0	0	0	0
Eukaryota;Alveolata;Ciliophora;Phyllopharyngea;Cyrtophoria;Dysteriidae;	Heterotroph	94-90	18	0	0	0	0	2	0	0	0	0	0	0	0	0	0	16	0	0	0	0	0	0	0	0	0	0	0	0	0
Eukaryota;Alveolata;Ciliophora;Phyllopharyngea;Cyrtophoria;Dysteriidae;	Heterotroph	94-90	20	0	0	0	0	0	0	0	0	0	0	0	0	0	0	2	0	18	0	0	0	0	0	0	0	0	0	0	0
Eukaryota;Alveolata;Ciliophora;Phyllopharyngea;Cyrtophoria;Dysteriidae;	Heterotroph	94-90	10	0	0	0	0	0	0	0	0	0	0	0	0	0	0	0	0	0	0	0	0	0	0	0	0	0	10	0	0
Eukaryota;Alveolata;Ciliophora;Phyllopharyngea;Cyrtophoria;Dysteriidae;	Heterotroph	94-90	20	0	0	0	0	0	0	0	0	0	4	0	0	0	0	0	6	9	0	0	0	0	1	0	0	0	0	0	0
Eukaryota;Alveolata;Ciliophora;Phyllopharyngea;Cyrtophoria;Dysteriidae;Dysteria;	Heterotroph	98-95	46	6	0	7	0	6	0	0	14	4	8	0	0	0	0	0	0	1	0	0	0	0	0	0	0	0	0	0	0
Eukaryota;Alveolata;Ciliophora;Phyllopharyngea;Cyrtophoria;Dysteriidae;Dysteria;	Heterotroph	98-95	32	0	0	0	0	18	0	0	0	0	0	0	0	0	0	12	0	0	0	0	0	0	0	0	0	0	2	0	0
Eukaryota;Alveolata;Ciliophora;Phyllopharyngea;Cyrtophoria;Dysteriidae;Dysteria;	Heterotroph	98-95	61	0	0	4	0	7	0	0	14	0	0	3	33	0	0	0	0	0	0	0	0	0	0	0	0	0	0	0	0
Eukaryota;Alveolata;Ciliophora;Phyllopharyngea;Cyrtophoria;Dysteriidae;Dysteria;Dysteria_procera;	Heterotroph	99-100	4	0	0	0	0	4	0	0	0	0	0	0	0	0	0	0	0	0	0	0	0	0	0	0	0	0	0	0	0
Eukaryota;Alveolata;Ciliophora;Phyllopharyngea;Cyrtophoria;Dysteriidae;Dysteriidae_X;	Heterotroph	98-95	20	0	0	0	0	0	0	0	3	0	0	0	0	0	0	4	0	0	0	0	0	0	13	0	0	0	0	0	0
Eukaryota;Alveolata;Ciliophora;Phyllopharyngea;Cyrtophoria;Dysteriidae;Trochilia;	Heterotroph	98-95	39	3	0	9	0	0	0	0	0	0	0	0	0	0	0	6	0	0	19	0	0	0	2	0	0	0	0	0	0
Eukaryota;Alveolata;Ciliophora;Phyllopharyngea;Cyrtophoria;Hartmannulidae;	Heterotroph	94-90	23	1	0	5	0	0	0	0	0	0	0	0	0	0	0	1	2	0	0	2	0	0	7	2	0	0	3	0	0
Eukaryota;Alveolata;Ciliophora;Phyllopharyngea;Cyrtophoria;Hartmannulidae;	Heterotroph	94-90	30	0	0	0	0	0	0	0	0	0	0	0	19	0	0	0	0	0	0	0	0	0	0	0	10	1	0	0	0
Eukaryota;Alveolata;Ciliophora;Phyllopharyngea;Cyrtophoria;Hartmannulidae;	Heterotroph	94-90	12	11	0	0	0	0	0	0	0	0	0	0	0	0	0	1	0	0	0	0	0	0	0	0	0	0	0	0	0
Eukaryota;Alveolata;Ciliophora;Phyllopharyngea;Cyrtophoria;Hartmannulidae;Aegyriana;	Heterotroph	98-95	23	0	0	0	0	0	0	0	0	0	0	0	0	0	0	0	0	0	0	16	0	0	0	7	0	0	0	0	0
Eukaryota;Alveolata;Ciliophora;Phyllopharyngea;Cyrtophoria;Hartmannulidae;Hartmannula;	Heterotroph	98-95	8	0	0	0	0	0	0	0	0	0	0	0	0	0	0	0	0	1	0	0	0	0	0	0	0	7	0	0	0
Eukaryota;Alveolata;Ciliophora;Phyllopharyngea;Cyrtophoria;Hartmannulidae;Hartmannulidae_X;	Heterotroph	98-95	10	0	0	0	0	0	0	0	0	0	0	0	0	0	0	0	0	0	0	0	0	0	7	0	0	0	0	0	3
Eukaryota;Alveolata;Ciliophora;Phyllopharyngea;Cyrtophoria;Hartmannulidae;Hartmannulidae_X;Hartmannulidae_X_sp.;	Heterotroph	99-100	12	3	0	0	0	2	0	0	0	0	0	0	0	0	0	6	0	0	0	1	0	0	0	0	0	0	0	0	0
Eukaryota;Alveolata;Ciliophora;Phyllopharyngea;Cyrtophoria;Hartmannulidae;Trichopodiella;Trichopodiella_faurei;	Heterotroph	99-100	27	0	0	0	0	27	0	0	0	0	0	0	0	0	0	0	0	0	0	0	0	0	0	0	0	0	0	0	0
Eukaryota;Alveolata;Ciliophora;Phyllopharyngea;Cyrtophoria;Hartmannulidae;Trochilioides;	Heterotroph	98-95	15	0	0	0	0	0	0	0	0	0	0	0	0	0	0	15	0	0	0	0	0	0	0	0	0	0	0	0	0
Eukaryota;Alveolata;Ciliophora;Phyllopharyngea;Cyrtophoria;Hartmannulidae;Trochilioides;Trochilioides_recta;	Heterotroph	99-100	8	0	0	0	0	0	0	0	3	0	1	0	4	0	0	0	0	0	0	0	0	0	0	0	0	0	0	0	0
Eukaryota;Alveolata;Ciliophora;Phyllopharyngea;Cyrtophoria;Lynchellidae;Chlamydonellopsis;	Heterotroph	98-95	5	2	0	0	0	0	0	0	0	0	0	0	0	0	0	0	0	0	2	0	0	0	1	0	0	0	0	0	0
Eukaryota;Alveolata;Ciliophora;Phyllopharyngea;Phyllopharyngea_X;Phyllopharyngea_XX;	Heterotroph	94-90	19	0	0	0	7	0	0	0	0	0	0	0	0	0	0	0	0	12	0	0	0	0	0	0	0	0	0	0	0
Eukaryota;Alveolata;Ciliophora;Phyllopharyngea;Phyllopharyngea_X;Phyllopharyngea_XX;Phyllopharyngea_XXX;Phyllopharyngea_XXX_sp.;	Heterotroph	99-100	4	0	0	0	0	0	0	0	0	0	0	0	0	4	0	0	0	0	0	0	0	0	0	0	0	0	0	0	0
Eukaryota;Alveolata;Ciliophora;Phyllopharyngea;Suctoria;Acinetidae;Acineta;Acineta_tuberosa;	Heterotroph	99-100	3913	76	2	3825	2	0	0	0	0	8	0	0	0	0	0	0	0	0	0	0	0	0	0	0	0	0	0	0	0
Eukaryota;Alveolata;Ciliophora;Phyllopharyngea;Suctoria;Ephelotidae;	Heterotroph	94-90	2	0	0	2	0	0	0	0	0	0	0	0	0	0	0	0	0	0	0	0	0	0	0	0	0	0	0	0	0
Eukaryota;Alveolata;Ciliophora;Phyllopharyngea;Suctoria;Ephelotidae;Ephelota;	Heterotroph	98-95	2	0	1	1	0	0	0	0	0	0	0	0	0	0	0	0	0	0	0	0	0	0	0	0	0	0	0	0	0
Eukaryota;Alveolata;Ciliophora;Phyllopharyngea;Suctoria;Ephelotidae;Ephelota;Ephelota_gemmipara;	Heterotroph	99-100	2	0	2	0	0	0	0	0	0	0	0	0	0	0	0	0	0	0	0	0	0	0	0	0	0	0	0	0	0
Eukaryota;Alveolata;Ciliophora;Phyllopharyngea;Suctoria;Ephelotidae;Ephelota;Ephelota_sp.;	Heterotroph	99-100	77	0	7	34	20	0	0	0	0	0	0	0	0	0	0	0	0	6	0	0	0	0	0	1	2	7	0	0	0
Eukaryota;Alveolata;Ciliophora;Phyllopharyngea;Suctoria;Paracinetidae;	Heterotroph	94-90	49	20	3	20	0	0	0	0	4	0	0	2	0	0	0	0	0	0	0	0	0	0	0	0	0	0	0	0	0
Eukaryota;Alveolata;Ciliophora;Phyllopharyngea;Suctoria;Paracinetidae;Paracineta;	Heterotroph	98-95	10	0	0	0	0	0	0	0	0	0	0	0	0	0	0	0	0	0	0	0	0	0	10	0	0	0	0	0	0
Eukaryota;Alveolata;Ciliophora;Phyllopharyngea;Suctoria;Paracinetidae;Paracineta;Paracineta_limbata;	Heterotroph	99-100	23	0	8	0	0	4	0	0	0	0	0	0	0	0	0	0	0	0	0	0	0	0	1	3	1	5	1	0	0
Eukaryota;Alveolata;Ciliophora;Phyllopharyngea;Suctoria;Suctoria_X;	Heterotroph	94-90	86	1	0	45	0	9	0	0	0	4	0	19	0	0	0	0	0	0	0	0	0	0	0	6	2	0	0	0	0
Eukaryota;Alveolata;Ciliophora;Phyllopharyngea;Suctoria;Suctoria_X;Hypocoma;Hypocoma_acinetarum;	Heterotroph	99-100	8	0	0	5	0	0	0	0	0	0	0	0	0	0	0	0	0	0	0	0	0	0	0	0	0	3	0	0	0
Eukaryota;Alveolata;Ciliophora;Phyllopharyngea;Suctoria;Suctoria_X;Suctoria_XX;	Heterotroph	98-95	4	0	0	4	0	0	0	0	0	0	0	0	0	0	0	0	0	0	0	0	0	0	0	0	0	0	0	0	0
Eukaryota;Alveolata;Ciliophora;Phyllopharyngea;Suctoria;Suctoria_X;Suctoria_XX;Suctoria_XX_sp.;	Heterotroph	99-100	26	2	0	13	0	3	0	0	0	3	0	0	0	0	0	0	0	0	0	0	0	0	0	2	1	2	0	0	0
Eukaryota;Alveolata;Ciliophora;Phyllopharyngea;Suctoria;Tokophryidae;	Heterotroph	94-90	47	0	5	28	0	0	0	0	0	0	0	11	1	0	0	0	0	2	0	0	0	0	0	0	0	0	0	0	0
Eukaryota;Alveolata;Ciliophora;Phyllopharyngea;Suctoria;Tokophryidae;Tokophrya;	Heterotroph	98-95	15	6	0	3	0	0	0	0	0	0	0	0	0	0	0	1	0	0	0	0	0	0	5	0	0	0	0	0	0
Eukaryota;Alveolata;Ciliophora;Phyllopharyngea;Synhymenia;Orthodonellidae;Zosterodasys;Zosterodasys_transverses;	Heterotroph	99-100	15	0	0	0	0	0	0	0	0	0	3	0	0	0	0	0	0	1	0	11	0	0	0	0	0	0	0	0	0
Eukaryota;Alveolata;Ciliophora;Prostomatea;Prostomatea_X;Colepidae;	Heterotroph	94-90	15	0	0	0	0	0	0	0	0	0	0	0	0	0	0	0	0	15	0	0	0	0	0	0	0	0	0	0	0
Eukaryota;Alveolata;Ciliophora;Prostomatea;Prostomatea_X;Colepidae;Colepidae_X;Colepidae_X_sp.;	Heterotroph	99-100	299	0	0	0	28	0	6	0	0	0	0	0	0	0	0	0	0	19	63	0	47	128	0	0	0	8	0	0	0
Eukaryota;Alveolata;Ciliophora;Prostomatea;Prostomatea_X;Colepidae;Coleps;Coleps_sp.;	Heterotroph	99-100	6	0	0	0	0	0	0	0	0	0	0	0	0	0	0	0	2	4	0	0	0	0	0	0	0	0	0	0	0
Eukaryota;Alveolata;Ciliophora;Prostomatea;Prostomatea_X;Placidae;	Heterotroph	94-90	325	0	0	0	0	42	0	0	0	0	0	0	0	0	0	0	0	1	0	5	0	0	26	13	0	16	222	0	0
Eukaryota;Alveolata;Ciliophora;Prostomatea;Prostomatea_X;Placidae;Spathidiopsis;	Heterotroph	98-95	2	2	0	0	0	0	0	0	0	0	0	0	0	0	0	0	0	0	0	0	0	0	0	0	0	0	0	0	0
Eukaryota;Alveolata;Ciliophora;Prostomatea;Prostomatea_X;Placidae;Spathidiopsis;Spathidiopsis_socialis;	Heterotroph	99-100	7	0	0	6	0	0	0	0	1	0	0	0	0	0	0	0	0	0	0	0	0	0	0	0	0	0	0	0	0
Eukaryota;Alveolata;Ciliophora;Prostomatea;Prostomatea_X;Prostomatea_XX;Prostomatea_XXX;Prostomatea_XXX_sp.;	Heterotroph	99-100	4	0	0	4	0	0	0	0	0	0	0	0	0	0	0	0	0	0	0	0	0	0	0	0	0	0	0	0	0
Eukaryota;Alveolata;Ciliophora;Prostomatea;Prostomatea-1;Prostomatea-1_X;Prostomatea-1_XX;	Heterotroph	98-95	23	0	1	2	1	0	12	5	0	0	0	0	0	0	0	0	0	0	0	0	0	0	2	0	0	0	0	0	0
Eukaryota;Alveolata;Ciliophora;Prostomatea;Prostomatea-1;Prostomatea-1_X;Prostomatea-1_XX;Prostomatea-1_XX_sp.;	Heterotroph	99-100	4006	1	99	100	25	57	33	8	2	20	4	0	0	5	2	139	630	1533	255	272	110	0	91	201	406	13	0	0	0
Eukaryota;Alveolata;Ciliophora;Prostomatea;Prostomatea-3;Holophryidae;Pelagothrix;	Heterotroph	98-95	41	0	0	0	0	0	0	0	1	0	0	0	1	0	0	0	2	37	0	0	0	0	0	0	0	0	0	0	0
Eukaryota;Alveolata;Ciliophora;Prostomatea;Prostomatea-3;Prorodontidae;	Heterotroph	94-90	2	2	0	0	0	0	0	0	0	0	0	0	0	0	0	0	0	0	0	0	0	0	0	0	0	0	0	0	0
Eukaryota;Alveolata;Ciliophora;Prostomatea;Prostomatea-3;Prorodontidae;Prorodon;	Heterotroph	98-95	5	0	0	0	0	0	0	0	0	0	0	0	0	0	0	0	4	1	0	0	0	0	0	0	0	0	0	0	0
Eukaryota;Alveolata;Ciliophora;Spirotrichea;Choreotrichida;Choreotrichida_X;Choreotrichida_XX;Choreotrichida_XX_sp.;	Heterotroph	99-100	810	0	0	0	0	0	0	0	0	0	0	0	0	0	0	0	8	64	78	1	16	17	0	34	539	3	0	50	0
Eukaryota;Alveolata;Ciliophora;Spirotrichea;Choreotrichida;Leegaardiellidae_A;Leegaardiellidae_A_X;	Heterotroph	98-95	151	0	0	0	0	0	0	0	0	0	0	0	0	0	0	0	0	17	6	2	6	59	0	0	0	61	0	0	0
Eukaryota;Alveolata;Ciliophora;Spirotrichea;Choreotrichida;Leegaardiellidae_B;	Heterotroph	94-90	6	0	0	0	0	0	0	0	0	0	0	0	0	0	0	0	0	0	0	0	6	0	0	0	0	0	0	0	0
Eukaryota;Alveolata;Ciliophora;Spirotrichea;Choreotrichida;Leegaardiellidae_B;Leegaardiella;	Heterotroph	98-95	60	0	0	0	0	0	0	0	0	0	0	0	0	0	0	0	0	35	17	0	2	0	0	0	6	0	0	0	0
Eukaryota;Alveolata;Ciliophora;Spirotrichea;Choreotrichida;Leegaardiellidae_B;Leegaardiella;Leegaardiella_sp.;	Heterotroph	99-100	2270	0	9	8	101	0	0	0	0	0	0	0	0	0	0	0	51	521	101	6	368	681	0	39	333	30	0	22	0
Eukaryota;Alveolata;Ciliophora;Spirotrichea;Choreotrichida;Lynnellidae;Lynnella;	Heterotroph	98-95	4	0	4	0	0	0	0	0	0	0	0	0	0	0	0	0	0	0	0	0	0	0	0	0	0	0	0	0	0
Eukaryota;Alveolata;Ciliophora;Spirotrichea;Choreotrichida;Lynnellidae;Lynnella;Lynnella_semiglobulosa;	Heterotroph	99-100	497	0	396	81	0	2	9	0	0	0	0	0	0	0	9	0	0	0	0	0	0	0	0	0	0	0	0	0	0
Eukaryota;Alveolata;Ciliophora;Spirotrichea;Choreotrichida;Strobilidiidae_A;	Heterotroph	94-90	26747	9	333	200	8	819	0	0	0	4	6	51	8	0	0	15366	186	2114	343	7179	4	71	2	5	34	5	0	0	0
Eukaryota;Alveolata;Ciliophora;Spirotrichea;Choreotrichida;Strobilidiidae_A;Rimostrombidium_A;	Heterotroph	98-95	8593	0	0	0	0	0	0	0	0	0	0	0	0	0	0	201	60	10	2730	98	35	37	188	747	4018	168	301	0	0
Eukaryota;Alveolata;Ciliophora;Spirotrichea;Choreotrichida;Strobilidiidae_A;Rimostrombidium_A;Rimostrombidium_A_sp.;	Heterotroph	99-100	563	0	0	3	0	0	0	0	0	0	0	0	0	0	0	0	17	17	500	1	15	9	0	1	0	0	0	0	0
Eukaryota;Alveolata;Ciliophora;Spirotrichea;Choreotrichida;Strobilidiidae_A;Rimostrombidium_A;Rimostrombidium_veniliae;	Heterotroph	99-100	359	0	24	28	0	0	0	0	18	178	13	0	2	0	0	40	23	8	6	0	0	0	0	0	19	0	0	0	0
Eukaryota;Alveolata;Ciliophora;Spirotrichea;Choreotrichida;Strobilidiidae_A;Strobilidiidae_A_X;	Heterotroph	98-95	1928	0	0	0	0	0	0	0	0	0	0	0	0	0	0	1	170	1039	30	0	344	343	0	0	1	0	0	0	0
Eukaryota;Alveolata;Ciliophora;Spirotrichea;Choreotrichida;Strobilidiidae_A;Strobilidiidae_A_X;Strobilidiidae_A_X_sp.;	Heterotroph	99-100	1863	0	97	41	64	7	0	0	0	0	0	0	0	1	0	0	29	753	47	0	172	627	0	0	25	0	0	0	0
Eukaryota;Alveolata;Ciliophora;Spirotrichea;Choreotrichida;Strobilidiidae_B;Strobilidiidae_B_X;Strobilidiidae_B_X_sp.;	Heterotroph	99-100	154	0	0	55	0	0	0	0	0	0	0	0	0	0	0	0	0	65	1	0	0	24	0	0	8	0	0	1	0
Eukaryota;Alveolata;Ciliophora;Spirotrichea;Choreotrichida;Strobilidiidae_C;Strobilidiidae_C_X;	Heterotroph	98-95	3	0	0	0	0	0	0	0	0	0	0	0	0	0	0	0	0	0	0	0	0	0	3	0	0	0	0	0	0
Eukaryota;Alveolata;Ciliophora;Spirotrichea;Choreotrichida;Strobilidiidae_C;Strobilidiidae_C_X;Strobilidiidae_C_X_sp.;	Heterotroph	99-100	91	0	0	40	0	0	0	0	0	0	0	0	0	0	0	11	0	0	8	0	11	0	21	0	0	0	0	0	0
Eukaryota;Alveolata;Ciliophora;Spirotrichea;Choreotrichida;Strobilidiidae_D;Rimostrombidium_D;Rimostrombidium_D_sp.;	Heterotroph	99-100	9	0	0	8	0	0	0	0	0	0	0	0	0	0	0	0	1	0	0	0	0	0	0	0	0	0	0	0	0
Eukaryota;Alveolata;Ciliophora;Spirotrichea;Choreotrichida;Strobilidiidae_E;	Heterotroph	94-90	805	0	18	0	187	146	430	22	0	0	0	0	0	1	1	0	0	0	0	0	0	0	0	0	0	0	0	0	0
Eukaryota;Alveolata;Ciliophora;Spirotrichea;Choreotrichida;Strobilidiidae_E;Strobilidium_E;Strobilidium_E_sp.;	Heterotroph	99-100	40	0	0	9	0	0	0	0	0	0	0	0	0	0	0	0	1	24	5	0	0	0	1	0	0	0	0	0	0
Eukaryota;Alveolata;Ciliophora;Spirotrichea;Choreotrichida;Strobilidiidae_F;Strobilidiidae_F_X;	Heterotroph	98-95	38	0	0	0	0	0	0	0	0	0	1	19	0	15	3	0	0	0	0	0	0	0	0	0	0	0	0	0	0
Eukaryota;Alveolata;Ciliophora;Spirotrichea;Choreotrichida;Strobilidiidae_F;Strobilidiidae_F_X;Strobilidiidae_F_X_sp.;	Heterotroph	99-100	92	5	0	0	0	1	0	0	5	0	0	14	66	0	0	0	0	0	0	0	1	0	0	0	0	0	0	0	0
Eukaryota;Alveolata;Ciliophora;Spirotrichea;Choreotrichida;Strobilidiidae_G;Strobilidiidae_G_X;	Heterotroph	98-95	1695	201	1	173	0	17	0	0	0	0	0	0	0	0	0	344	36	121	38	372	0	2	10	59	133	11	177	0	0
Eukaryota;Alveolata;Ciliophora;Spirotrichea;Choreotrichida;Strobilidiidae_G;Strobilidiidae_G_X;Strobilidiidae_G_X_sp.;	Heterotroph	99-100	247303	4	1049	1304	7	206	0	0	0	0	0	0	0	0	0	95208	44225	86842	888	10110	700	202	299	1594	3443	242	963	17	0
Eukaryota;Alveolata;Ciliophora;Spirotrichea;Choreotrichida;Strobilidiidae_I;	Heterotroph	94-90	94	0	0	0	0	0	0	0	0	0	0	0	0	0	0	0	18	51	11	0	14	0	0	0	0	0	0	0	0
Eukaryota;Alveolata;Ciliophora;Spirotrichea;Choreotrichida;Strobilidiidae_I;	Heterotroph	94-90	37	0	0	0	0	0	0	0	0	0	0	0	0	0	0	0	0	18	2	0	3	14	0	0	0	0	0	0	0
Eukaryota;Alveolata;Ciliophora;Spirotrichea;Choreotrichida;Strobilidiidae_I;Pelagostrobilidium;	Heterotroph	98-95	444	0	0	0	0	0	0	0	0	0	0	0	0	0	0	5	12	209	11	3	33	171	0	0	0	0	0	0	0
Eukaryota;Alveolata;Ciliophora;Spirotrichea;Choreotrichida;Strobilidiidae_I;Pelagostrobilidium;Pelagostrobilidium_minutum;	Heterotroph	99-100	41	0	0	0	0	0	0	0	0	0	22	12	0	0	0	0	7	0	0	0	0	0	0	0	0	0	0	0	0
Eukaryota;Alveolata;Ciliophora;Spirotrichea;Choreotrichida;Strobilidiidae_I;Pelagostrobilidium;Pelagostrobilidium_neptuni;	Heterotroph	99-100	23298	0	1671	1303	169	1881	338	221	0	0	0	49	0	23	2	124	3130	4442	6427	347	1284	1248	0	88	380	156	0	5	10
Eukaryota;Alveolata;Ciliophora;Spirotrichea;Choreotrichida;Strobilidiidae_I;Pelagostrobilidium;Pelagostrobilidium_paraepacrum;	Heterotroph	99-100	1666	3	196	551	0	746	0	0	0	0	0	0	0	0	0	8	2	158	0	0	0	2	0	0	0	0	0	0	0
Eukaryota;Alveolata;Ciliophora;Spirotrichea;Choreotrichida;Strobilidiidae_I;Strobilidiidae_I_X;	Heterotroph	98-95	397	0	0	0	0	0	0	0	0	0	0	0	0	0	0	0	1	0	20	0	99	273	0	0	4	0	0	0	0
Eukaryota;Alveolata;Ciliophora;Spirotrichea;Choreotrichida;Strobilidiidae;Strobilidiidae_X;	Heterotroph	98-95	37	0	0	0	0	2	0	0	0	0	0	0	0	0	0	0	0	0	0	8	0	0	27	0	0	0	0	0	0
Eukaryota;Alveolata;Ciliophora;Spirotrichea;Choreotrichida;Strombidinopsidae;	Heterotroph	94-90	5	5	0	0	0	0	0	0	0	0	0	0	0	0	0	0	0	0	0	0	0	0	0	0	0	0	0	0	0
Eukaryota;Alveolata;Ciliophora;Spirotrichea;Choreotrichida;Strombidinopsidae;	Heterotroph	94-90	3273	2099	4	25	0	0	0	0	0	0	0	0	2	0	0	0	0	1	0	0	0	0	70	563	509	0	0	0	0
Eukaryota;Alveolata;Ciliophora;Spirotrichea;Choreotrichida;Strombidinopsidae;	Heterotroph	94-90	99	0	0	8	18	0	0	0	0	0	2	0	0	0	0	16	0	18	13	0	24	0	0	0	0	0	0	0	0
Eukaryota;Alveolata;Ciliophora;Spirotrichea;Choreotrichida;Strombidinopsidae;Parastrombidinopsis;	Heterotroph	98-95	26055	4430	23	15	221	0	0	0	1848	34	26	34	19348	5	71	0	0	0	0	0	0	0	0	0	0	0	0	0	0
Eukaryota;Alveolata;Ciliophora;Spirotrichea;Choreotrichida;Strombidinopsidae;Parastrombidinopsis;	Heterotroph	98-95	45	0	32	13	0	0	0	0	0	0	0	0	0	0	0	0	0	0	0	0	0	0	0	0	0	0	0	0	0
Eukaryota;Alveolata;Ciliophora;Spirotrichea;Choreotrichida;Strombidinopsidae;Parastrombidinopsis;Parastrombidinopsis_minima;	Heterotroph	99-100	45387	3	2902	1809	2	67	1	0	4866	259	1000	147	34170	1	160	0	0	0	0	0	0	0	0	0	0	0	0	0	0
Eukaryota;Alveolata;Ciliophora;Spirotrichea;Choreotrichida;Strombidinopsidae;Strombidinopsis;	Heterotroph	98-95	69	0	0	9	7	0	0	0	0	39	0	1	0	0	0	0	0	7	0	0	0	0	0	0	6	0	0	0	0
Eukaryota;Alveolata;Ciliophora;Spirotrichea;Choreotrichida;Strombidinopsidae;Strombidinopsis;	Heterotroph	98-95	101	5	1	8	28	0	3	0	0	34	3	8	0	0	0	11	0	0	0	0	0	0	0	0	0	0	0	0	0
Eukaryota;Alveolata;Ciliophora;Spirotrichea;Choreotrichida;Strombidinopsidae;Strombidinopsis;	Heterotroph	98-95	743	0	13	55	84	2	0	0	263	171	77	19	59	0	0	0	0	0	0	0	0	0	0	0	0	0	0	0	0
Eukaryota;Alveolata;Ciliophora;Spirotrichea;Choreotrichida;Strombidinopsidae;Strombidinopsis;	Heterotroph	98-95	46	0	3	25	1	0	0	0	0	0	0	0	0	0	0	1	0	12	0	4	0	0	0	0	0	0	0	0	0
Eukaryota;Alveolata;Ciliophora;Spirotrichea;Choreotrichida;Strombidinopsidae;Strombidinopsis;	Heterotroph	98-95	15	0	0	9	0	0	0	0	0	0	0	6	0	0	0	0	0	0	0	0	0	0	0	0	0	0	0	0	0
Eukaryota;Alveolata;Ciliophora;Spirotrichea;Choreotrichida;Strombidinopsidae;Strombidinopsis;Strombidinopsis_batos;	Heterotroph	99-100	5	0	0	0	0	0	0	0	0	0	0	0	0	0	0	0	0	5	0	0	0	0	0	0	0	0	0	0	0
Eukaryota;Alveolata;Ciliophora;Spirotrichea;Choreotrichida;Strombidinopsidae;Strombidinopsis;Strombidinopsis_sp.;	Heterotroph	99-100	66	0	4	12	47	3	0	0	0	0	0	0	0	0	0	0	0	0	0	0	0	0	0	0	0	0	0	0	0
Eukaryota;Alveolata;Ciliophora;Spirotrichea;Euplotia;Aspidiscidae;	Heterotroph	94-90	10	0	0	10	0	0	0	0	0	0	0	0	0	0	0	0	0	0	0	0	0	0	0	0	0	0	0	0	0
Eukaryota;Alveolata;Ciliophora;Spirotrichea;Euplotia;Aspidiscidae;Aspidisca;	Heterotroph	98-95	15	0	0	0	0	0	0	0	0	0	0	0	0	0	0	2	0	0	0	0	0	0	8	5	0	0	0	0	0
Eukaryota;Alveolata;Ciliophora;Spirotrichea;Euplotia;Aspidiscidae;Aspidisca;Aspidisca_sp.;	Heterotroph	99-100	55	2	0	7	0	0	0	0	0	0	0	0	0	0	0	0	1	44	0	0	0	0	1	0	0	0	0	0	0
Eukaryota;Alveolata;Ciliophora;Spirotrichea;Euplotia;Euplotidae;Euplotes;	Heterotroph	98-95	4	0	0	0	0	0	0	0	0	0	0	0	0	0	0	0	0	4	0	0	0	0	0	0	0	0	0	0	0
Eukaryota;Alveolata;Ciliophora;Spirotrichea;Euplotia;Euplotidae;Euplotes;	Heterotroph	98-95	19	0	0	4	0	7	0	0	0	0	0	0	2	0	0	0	0	6	0	0	0	0	0	0	0	0	0	0	0
Eukaryota;Alveolata;Ciliophora;Spirotrichea;Euplotia;Gastrocirrhidae;Gastrocirrhus;Gastrocirrhus_monilifer;	Heterotroph	99-100	46	0	0	0	0	0	0	0	22	0	1	4	13	0	0	1	0	0	0	5	0	0	0	0	0	0	0	0	0
Eukaryota;Alveolata;Ciliophora;Spirotrichea;Euplotia;Uronychiidae;Diophrys;Diophrys_scutum;	Heterotroph	99-100	2	0	0	0	0	0	0	0	0	0	0	0	0	0	0	0	0	0	0	0	0	0	2	0	0	0	0	0	0
Eukaryota;Alveolata;Ciliophora;Spirotrichea;Euplotia;Uronychiidae;Diophrys;Diophrys_sp.;	Heterotroph	99-100	26	0	0	0	0	0	0	0	0	0	0	0	0	0	0	11	0	0	0	0	0	0	0	15	0	0	0	0	0
Eukaryota;Alveolata;Ciliophora;Spirotrichea;Euplotia;Uronychiidae;Uronychia;Uronychia_sp.;	Heterotroph	99-100	16	0	0	7	0	0	0	0	0	1	0	0	0	0	0	0	0	0	0	0	0	0	4	4	0	0	0	0	0
Eukaryota;Alveolata;Ciliophora;Spirotrichea;Hypotrichia;Epiclintidae;Epiclintes;	Heterotroph	98-95	17	0	0	0	0	0	0	0	0	0	1	0	0	0	0	0	0	13	0	3	0	0	0	0	0	0	0	0	0
Eukaryota;Alveolata;Ciliophora;Spirotrichea;Hypotrichia;Halteriidae;	Heterotroph	94-90	4	0	0	0	0	0	0	0	0	0	0	0	0	0	0	0	0	4	0	0	0	0	0	0	0	0	0	0	0
Eukaryota;Alveolata;Ciliophora;Spirotrichea;Hypotrichia;Halteriidae;Halteria;Halteria_grandinella;	Heterotroph	99-100	81	0	0	16	0	0	0	0	0	0	0	0	0	0	0	3	4	8	0	0	0	0	29	0	21	0	0	0	0
Eukaryota;Alveolata;Ciliophora;Spirotrichea;Hypotrichia;Holostichidae;	Heterotroph	94-90	3	0	0	2	0	0	0	0	0	0	0	0	0	0	0	0	0	0	0	0	0	0	0	0	1	0	0	0	0
Eukaryota;Alveolata;Ciliophora;Spirotrichea;Hypotrichia;Holostichidae;Anteholosticha;	Heterotroph	98-95	12	0	0	0	0	0	0	0	0	0	0	0	0	0	0	12	0	0	0	0	0	0	0	0	0	0	0	0	0
Eukaryota;Alveolata;Ciliophora;Spirotrichea;Hypotrichia;Holostichidae;Holosticha;	Heterotroph	98-95	3	0	0	2	1	0	0	0	0	0	0	0	0	0	0	0	0	0	0	0	0	0	0	0	0	0	0	0	0
Eukaryota;Alveolata;Ciliophora;Spirotrichea;Hypotrichia;Holostichidae;Holosticha;Holosticha_diademata;	Heterotroph	99-100	82	1	0	16	4	3	0	0	2	0	0	0	0	0	0	0	0	5	0	0	0	0	8	5	10	2	26	0	0
Eukaryota;Alveolata;Ciliophora;Spirotrichea;Hypotrichia;Holostichidae;Metaurostylopsis;	Heterotroph	98-95	10	0	0	0	0	0	0	0	0	0	10	0	0	0	0	0	0	0	0	0	0	0	0	0	0	0	0	0	0
Eukaryota;Alveolata;Ciliophora;Spirotrichea;Hypotrichia;Hypotrichia_X;	Heterotroph	94-90	5	0	0	0	0	0	0	0	0	0	0	0	0	0	0	0	0	0	0	0	0	0	5	0	0	0	0	0	0
Eukaryota;Alveolata;Ciliophora;Spirotrichea;Hypotrichia;Hypotrichia_X;Hypotrichia_XX;	Heterotroph	98-95	72	0	0	22	0	0	0	0	0	0	0	0	0	0	0	0	5	9	0	0	0	0	0	1	29	6	0	0	0
Eukaryota;Alveolata;Ciliophora;Spirotrichea;Hypotrichia;Hypotrichia_X;Hypotrichia_XX;Hypotrichia_XX_sp.;	Heterotroph	99-100	38	1	0	9	1	7	0	0	0	0	0	0	0	0	0	0	0	3	0	0	0	0	7	0	10	0	0	0	0
Eukaryota;Alveolata;Ciliophora;Spirotrichea;Hypotrichia;Hypotrichia_X;Psammomitra;	Heterotroph	98-95	7	0	0	0	0	0	0	0	0	0	0	0	0	0	0	0	0	7	0	0	0	0	0	0	0	0	0	0	0
Eukaryota;Alveolata;Ciliophora;Spirotrichea;Hypotrichia;Oxytrichidae;Amphisiella;	Heterotroph	98-95	3	0	0	0	0	0	0	0	0	0	0	0	0	0	0	0	1	2	0	0	0	0	0	0	0	0	0	0	0
Eukaryota;Alveolata;Ciliophora;Spirotrichea;Hypotrichia;Oxytrichidae;Hemigastrostyla;Hemigastrostyla_enigmatica;	Heterotroph	99-100	7	0	0	4	0	0	0	0	0	3	0	0	0	0	0	0	0	0	0	0	0	0	0	0	0	0	0	0	0
Eukaryota;Alveolata;Ciliophora;Spirotrichea;Hypotrichia;Oxytrichidae;Protogastrostyla;Protogastrostyla_pulchra;	Heterotroph	99-100	8	0	0	8	0	0	0	0	0	0	0	0	0	0	0	0	0	0	0	0	0	0	0	0	0	0	0	0	0
Eukaryota;Alveolata;Ciliophora;Spirotrichea;Hypotrichia;Parabirojimidae;Parabirojimia;Parabirojimia_similis;	Heterotroph	99-100	40	0	5	1	0	14	0	0	0	0	0	0	0	0	0	20	0	0	0	0	0	0	0	0	0	0	0	0	0
Eukaryota;Alveolata;Ciliophora;Spirotrichea;Hypotrichia;Pseudokeronopsidae;Apokeronopsis;Apokeronopsis_ovalis;	Heterotroph	99-100	14	0	0	0	0	0	0	0	0	0	14	0	0	0	0	0	0	0	0	0	0	0	0	0	0	0	0	0	0
Eukaryota;Alveolata;Ciliophora;Spirotrichea;Hypotrichia;Pseudokeronopsidae;Apokeronopsis;Apokeronopsis_sinica;	Heterotroph	99-100	65	0	1	2	0	0	0	0	20	0	12	0	30	0	0	0	0	0	0	0	0	0	0	0	0	0	0	0	0
Eukaryota;Alveolata;Ciliophora;Spirotrichea;Hypotrichia;Pseudokeronopsidae;Pseudokeronopsis;	Heterotroph	98-95	3	0	3	0	0	0	0	0	0	0	0	0	0	0	0	0	0	0	0	0	0	0	0	0	0	0	0	0	0
Eukaryota;Alveolata;Ciliophora;Spirotrichea;Hypotrichia;Pseudourostylidae;	Heterotroph	94-90	7	0	0	0	0	0	0	0	0	0	0	0	0	0	0	7	0	0	0	0	0	0	0	0	0	0	0	0	0
Eukaryota;Alveolata;Ciliophora;Spirotrichea;Hypotrichia;Urostylidae;	Heterotroph	94-90	4	0	0	0	0	0	0	0	0	0	0	0	0	0	0	0	0	0	0	0	0	0	4	0	0	0	0	0	0
Eukaryota;Alveolata;Ciliophora;Spirotrichea;Hypotrichia;Urostylidae;Tunicothrix;	Heterotroph	98-95	20	0	0	0	0	0	0	0	0	0	0	0	0	0	0	0	0	20	0	0	0	0	0	0	0	0	0	0	0
Eukaryota;Alveolata;Ciliophora;Spirotrichea;Hypotrichia;Urostylidae;Tunicothrix;	Heterotroph	98-95	3	0	0	0	0	0	0	0	0	0	0	0	0	0	0	0	0	0	0	0	0	0	1	2	0	0	0	0	0
Eukaryota;Alveolata;Ciliophora;Spirotrichea;Hypotrichia;Urostylidae;Urostyla;	Heterotroph	98-95	7	0	0	0	0	0	0	0	0	0	0	0	0	0	0	0	0	0	0	0	0	0	7	0	0	0	0	0	0
Eukaryota;Alveolata;Ciliophora;Spirotrichea;Licnophoria;Licnophoridae;	Heterotroph	94-90	29	0	1	16	0	0	0	0	0	3	1	0	0	0	0	0	0	8	0	0	0	0	0	0	0	0	0	0	0
Eukaryota;Alveolata;Ciliophora;Spirotrichea;Licnophoria;Licnophoridae;Licnophora;Licnophora_lyngbycola;	Heterotroph	99-100	20	0	0	6	0	3	0	0	0	0	0	0	0	0	0	0	0	0	0	6	0	0	0	0	0	0	5	0	0
Eukaryota;Alveolata;Ciliophora;Spirotrichea;Protocruziida;Protocruziida_X;Protocruzia;	Heterotroph	98-95	17	0	0	2	0	0	0	0	0	0	0	0	0	0	0	0	0	15	0	0	0	0	0	0	0	0	0	0	0
Eukaryota;Alveolata;Ciliophora;Spirotrichea;Protocruziida;Protocruziida_X;Protocruzia;	Heterotroph	98-95	4	0	0	0	0	0	0	0	0	0	0	0	0	0	0	0	0	4	0	0	0	0	0	0	0	0	0	0	0
Eukaryota;Alveolata;Ciliophora;Spirotrichea;Spirotrichea_X;Pseudoamphisiellidae;Pseudoamphisiella;	Heterotroph	98-95	23	0	0	0	0	0	0	0	0	0	0	0	0	0	0	0	0	0	0	0	0	0	0	0	23	0	0	0	0
Eukaryota;Alveolata;Ciliophora;Spirotrichea;Strombidiida_B;Strombidiida_B_X;	Heterotroph	94-90	21	0	9	1	0	0	0	0	0	0	0	0	0	0	0	0	0	0	8	0	0	0	0	3	0	0	0	0	0
Eukaryota;Alveolata;Ciliophora;Spirotrichea;Strombidiida_B;Strombidiida_B_X;Strombidiida_B_XX;	Heterotroph	98-95	104	0	5	2	0	0	0	0	0	0	0	0	0	0	0	17	3	3	0	4	0	0	12	28	19	8	0	3	0
Eukaryota;Alveolata;Ciliophora;Spirotrichea;Strombidiida_B;Strombidiida_B_X;Strombidiida_B_XX;Strombidiida_B_XX_sp.;	Heterotroph	99-100	28371	358	7043	6939	1327	259	28	18	0	22	70	22	8	19	10	169	492	2957	1605	82	2404	2558	22	482	1159	264	0	54	0
Eukaryota;Alveolata;Ciliophora;Spirotrichea;Strombidiida_C;Strombidiida_C_X;	Heterotroph	94-90	2	0	0	0	0	0	0	0	0	0	0	0	0	0	2	0	0	0	0	0	0	0	0	0	0	0	0	0	0
Eukaryota;Alveolata;Ciliophora;Spirotrichea;Strombidiida_D;Strombidiida_D_X;Strombidiida_D_XX;Strombidiida_D_XX_sp.;	Heterotroph	99-100	2	0	0	0	2	0	0	0	0	0	0	0	0	0	0	0	0	0	0	0	0	0	0	0	0	0	0	0	0
Eukaryota;Alveolata;Ciliophora;Spirotrichea;Strombidiida_E;Strombidiida_E_X;Strombidiida_E_XX;Strombidiida_E_XX_sp.;	Heterotroph	99-100	1962	0	12	33	262	0	0	4	0	0	6	2	0	74	21	0	4	26	7	1	52	1386	0	14	58	0	0	0	0
Eukaryota;Alveolata;Ciliophora;Spirotrichea;Strombidiida_F;Strombidiida_F_X;Strombidiida_F_XX;Strombidiida_F_XX_sp.;	Heterotroph	99-100	501	0	100	30	42	75	26	15	0	0	0	0	0	0	0	0	0	24	93	2	49	45	0	0	0	0	0	0	0
Eukaryota;Alveolata;Ciliophora;Spirotrichea;Strombidiida_G;Strombidiida_G_X;Strombidiida_G_XX;Strombidiida_G_XX_sp.;	Heterotroph	99-100	4371	0	13	1	104	0	0	12	0	0	0	0	0	1	0	0	15	340	147	8	1351	1199	3	148	260	255	0	506	8
Eukaryota;Alveolata;Ciliophora;Spirotrichea;Strombidiida;Pelagostrombidiidae;Limnostrombidium;Limnostrombidium_viride;	Heterotroph	99-100	39	0	0	6	0	0	0	0	0	0	0	0	0	0	0	1	3	26	3	0	0	0	0	0	0	0	0	0	0
Eukaryota;Alveolata;Ciliophora;Spirotrichea;Strombidiida;Strombidiida_X;Strombidiida_XX;	Heterotroph	98-95	6	0	0	0	0	0	0	0	0	0	0	0	0	0	0	0	0	2	4	0	0	0	0	0	0	0	0	0	0
Eukaryota;Alveolata;Ciliophora;Spirotrichea;Strombidiida;Strombidiida_X;Strombidiida_XX;Strombidiida_XX_sp.;	Heterotroph	99-100	20	0	0	0	0	0	0	0	0	0	0	0	0	0	0	0	0	4	0	0	3	9	0	0	4	0	0	0	0
Eukaryota;Alveolata;Ciliophora;Spirotrichea;Strombidiida;Strombidiidae_A;Strombidiidae_A_X;Strombidiidae_A_X_sp.;	Heterotroph	99-100	5	0	0	0	0	0	0	0	0	0	0	0	0	0	0	0	0	0	0	0	0	0	5	0	0	0	0	0	0
Eukaryota;Alveolata;Ciliophora;Spirotrichea;Strombidiida;Strombidiidae_B;	Heterotroph	94-90	19	0	0	0	0	0	0	0	0	0	1	0	0	0	0	0	0	0	0	0	18	0	0	0	0	0	0	0	0
Eukaryota;Alveolata;Ciliophora;Spirotrichea;Strombidiida;Strombidiidae_B;Strombidiidae_B_X;	Heterotroph	98-95	67	0	0	0	0	0	0	0	6	3	56	0	0	0	0	0	1	0	0	0	0	1	0	0	0	0	0	0	0
Eukaryota;Alveolata;Ciliophora;Spirotrichea;Strombidiida;Strombidiidae_B;Strombidiidae_B_X;Strombidiidae_B_X_sp.;	Heterotroph	99-100	1838	1	9	6	30	0	2	1	0	0	0	4	0	0	0	2	81	324	79	2	327	654	61	154	84	17	0	0	0
Eukaryota;Alveolata;Ciliophora;Spirotrichea;Strombidiida;Strombidiidae_D;Strombidiidae_D_X;	Heterotroph	98-95	3	0	3	0	0	0	0	0	0	0	0	0	0	0	0	0	0	0	0	0	0	0	0	0	0	0	0	0	0
Eukaryota;Alveolata;Ciliophora;Spirotrichea;Strombidiida;Strombidiidae_E;Strombidium_E;Strombidium_E_sp.;	Heterotroph	99-100	17	1	1	10	0	0	0	0	0	0	0	0	4	0	0	0	0	0	0	0	0	0	0	0	1	0	0	0	0
Eukaryota;Alveolata;Ciliophora;Spirotrichea;Strombidiida;Strombidiidae_E;Strombidium_E;Strombidium_inclinatum;	Heterotroph	99-100	3	0	0	3	0	0	0	0	0	0	0	0	0	0	0	0	0	0	0	0	0	0	0	0	0	0	0	0	0
Eukaryota;Alveolata;Ciliophora;Spirotrichea;Strombidiida;Strombidiidae_F;Strombidium_F;	Heterotroph	98-95	18	0	5	10	0	2	0	1	0	0	0	0	0	0	0	0	0	0	0	0	0	0	0	0	0	0	0	0	0
Eukaryota;Alveolata;Ciliophora;Spirotrichea;Strombidiida;Strombidiidae_G;Strombidiidae_G_X;Strombidiidae_G_X_sp.;	Heterotroph	99-100	134	0	0	3	128	0	0	0	0	0	0	0	0	1	0	0	0	0	2	0	0	0	0	0	0	0	0	0	0
Eukaryota;Alveolata;Ciliophora;Spirotrichea;Strombidiida;Strombidiidae_H;Strombidiidae_H_X;	Heterotroph	98-95	2	0	0	0	2	0	0	0	0	0	0	0	0	0	0	0	0	0	0	0	0	0	0	0	0	0	0	0	0
Eukaryota;Alveolata;Ciliophora;Spirotrichea;Strombidiida;Strombidiidae_H;Strombidiidae_H_X;Strombidiidae_H_X_sp.;	Heterotroph	99-100	8216	136	920	538	933	185	141	98	81	27	170	151	360	15	23	15	33	460	524	239	145	297	247	443	1490	522	19	4	0
Eukaryota;Alveolata;Ciliophora;Spirotrichea;Strombidiida;Strombidiidae_I;Strombidiidae_I_X;	Heterotroph	98-95	2854	3	743	542	583	186	26	39	0	0	1	3	0	153	179	1	15	56	59	1	129	119	0	7	9	0	0	0	0
Eukaryota;Alveolata;Ciliophora;Spirotrichea;Strombidiida;Strombidiidae_J;	Heterotroph	94-90	105	0	0	0	0	0	0	0	0	0	0	3	0	67	35	0	0	0	0	0	0	0	0	0	0	0	0	0	0
Eukaryota;Alveolata;Ciliophora;Spirotrichea;Strombidiida;Strombidiidae_J;Strombidiidae_J_X;Strombidiidae_J_X_sp.;	Heterotroph	99-100	162	0	5	0	2	0	90	62	0	0	0	0	0	0	0	0	0	1	0	0	2	0	0	0	0	0	0	0	0
Eukaryota;Alveolata;Ciliophora;Spirotrichea;Strombidiida;Strombidiidae_K;Strombidiidae_K_X;	Heterotroph	98-95	694	0	1	0	0	52	0	0	13	6	92	327	117	52	20	0	0	11	2	0	1	0	0	0	0	0	0	0	0
Eukaryota;Alveolata;Ciliophora;Spirotrichea;Strombidiida;Strombidiidae_K;Strombidiidae_K_X;Strombidiidae_K_X_sp.;	Heterotroph	99-100	36	0	21	2	0	0	0	0	0	0	0	0	0	0	0	0	0	12	0	0	0	0	0	0	0	1	0	0	0
Eukaryota;Alveolata;Ciliophora;Spirotrichea;Strombidiida;Strombidiidae_K;Strombidium_K;	Heterotroph	98-95	319	0	46	17	40	21	31	87	2	0	8	1	20	1	2	1	13	0	0	0	0	0	0	9	20	0	0	0	0
Eukaryota;Alveolata;Ciliophora;Spirotrichea;Strombidiida;Strombidiidae_K;Strombidium_K;Strombidium_capitatum;	Heterotroph	99-100	307	0	10	3	0	0	1	0	0	0	0	0	0	0	0	37	132	3	1	0	0	0	0	63	57	0	0	0	0
Eukaryota;Alveolata;Ciliophora;Spirotrichea;Strombidiida;Strombidiidae_K;Strombidium_K;Strombidium_K_sp.;	Heterotroph	99-100	664	0	96	120	0	4	0	0	22	3	97	18	136	5	6	9	115	18	0	0	0	0	0	0	15	0	0	0	0
Eukaryota;Alveolata;Ciliophora;Spirotrichea;Strombidiida;Strombidiidae_K;Strombidium_K;Strombidium_triquetrum;	Heterotroph	99-100	7484	64	2835	3315	8	339	0	0	23	0	5	38	141	0	0	105	299	32	2	0	0	0	0	151	127	0	0	0	0
Eukaryota;Alveolata;Ciliophora;Spirotrichea;Strombidiida;Strombidiidae_L;	Heterotroph	94-90	13	0	0	0	0	0	0	0	0	0	0	3	0	4	6	0	0	0	0	0	0	0	0	0	0	0	0	0	0
Eukaryota;Alveolata;Ciliophora;Spirotrichea;Strombidiida;Strombidiidae_L;Strombidiidae_L_X;Strombidiidae_L_X_sp.;	Heterotroph	99-100	1196	5	39	27	235	0	116	141	0	0	0	0	0	12	9	0	10	39	7	3	214	102	3	33	82	26	0	93	0
Eukaryota;Alveolata;Ciliophora;Spirotrichea;Strombidiida;Strombidiidae_M;Strombidium_M;	Heterotroph	98-95	4	0	2	0	0	0	0	0	0	0	0	0	0	0	0	0	0	1	0	0	0	1	0	0	0	0	0	0	0
Eukaryota;Alveolata;Ciliophora;Spirotrichea;Strombidiida;Strombidiidae_M;Strombidium_M;Strombidium_M_sp.;	Heterotroph	99-100	5496	0	212	71	244	65	0	0	52	188	46	61	19	7	2	29	18	1514	402	31	179	124	1	748	636	304	0	530	13
Eukaryota;Alveolata;Ciliophora;Spirotrichea;Strombidiida;Strombidiidae_N;	Heterotroph	94-90	2	0	2	0	0	0	0	0	0	0	0	0	0	0	0	0	0	0	0	0	0	0	0	0	0	0	0	0	0
Eukaryota;Alveolata;Ciliophora;Spirotrichea;Strombidiida;Strombidiidae_N;Strombidium_N;	Heterotroph	98-95	1183	1	0	0	0	0	0	0	24	0	7	759	322	0	10	0	0	0	23	0	37	0	0	0	0	0	0	0	0
Eukaryota;Alveolata;Ciliophora;Spirotrichea;Strombidiida;Strombidiidae_N;Strombidium_N;	Heterotroph	98-95	13926	609	3025	5927	80	3495	1	0	57	7	37	111	411	11	0	7	6	25	4	113	0	0	0	0	0	0	0	0	0
Eukaryota;Alveolata;Ciliophora;Spirotrichea;Strombidiida;Strombidiidae_N;Strombidium_N;	Heterotroph	98-95	4	2	2	0	0	0	0	0	0	0	0	0	0	0	0	0	0	0	0	0	0	0	0	0	0	0	0	0	0
Eukaryota;Alveolata;Ciliophora;Spirotrichea;Strombidiida;Strombidiidae_N;Strombidium_N;Strombidium_apolatum;	Heterotroph	99-100	109	0	4	7	0	0	0	0	0	0	0	0	0	0	0	0	0	0	30	0	0	0	2	66	0	0	0	0	0
Eukaryota;Alveolata;Ciliophora;Spirotrichea;Strombidiida;Strombidiidae_N;Strombidium_N;Strombidium_guangdongense;	Heterotroph	99-100	89	0	0	0	0	0	0	0	10	0	0	0	78	1	0	0	0	0	0	0	0	0	0	0	0	0	0	0	0
Eukaryota;Alveolata;Ciliophora;Spirotrichea;Strombidiida;Strombidiidae_N;Strombidium_N;Strombidium_rassoulzadegani;	Heterotroph	99-100	5	0	0	0	0	0	0	0	0	0	0	0	0	0	0	0	0	0	0	5	0	0	0	0	0	0	0	0	0
Eukaryota;Alveolata;Ciliophora;Spirotrichea;Strombidiida;Strombidiidae_N;Williophrya;	Heterotroph	98-95	33	0	0	0	0	0	0	0	3	0	30	0	0	0	0	0	0	0	0	0	0	0	0	0	0	0	0	0	0
Eukaryota;Alveolata;Ciliophora;Spirotrichea;Strombidiida;Strombidiidae_O;Strombidiidae_O_X;	Heterotroph	98-95	162	0	3	5	44	1	4	0	0	0	0	0	0	0	0	0	0	0	2	0	15	88	0	0	0	0	0	0	0
Eukaryota;Alveolata;Ciliophora;Spirotrichea;Strombidiida;Strombidiidae_P;Strombidiidae_P_X;	Heterotroph	98-95	6	0	1	0	0	0	0	0	0	0	2	3	0	0	0	0	0	0	0	0	0	0	0	0	0	0	0	0	0
Eukaryota;Alveolata;Ciliophora;Spirotrichea;Strombidiida;Strombidiidae_R;	Heterotroph	94-90	38	0	4	0	0	0	0	0	0	0	0	0	0	0	0	0	3	1	19	3	8	0	0	0	0	0	0	0	0
Eukaryota;Alveolata;Ciliophora;Spirotrichea;Strombidiida;Strombidiidae_R;Strombidiidae_R_X;	Heterotroph	98-95	409	1	0	0	0	1	0	0	23	18	29	70	267	0	0	0	0	0	0	0	0	0	0	0	0	0	0	0	0
Eukaryota;Alveolata;Ciliophora;Spirotrichea;Strombidiida;Strombidiidae_R;Strombidium_R;	Heterotroph	98-95	488	4	15	0	0	0	0	0	46	16	23	54	225	1	2	0	1	2	69	5	19	0	0	1	5	0	0	0	0
Eukaryota;Alveolata;Ciliophora;Spirotrichea;Strombidiida;Strombidiidae_R;Strombidium_R;	Heterotroph	98-95	156	130	16	5	0	0	0	0	0	0	0	0	0	0	0	0	0	0	2	0	3	0	0	0	0	0	0	0	0
Eukaryota;Alveolata;Ciliophora;Spirotrichea;Strombidiida;Strombidiidae_R;Strombidium_R;Strombidium_R_sp.;	Heterotroph	99-100	191443	2872	4466	1309	137	1825	26	0	247	138	130	564	1591	36	28	10399	5810	5408	99025	9611	34229	572	1287	3715	4831	2475	429	279	4
Eukaryota;Alveolata;Ciliophora;Spirotrichea;Strombidiida;Strombidiidae;Cyrtostrombidium;	Heterotroph	98-95	10	1	0	0	7	1	0	0	0	0	1	0	0	0	0	0	0	0	0	0	0	0	0	0	0	0	0	0	0
Eukaryota;Alveolata;Ciliophora;Spirotrichea;Strombidiida;Strombidiidae;Novistrombidium;	Heterotroph	98-95	2	0	0	0	0	0	0	0	2	0	0	0	0	0	0	0	0	0	0	0	0	0	0	0	0	0	0	0	0
Eukaryota;Alveolata;Ciliophora;Spirotrichea;Strombidiida;Strombidiidae;Omegastrombidium;Omegastrombidium_elegans;	Heterotroph	99-100	24	1	0	1	0	0	0	0	0	0	0	0	0	0	0	19	2	0	0	0	0	0	0	0	0	1	0	0	0
Eukaryota;Alveolata;Ciliophora;Spirotrichea;Strombidiida;Strombidiidae;Parallelostrombidium;	Heterotroph	98-95	137	0	1	2	63	0	35	36	0	0	0	0	0	0	0	0	0	0	0	0	0	0	0	0	0	0	0	0	0
Eukaryota;Alveolata;Ciliophora;Spirotrichea;Strombidiida;Strombidiidae;Spirostrombidium;	Heterotroph	98-95	5	0	0	0	0	0	0	0	0	0	5	0	0	0	0	0	0	0	0	0	0	0	0	0	0	0	0	0	0
Eukaryota;Alveolata;Ciliophora;Spirotrichea;Strombidiida;Strombidiidae;Spirostrombidium;	Heterotroph	98-95	75	0	0	12	0	0	0	0	0	0	0	0	0	0	0	0	0	0	0	2	0	0	53	8	0	0	0	0	0
Eukaryota;Alveolata;Ciliophora;Spirotrichea;Strombidiida;Strombidiidae;Spirostrombidium;Spirostrombidium_apourceolare;	Heterotroph	99-100	17	5	2	4	1	0	0	0	0	0	0	0	0	0	0	0	0	2	1	0	0	1	0	1	0	0	0	0	0
Eukaryota;Alveolata;Ciliophora;Spirotrichea;Strombidiida;Strombidiidae;Strombidiidae_X;	Heterotroph	98-95	152	6	62	14	26	1	0	0	1	0	3	4	0	0	0	0	0	19	2	0	4	6	0	1	3	0	0	0	0
Eukaryota;Alveolata;Ciliophora;Spirotrichea;Strombidiida;Strombidiidae;Strombidiidae_X;Strombidiidae_X_sp.;	Heterotroph	99-100	3726	170	525	481	80	269	4	6	32	14	47	70	215	13	8	52	67	354	46	0	37	112	38	830	256	0	0	0	0
Eukaryota;Alveolata;Ciliophora;Spirotrichea;Strombidiida;Strombidiidae;Strombidium;Strombidium_conicum;	Heterotroph	99-100	5852	2640	141	279	7	430	1	0	145	2	1	12	1413	5	11	18	3	25	11	29	0	1	158	379	141	0	0	0	0
Eukaryota;Alveolata;Ciliophora;Spirotrichea;Strombidiida;Strombidiidae;Strombidium;Strombidium_sp.;	Heterotroph	99-100	2762	0	6	1	0	0	0	0	312	98	51	744	1519	14	17	0	0	0	0	0	0	0	0	0	0	0	0	0	0
Eukaryota;Alveolata;Ciliophora;Spirotrichea;Strombidiida;Tontoniidae_A;Laboea;Laboea_strobila;	Heterotroph	99-100	24	0	2	0	0	0	0	0	0	0	0	0	0	0	0	0	0	0	1	0	0	0	0	0	17	4	0	0	0
Eukaryota;Alveolata;Ciliophora;Spirotrichea;Strombidiida;Tontoniidae_A;Spirotontonia;	Heterotroph	98-95	41	0	0	0	0	0	0	0	0	0	0	0	0	18	2	0	0	2	0	0	8	11	0	0	0	0	0	0	0
Eukaryota;Alveolata;Ciliophora;Spirotrichea;Strombidiida;Tontoniidae_A;Tontoniidae_A_X;Tontoniidae_A_X_sp.;	Heterotroph	99-100	1031	0	61	0	157	9	446	111	0	0	0	0	0	19	5	0	0	6	8	0	18	26	0	1	121	39	0	4	0
Eukaryota;Alveolata;Ciliophora;Spirotrichea;Strombidiida;Tontoniidae_B;Pseudotontonia;Pseudotontonia_sp.;	Heterotroph	99-100	3200	0	32	24	141	0	8	0	0	0	0	84	0	391	724	13	44	313	111	7	489	693	0	29	58	39	0	0	0
Eukaryota;Alveolata;Ciliophora;Spirotrichea;Strombidiida;Tontoniidae_B;Tontoniidae_B_X;Tontoniidae_B_X_sp.;	Heterotroph	99-100	222	0	1	0	0	0	0	0	0	0	0	8	0	76	5	0	7	44	16	0	38	20	0	0	1	6	0	0	0
Eukaryota;Alveolata;Ciliophora;Spirotrichea;Tintinnida;Eutintinnidae;	Heterotroph	94-90	139	0	6	3	8	0	97	11	0	0	0	0	0	0	0	0	0	0	2	0	12	0	0	0	0	0	0	0	0
Eukaryota;Alveolata;Ciliophora;Spirotrichea;Tintinnida;Eutintinnidae;	Heterotroph	94-90	8	0	0	0	0	0	0	0	0	0	0	8	0	0	0	0	0	0	0	0	0	0	0	0	0	0	0	0	0
Eukaryota;Alveolata;Ciliophora;Spirotrichea;Tintinnida;Eutintinnidae;Eutintinnidae_X;	Heterotroph	98-95	113	0	0	0	0	0	0	0	7	100	2	0	0	3	0	0	0	0	0	0	1	0	0	0	0	0	0	0	0
Eukaryota;Alveolata;Ciliophora;Spirotrichea;Tintinnida;Eutintinnidae;Eutintinnidae_X;Eutintinnidae_X_sp.;	Heterotroph	99-100	256	0	38	35	98	7	30	12	0	0	0	7	0	17	12	0	0	0	0	0	0	0	0	0	0	0	0	0	0
Eukaryota;Alveolata;Ciliophora;Spirotrichea;Tintinnida;Eutintinnidae;Eutintinnus;	Heterotroph	98-95	5509	0	1	0	0	20	0	0	584	332	19	39	3701	1	37	0	0	0	0	0	0	0	0	0	0	0	775	0	0
Eukaryota;Alveolata;Ciliophora;Spirotrichea;Tintinnida;Eutintinnidae;Eutintinnus;Eutintinnus_apertus;	Heterotroph	99-100	361	0	0	0	0	0	0	0	0	0	0	6	0	150	205	0	0	0	0	0	0	0	0	0	0	0	0	0	0
Eukaryota;Alveolata;Ciliophora;Spirotrichea;Tintinnida;Eutintinnidae;Eutintinnus;Eutintinnus_fraknoi;	Heterotroph	99-100	13	0	0	0	0	0	0	0	0	0	0	0	0	13	0	0	0	0	0	0	0	0	0	0	0	0	0	0	0
Eukaryota;Alveolata;Ciliophora;Spirotrichea;Tintinnida;Eutintinnidae;Eutintinnus;Eutintinnus_medius;	Heterotroph	99-100	7	0	0	0	0	0	0	0	0	0	0	6	1	0	0	0	0	0	0	0	0	0	0	0	0	0	0	0	0
Eukaryota;Alveolata;Ciliophora;Spirotrichea;Tintinnida;Eutintinnidae;Eutintinnus;Eutintinnus_pectinis;	Heterotroph	99-100	3	0	0	0	0	3	0	0	0	0	0	0	0	0	0	0	0	0	0	0	0	0	0	0	0	0	0	0	0
Eukaryota;Alveolata;Ciliophora;Spirotrichea;Tintinnida;Eutintinnidae;Eutintinnus;Eutintinnus_perminutusåÊ;	Heterotroph	99-100	665	0	7	0	74	7	376	136	0	0	0	0	0	0	0	0	0	0	0	0	60	5	0	0	0	0	0	0	0
Eukaryota;Alveolata;Ciliophora;Spirotrichea;Tintinnida;Eutintinnidae;Eutintinnus;Eutintinnus_sp.;	Heterotroph	99-100	187	0	0	0	0	0	0	0	31	93	58	3	2	0	0	0	0	0	0	0	0	0	0	0	0	0	0	0	0
Eukaryota;Alveolata;Ciliophora;Spirotrichea;Tintinnida;Favellidae;Favella;Favella_campanula;	Heterotroph	99-100	1446	0	0	0	0	0	0	0	17	0	0	1422	6	1	0	0	0	0	0	0	0	0	0	0	0	0	0	0	0
Eukaryota;Alveolata;Ciliophora;Spirotrichea;Tintinnida;Favellidae;Favella;Favella_panamensis;	Heterotroph	99-100	3689	0	215	29	0	0	0	0	646	208	312	779	1476	0	24	0	0	0	0	0	0	0	0	0	0	0	0	0	0
Eukaryota;Alveolata;Ciliophora;Spirotrichea;Tintinnida;Rhabdonellidae;Schmidingerella;Schmidingerella_quequenensis;	Heterotroph	99-100	409	0	154	112	0	116	5	1	0	0	0	5	0	0	0	0	16	0	0	0	0	0	0	0	0	0	0	0	0
Eukaryota;Alveolata;Ciliophora;Spirotrichea;Tintinnida;Stenosemellidae;	Heterotroph	94-90	2532	0	21	15	255	35	768	117	2	0	0	16	0	174	1129	0	0	0	0	0	0	0	0	0	0	0	0	0	0
Eukaryota;Alveolata;Ciliophora;Spirotrichea;Tintinnida;Stenosemellidae;Stenosemella;Stenosemella_sp.;	Heterotroph	99-100	127	0	11	85	4	0	0	0	0	0	0	13	0	0	0	0	0	0	1	0	0	13	0	0	0	0	0	0	0
Eukaryota;Alveolata;Ciliophora;Spirotrichea;Tintinnida;Stenosemellidae;Stenosemella;Stenosemella_steini;	Heterotroph	99-100	81	0	2	3	3	2	0	18	0	0	0	0	0	0	0	0	0	3	9	0	25	13	0	0	3	0	0	0	0
Eukaryota;Alveolata;Ciliophora;Spirotrichea;Tintinnida;Stenosemellidae;Stenosemellidae_X;Stenosemellidae_X_sp.;	Heterotroph	99-100	2306	0	12	27	171	1	134	1487	3	0	0	0	0	0	0	0	0	6	141	0	29	1	0	18	52	58	0	166	0
Eukaryota;Alveolata;Ciliophora;Spirotrichea;Tintinnida;TIN_01;Tintinnopsis_01;	Heterotroph	98-95	240	0	1	0	0	0	2	0	2	5	42	0	0	0	0	0	0	0	14	0	159	15	0	0	0	0	0	0	0
Eukaryota;Alveolata;Ciliophora;Spirotrichea;Tintinnida;TIN_01;Tintinnopsis_01;Tintinnopsis_buetschlii;	Heterotroph	99-100	4	0	0	4	0	0	0	0	0	0	0	0	0	0	0	0	0	0	0	0	0	0	0	0	0	0	0	0	0
Eukaryota;Alveolata;Ciliophora;Spirotrichea;Tintinnida;TIN_02;Tintinnopsis_02;Tintinnopsis_radix;	Heterotroph	99-100	82	0	0	0	0	0	0	0	0	0	0	0	0	0	0	0	0	0	58	0	22	2	0	0	0	0	0	0	0
Eukaryota;Alveolata;Ciliophora;Spirotrichea;Tintinnida;TIN_04;Tintinnopsis_04;Tintinnopsis_parvula;	Heterotroph	99-100	442	0	53	183	109	34	1	2	0	0	4	0	0	1	0	0	0	6	0	0	4	0	0	23	22	0	0	0	0
Eukaryota;Alveolata;Ciliophora;Spirotrichea;Tintinnida;TIN_05;Tintinnopsis_05;	Heterotroph	98-95	18	0	3	3	4	7	0	1	0	0	0	0	0	0	0	0	0	0	0	0	0	0	0	0	0	0	0	0	0
Eukaryota;Alveolata;Ciliophora;Spirotrichea;Tintinnida;TIN_05;Tintinnopsis_05;Tintinnopsis_05_sp.;	Heterotroph	99-100	1943	77	145	1278	14	400	1	0	2	6	0	6	4	0	0	0	0	9	0	0	1	0	0	0	0	0	0	0	0
Eukaryota;Alveolata;Ciliophora;Spirotrichea;Tintinnida;TIN_05;Tintinnopsis_05;Tintinnopsis_cylindrica;	Heterotroph	99-100	124	0	0	0	0	0	0	0	0	5	16	50	0	31	18	0	0	0	0	0	4	0	0	0	0	0	0	0	0
Eukaryota;Alveolata;Ciliophora;Spirotrichea;Tintinnida;TIN_05;Tintinnopsis_05;Tintinnopsis_tocantinensis;	Heterotroph	99-100	15	0	0	0	0	0	0	0	0	0	15	0	0	0	0	0	0	0	0	0	0	0	0	0	0	0	0	0	0
Eukaryota;Alveolata;Ciliophora;Spirotrichea;Tintinnida;TIN_07;	Heterotroph	94-90	35	0	0	0	0	0	0	0	0	6	0	29	0	0	0	0	0	0	0	0	0	0	0	0	0	0	0	0	0
Eukaryota;Alveolata;Ciliophora;Spirotrichea;Tintinnida;TIN_07;Tintinnopsis_07;Tintinnopsis_07_sp.;	Heterotroph	99-100	15847	164	5438	7317	27	474	6	0	9	201	3	527	9	457	1098	3	2	98	0	4	8	0	0	0	2	0	0	0	0
Eukaryota;Alveolata;Ciliophora;Spirotrichea;Tintinnida;TIN_09;	Heterotroph	94-90	2	0	0	0	0	0	0	0	0	0	0	0	0	0	0	0	0	0	0	0	2	0	0	0	0	0	0	0	0
Eukaryota;Alveolata;Ciliophora;Spirotrichea;Tintinnida;TIN_09;Tintinnopsis_09;Tintinnopsis_ventricosoides;	Heterotroph	99-100	18540	43	78	162	0	519	0	0	0	0	0	0	0	0	0	2063	369	8944	38	363	378	17	186	144	5206	27	0	3	0
Eukaryota;Alveolata;Ciliophora;Spirotrichea;Tintinnida;TIN_10;	Heterotroph	94-90	706	0	2	7	690	2	2	0	0	0	0	0	0	3	0	0	0	0	0	0	0	0	0	0	0	0	0	0	0
Eukaryota;Alveolata;Ciliophora;Spirotrichea;Tintinnida;TIN_10;Tintinnopsis_10;	Heterotroph	98-95	2	0	0	0	0	0	0	0	0	0	0	0	2	0	0	0	0	0	0	0	0	0	0	0	0	0	0	0	0
Eukaryota;Alveolata;Ciliophora;Spirotrichea;Tintinnida;TIN_11;Tintinnopsis_11;Tintinnopsis_tenuis;	Heterotroph	99-100	1046	6	0	0	2	10	0	0	0	0	0	0	0	0	0	0	1	54	12	0	0	0	299	214	396	52	0	0	0
Eukaryota;Alveolata;Ciliophora;Spirotrichea;Tintinnida;Tintinnida_X;Tintinnida_XX;	Heterotroph	98-95	2	0	0	0	0	0	0	0	0	0	0	0	0	0	0	0	0	0	0	0	2	0	0	0	0	0	0	0	0
Eukaryota;Alveolata;Ciliophora;Spirotrichea;Tintinnida;Tintinnida_X;Tintinnida_XX;Tintinnida_XX_sp.;	Heterotroph	99-100	21250	54	275	350	59	136	11	0	23	4	15	233	19	60	394	4	184	678	883	46	14974	2829	0	1	17	1	0	0	0
Eukaryota;Alveolata;Ciliophora;Spirotrichea;Tintinnida;Tintinnidae;Amphorellopsis;Amphorellopsis_sp.;	Heterotroph	99-100	14	0	0	0	0	0	0	0	0	0	0	0	0	0	0	0	0	0	0	0	10	4	0	0	0	0	0	0	0
Eukaryota;Alveolata;Ciliophora;Spirotrichea;Tintinnida;Tintinnidae;Tintinnidae_X;Tintinnidae_X_sp.;	Heterotroph	99-100	605	0	12	7	104	0	22	38	0	0	0	1	0	45	33	0	34	71	33	5	122	35	0	0	0	0	0	43	0
Eukaryota;Alveolata;Ciliophora;Spirotrichea;Tintinnida;Tintinnidiidae;Tintinnidium;	Heterotroph	98-95	50	0	7	0	3	4	6	6	0	0	0	0	0	3	21	0	0	0	0	0	0	0	0	0	0	0	0	0	0
Eukaryota;Alveolata;Ciliophora;Spirotrichea;Tintinnida;Tintinnidiidae;Tintinnidium;Tintinnidium_mucicola;	Heterotroph	99-100	4708	640	1364	442	0	1	14	28	0	0	0	0	0	9	18	137	510	881	200	6	285	6	152	2	13	0	0	0	0
Eukaryota;Alveolata;Ciliophora;Spirotrichea;Tintinnida;Tintinnidiidae;Tintinnidium;Tintinnidium_sp.;	Heterotroph	99-100	11	0	0	5	0	0	0	0	0	0	0	0	0	0	0	0	0	4	0	0	0	0	2	0	0	0	0	0	0
Eukaryota;Alveolata;Ciliophora;Spirotrichea;Tintinnida;Undellidae;Undellidae_X;	Heterotroph	98-95	919	0	0	0	0	0	0	0	0	0	0	877	2	7	33	0	0	0	0	0	0	0	0	0	0	0	0	0	0
Eukaryota;Alveolata;Dinophyta;Dinophyceae;Dinophyceae_X;Dinophyceae_XX;	NA	94-90	71	0	2	0	13	0	0	3	0	0	0	14	0	0	0	0	0	0	0	0	0	0	0	0	39	0	0	0	0
Eukaryota;Alveolata;Dinophyta;Dinophyceae;Dinophyceae_X;Dinophyceae_XX;	NA	94-90	22	0	0	0	8	0	14	0	0	0	0	0	0	0	0	0	0	0	0	0	0	0	0	0	0	0	0	0	0
Eukaryota;Alveolata;Dinophyta;Dinophyceae;Dinophyceae_X;Dinophyceae_XX;	NA	94-90	21	0	0	0	0	0	0	0	0	0	0	0	0	12	9	0	0	0	0	0	0	0	0	0	0	0	0	0	0
Eukaryota;Alveolata;Dinophyta;Dinophyceae;Dinophyceae_X;Dinophyceae_XX;	NA	94-90	11	0	0	9	0	0	0	0	0	0	0	0	0	0	0	0	0	0	2	0	0	0	0	0	0	0	0	0	0
Eukaryota;Alveolata;Dinophyta;Dinophyceae;Dinophyceae_X;Dinophyceae_XX;	NA	94-90	3	0	0	3	0	0	0	0	0	0	0	0	0	0	0	0	0	0	0	0	0	0	0	0	0	0	0	0	0
Eukaryota;Alveolata;Dinophyta;Dinophyceae;Dinophyceae_X;Dinophyceae_XX;	NA	94-90	2	0	0	0	0	0	0	0	0	0	0	2	0	0	0	0	0	0	0	0	0	0	0	0	0	0	0	0	0
Eukaryota;Alveolata;Dinophyta;Dinophyceae;Dinophyceae_X;Dinophyceae_XX;	NA	94-90	38	0	0	0	0	0	0	0	0	9	29	0	0	0	0	0	0	0	0	0	0	0	0	0	0	0	0	0	0
Eukaryota;Alveolata;Dinophyta;Dinophyceae;Dinophyceae_X;Dinophyceae_XX;	NA	94-90	3	0	0	0	3	0	0	0	0	0	0	0	0	0	0	0	0	0	0	0	0	0	0	0	0	0	0	0	0
Eukaryota;Alveolata;Dinophyta;Dinophyceae;Dinophyceae_X;Dinophyceae_XX;	NA	94-90	52	0	0	0	2	0	0	0	0	9	0	28	0	9	4	0	0	0	0	0	0	0	0	0	0	0	0	0	0
Eukaryota;Alveolata;Dinophyta;Dinophyceae;Dinophyceae_X;Dinophyceae_XX;	NA	94-90	27	0	0	0	0	0	0	0	0	27	0	0	0	0	0	0	0	0	0	0	0	0	0	0	0	0	0	0	0
Eukaryota;Alveolata;Dinophyta;Dinophyceae;Dinophyceae_X;Dinophyceae_XX;	NA	94-90	381	0	0	0	0	0	0	0	0	0	0	18	0	363	0	0	0	0	0	0	0	0	0	0	0	0	0	0	0
Eukaryota;Alveolata;Dinophyta;Dinophyceae;Dinophyceae_X;Dinophyceae_XX;	NA	94-90	9678	4	39	233	153	555	2243	823	10	67	18	223	4	510	358	48	38	113	23	338	229	1763	22	102	313	182	215	931	121
Eukaryota;Alveolata;Dinophyta;Dinophyceae;Dinophyceae_X;Dinophyceae_XX;	NA	94-90	3	0	0	0	0	0	0	0	0	0	0	0	0	0	0	0	0	0	3	0	0	0	0	0	0	0	0	0	0
Eukaryota;Alveolata;Dinophyta;Dinophyceae;Dinophyceae_X;Dinophyceae_XX;	NA	94-90	14	0	0	0	0	0	9	0	0	0	0	3	0	2	0	0	0	0	0	0	0	0	0	0	0	0	0	0	0
Eukaryota;Alveolata;Dinophyta;Dinophyceae;Dinophyceae_X;Dinophyceae_XX;	NA	94-90	625	4	0	5	0	0	0	0	25	413	22	11	5	0	10	0	12	0	0	0	3	0	100	15	0	0	0	0	0
Eukaryota;Alveolata;Dinophyta;Dinophyceae;Dinophyceae_X;Dinophyceae_XX;	NA	94-90	113	0	0	0	0	0	0	0	2	45	0	0	3	0	0	0	5	0	0	6	0	48	0	4	0	0	0	0	0
Eukaryota;Alveolata;Dinophyta;Dinophyceae;Dinophyceae_X;Dinophyceae_XX;	NA	94-90	95	0	3	6	2	0	0	0	0	12	0	8	5	0	8	0	1	6	0	0	18	26	0	0	0	0	0	0	0
Eukaryota;Alveolata;Dinophyta;Dinophyceae;Dinophyceae_X;Dinophyceae_XX;	NA	94-90	142	0	0	0	0	0	0	0	0	2	0	0	0	14	117	0	0	9	0	0	0	0	0	0	0	0	0	0	0
Eukaryota;Alveolata;Dinophyta;Dinophyceae;Dinophyceae_X;Dinophyceae_XX;	NA	94-90	9	0	0	0	0	0	0	0	0	0	0	3	0	6	0	0	0	0	0	0	0	0	0	0	0	0	0	0	0
Eukaryota;Alveolata;Dinophyta;Dinophyceae;Dinophyceae_X;Dinophyceae_XX;	NA	94-90	24	0	0	0	0	0	0	0	0	0	0	6	0	7	7	0	0	0	4	0	0	0	0	0	0	0	0	0	0
Eukaryota;Alveolata;Dinophyta;Dinophyceae;Dinophyceae_X;Dinophyceae_XX;	NA	94-90	55	0	0	0	0	0	0	0	9	0	0	0	40	0	6	0	0	0	0	0	0	0	0	0	0	0	0	0	0
Eukaryota;Alveolata;Dinophyta;Dinophyceae;Dinophyceae_X;Dinophyceae_XX;	NA	94-90	2	0	0	0	0	0	2	0	0	0	0	0	0	0	0	0	0	0	0	0	0	0	0	0	0	0	0	0	0
Eukaryota;Alveolata;Dinophyta;Dinophyceae;Dinophyceae_X;Dinophyceae_XX;	NA	94-90	2	0	0	0	0	0	0	0	0	0	0	0	0	2	0	0	0	0	0	0	0	0	0	0	0	0	0	0	0
Eukaryota;Alveolata;Dinophyta;Dinophyceae;Dinophyceae_X;Dinophyceae_XX;	NA	94-90	6	0	0	0	0	0	3	0	0	0	0	0	0	0	3	0	0	0	0	0	0	0	0	0	0	0	0	0	0
Eukaryota;Alveolata;Dinophyta;Dinophyceae;Dinophyceae_X;Dinophyceae_XX;	NA	94-90	7	0	0	0	0	0	0	0	0	0	0	0	4	3	0	0	0	0	0	0	0	0	0	0	0	0	0	0	0
Eukaryota;Alveolata;Dinophyta;Dinophyceae;Dinophyceae_X;Dinophyceae_XX;	NA	94-90	4	0	0	0	0	0	0	0	0	0	0	4	0	0	0	0	0	0	0	0	0	0	0	0	0	0	0	0	0
Eukaryota;Alveolata;Dinophyta;Dinophyceae;Dinophyceae_X;Dinophyceae_XX;	NA	94-90	17	0	0	0	0	0	13	0	0	0	0	1	0	3	0	0	0	0	0	0	0	0	0	0	0	0	0	0	0
Eukaryota;Alveolata;Dinophyta;Dinophyceae;Dinophyceae_X;Dinophyceae_XX;	NA	94-90	2	0	0	0	0	0	1	0	0	0	0	1	0	0	0	0	0	0	0	0	0	0	0	0	0	0	0	0	0
Eukaryota;Alveolata;Dinophyta;Dinophyceae;Dinophyceae_X;Dinophyceae_XX;	NA	94-90	3	0	0	0	0	0	0	0	0	0	0	0	0	0	3	0	0	0	0	0	0	0	0	0	0	0	0	0	0
Eukaryota;Alveolata;Dinophyta;Dinophyceae;Dinophyceae_X;Dinophyceae_XX;	NA	94-90	654	0	2	0	0	5	142	240	0	0	0	1	0	157	103	0	0	0	0	4	0	0	0	0	0	0	0	0	0
Eukaryota;Alveolata;Dinophyta;Dinophyceae;Dinophyceae_X;Dinophyceae_XX;	NA	94-90	21	0	2	0	0	0	0	5	0	0	0	0	0	2	0	0	0	0	0	0	0	12	0	0	0	0	0	0	0
Eukaryota;Alveolata;Dinophyta;Dinophyceae;Dinophyceae_X;Dinophyceae_XX;	NA	94-90	17	0	2	0	4	2	0	8	0	1	0	0	0	0	0	0	0	0	0	0	0	0	0	0	0	0	0	0	0
Eukaryota;Alveolata;Dinophyta;Dinophyceae;Dinophyceae_X;Dinophyceae_XX;	NA	94-90	9	0	0	0	0	0	0	7	0	0	0	2	0	0	0	0	0	0	0	0	0	0	0	0	0	0	0	0	0
Eukaryota;Alveolata;Dinophyta;Dinophyceae;Dinophyceae_X;Dinophyceae_XX;	NA	94-90	33	0	2	7	4	0	0	0	3	0	0	0	1	0	0	0	1	11	0	0	2	1	0	0	1	0	0	0	0
Eukaryota;Alveolata;Dinophyta;Dinophyceae;Dinophyceae_X;Dinophyceae_XX;	NA	94-90	10	0	0	0	0	0	0	0	0	0	0	0	0	0	0	0	0	0	0	0	0	10	0	0	0	0	0	0	0
Eukaryota;Alveolata;Dinophyta;Dinophyceae;Dinophyceae_X;Dinophyceae_XX;	NA	94-90	86	0	2	0	0	0	0	0	0	0	0	0	0	0	0	0	0	13	0	0	25	0	3	0	43	0	0	0	0
Eukaryota;Alveolata;Dinophyta;Dinophyceae;Dinophyceae_X;Dinophyceae_XX;	NA	94-90	2436	0	0	0	5	0	34	5	0	0	0	42	0	1076	1235	0	0	0	0	0	39	0	0	0	0	0	0	0	0
Eukaryota;Alveolata;Dinophyta;Dinophyceae;Dinophyceae_X;Dinophyceae_XX;	NA	94-90	5	0	0	0	0	0	0	5	0	0	0	0	0	0	0	0	0	0	0	0	0	0	0	0	0	0	0	0	0
Eukaryota;Alveolata;Dinophyta;Dinophyceae;Dinophyceae_X;Dinophyceae_XX;	NA	94-90	12	0	6	2	0	0	0	0	0	0	0	0	0	0	0	0	4	0	0	0	0	0	0	0	0	0	0	0	0
Eukaryota;Alveolata;Dinophyta;Dinophyceae;Dinophyceae_X;Dinophyceae_XX;Akashiwo;Akashiwo_sanguinea;	Mixotroph	99-100	155	0	0	0	1	12	0	0	5	0	0	45	23	0	0	46	0	0	22	0	0	0	0	0	1	0	0	0	0
Eukaryota;Alveolata;Dinophyta;Dinophyceae;Dinophyceae_X;Dinophyceae_XX;Alexandrium;	Mixotroph	98-95	3	0	0	0	1	0	1	1	0	0	0	0	0	0	0	0	0	0	0	0	0	0	0	0	0	0	0	0	0
Eukaryota;Alveolata;Dinophyta;Dinophyceae;Dinophyceae_X;Dinophyceae_XX;Alexandrium;	Mixotroph	98-95	42	0	0	0	0	0	26	14	0	0	0	0	0	0	2	0	0	0	0	0	0	0	0	0	0	0	0	0	0
Eukaryota;Alveolata;Dinophyta;Dinophyceae;Dinophyceae_X;Dinophyceae_XX;Alexandrium;	Mixotroph	98-95	537	0	3	0	6	6	26	17	2	0	0	7	9	180	214	0	3	0	14	0	3	15	0	0	1	12	0	19	0
Eukaryota;Alveolata;Dinophyta;Dinophyceae;Dinophyceae_X;Dinophyceae_XX;Alexandrium;	Mixotroph	98-95	16	0	0	0	0	0	13	3	0	0	0	0	0	0	0	0	0	0	0	0	0	0	0	0	0	0	0	0	0
Eukaryota;Alveolata;Dinophyta;Dinophyceae;Dinophyceae_X;Dinophyceae_XX;Alexandrium;Alexandrium_insuetum;	Mixotroph	99-100	2612	0	80	47	27	117	658	940	0	0	0	9	9	330	301	0	1	1	10	3	1	10	0	5	22	22	1	18	0
Eukaryota;Alveolata;Dinophyta;Dinophyceae;Dinophyceae_X;Dinophyceae_XX;Alexandrium;Alexandrium_margalefii;	Mixotroph	99-100	34433	3	308	192	3154	111	15261	10998	13	1	0	248	9	791	1187	0	59	0	565	3	254	35	0	13	475	35	0	718	0
Eukaryota;Alveolata;Dinophyta;Dinophyceae;Dinophyceae_X;Dinophyceae_XX;Alexandrium;Alexandrium_pseudogoniaulax;	Mixotroph	99-100	5762	0	1	0	40	9	1035	1134	0	0	0	233	0	1465	1839	0	0	0	0	0	6	0	0	0	0	0	0	0	0
Eukaryota;Alveolata;Dinophyta;Dinophyceae;Dinophyceae_X;Dinophyceae_XX;Alexandrium;Alexandrium_tamarense-GroupIII-IIB;	Mixotroph	99-100	54	0	0	0	0	0	0	0	0	0	0	0	0	32	22	0	0	0	0	0	0	0	0	0	0	0	0	0	0
Eukaryota;Alveolata;Dinophyta;Dinophyceae;Dinophyceae_X;Dinophyceae_XX;Amphidinium;	NA	98-95	79	0	2	0	0	0	0	0	0	0	0	0	0	0	0	0	0	0	0	0	0	75	0	1	1	0	0	0	0
Eukaryota;Alveolata;Dinophyta;Dinophyceae;Dinophyceae_X;Dinophyceae_XX;Amphidinium;Amphidinium_carteriae;	Mixotroph	99-100	146	0	0	0	7	113	0	0	3	0	0	3	0	0	0	0	0	0	0	0	0	0	0	0	0	15	5	0	0
Eukaryota;Alveolata;Dinophyta;Dinophyceae;Dinophyceae_X;Dinophyceae_XX;Amylax;	Mixotroph	98-95	207	0	3	18	34	0	0	0	0	0	0	0	0	0	0	144	0	5	0	0	3	0	0	0	0	0	0	0	0
Eukaryota;Alveolata;Dinophyta;Dinophyceae;Dinophyceae_X;Dinophyceae_XX;Archaeperidinium;Archaeperidinium_sp.;	Mixotroph	99-100	18	0	0	0	2	8	0	0	0	0	0	0	0	0	0	0	0	0	2	0	0	6	0	0	0	0	0	0	0
Eukaryota;Alveolata;Dinophyta;Dinophyceae;Dinophyceae_X;Dinophyceae_XX;Azadinium;	Mixotroph	98-95	15	0	1	1	12	0	0	0	0	0	0	1	0	0	0	0	0	0	0	0	0	0	0	0	0	0	0	0	0
Eukaryota;Alveolata;Dinophyta;Dinophyceae;Dinophyceae_X;Dinophyceae_XX;Azadinium;	Mixotroph	98-95	19	0	0	0	0	0	0	0	0	2	0	17	0	0	0	0	0	0	0	0	0	0	0	0	0	0	0	0	0
Eukaryota;Alveolata;Dinophyta;Dinophyceae;Dinophyceae_X;Dinophyceae_XX;Azadinium;	Mixotroph	98-95	14	0	0	0	13	0	0	0	0	0	0	0	0	1	0	0	0	0	0	0	0	0	0	0	0	0	0	0	0
Eukaryota;Alveolata;Dinophyta;Dinophyceae;Dinophyceae_X;Dinophyceae_XX;Azadinium;	Mixotroph	98-95	2	0	0	0	2	0	0	0	0	0	0	0	0	0	0	0	0	0	0	0	0	0	0	0	0	0	0	0	0
Eukaryota;Alveolata;Dinophyta;Dinophyceae;Dinophyceae_X;Dinophyceae_XX;Azadinium;Azadinium_polongum;	Mixotroph	99-100	121	0	0	0	0	0	1	0	0	0	0	0	0	0	0	0	0	0	1	0	0	0	0	43	60	4	0	12	0
Eukaryota;Alveolata;Dinophyta;Dinophyceae;Dinophyceae_X;Dinophyceae_XX;Blastodinium;	Parasite	98-95	180	0	0	2	26	1	75	73	0	0	0	0	0	0	0	0	2	0	0	0	1	0	0	0	0	0	0	0	0
Eukaryota;Alveolata;Dinophyta;Dinophyceae;Dinophyceae_X;Dinophyceae_XX;Blastodinium;	Parasite	98-95	4	0	0	0	0	0	0	3	0	0	0	0	0	0	0	0	1	0	0	0	0	0	0	0	0	0	0	0	0
Eukaryota;Alveolata;Dinophyta;Dinophyceae;Dinophyceae_X;Dinophyceae_XX;Blastodinium;Blastodinium_navicula;	Parasite	99-100	228	0	0	0	30	0	4	3	0	9	0	0	0	2	0	0	2	16	32	0	63	63	0	2	1	1	0	0	0
Eukaryota;Alveolata;Dinophyta;Dinophyceae;Dinophyceae_X;Dinophyceae_XX;Blastodinium;Blastodinium_spinulosum;	Parasite	99-100	15	0	0	0	0	0	0	0	0	0	0	0	0	14	1	0	0	0	0	0	0	0	0	0	0	0	0	0	0
Eukaryota;Alveolata;Dinophyta;Dinophyceae;Dinophyceae_X;Dinophyceae_XX;Cachonina;	Mixotroph	98-95	1242	0	1	0	6	0	18	19	0	28	1	1004	10	83	71	0	0	0	1	0	0	0	0	0	0	0	0	0	0
Eukaryota;Alveolata;Dinophyta;Dinophyceae;Dinophyceae_X;Dinophyceae_XX;Cachonina;Cachonina_hallii;	Mixotroph	99-100	205	0	0	0	10	0	10	4	0	3	0	157	2	13	6	0	0	0	0	0	0	0	0	0	0	0	0	0	0
Eukaryota;Alveolata;Dinophyta;Dinophyceae;Dinophyceae_X;Dinophyceae_XX;Chytriodinium;	Mixotroph	98-95	11	0	0	0	1	0	0	1	0	0	0	6	0	0	0	0	0	0	0	0	0	0	3	0	0	0	0	0	0
Eukaryota;Alveolata;Dinophyta;Dinophyceae;Dinophyceae_X;Dinophyceae_XX;Cochlodinium;	Mixotroph	98-95	81	0	0	0	7	0	14	0	0	0	0	40	0	14	6	0	0	0	0	0	0	0	0	0	0	0	0	0	0
Eukaryota;Alveolata;Dinophyta;Dinophyceae;Dinophyceae_X;Dinophyceae_XX;Cochlodinium;	Mixotroph	98-95	16	0	0	0	0	0	0	0	0	0	0	2	0	0	0	0	0	0	0	0	14	0	0	0	0	0	0	0	0
Eukaryota;Alveolata;Dinophyta;Dinophyceae;Dinophyceae_X;Dinophyceae_XX;Cochlodinium;Cochlodinium_polykrikoides;	Mixotroph	99-100	5	0	0	0	0	0	0	0	0	0	0	0	0	3	0	0	0	0	0	0	0	2	0	0	0	0	0	0	0
Eukaryota;Alveolata;Dinophyta;Dinophyceae;Dinophyceae_X;Dinophyceae_XX;Crypthecodinium;	Heterotroph	98-95	118	0	0	0	0	0	0	0	0	0	0	0	0	0	0	0	0	0	12	0	0	0	0	0	0	106	0	0	0
Eukaryota;Alveolata;Dinophyta;Dinophyceae;Dinophyceae_X;Dinophyceae_XX;Dinophyceae_XXX;	NA	98-95	37830	58	1642	1858	5020	265	2851	714	294	172	127	1766	414	1688	1713	459	793	1393	594	136	1657	11061	177	387	617	216	274	1304	180
Eukaryota;Alveolata;Dinophyta;Dinophyceae;Dinophyceae_X;Dinophyceae_XX;Dinophyceae_XXX;Dinophyceae_XXX_sp.;	NA	99-100	143785	332	5324	5811	6220	1621	16772	3659	1155	154	354	14494	5350	7399	13725	1601	3108	6522	1333	102	6656	21951	48	3643	3272	1364	7	11094	714
Eukaryota;Alveolata;Dinophyta;Dinophyceae;Dinophyceae_X;Dinophyceae_XX;Durinskia;	Mixotroph	98-95	45	0	27	8	0	0	0	0	0	0	0	0	6	0	0	0	0	0	0	4	0	0	0	0	0	0	0	0	0
Eukaryota;Alveolata;Dinophyta;Dinophyceae;Dinophyceae_X;Dinophyceae_XX;Ellobiopsis;Ellobiopsis_chattonii;	Parasite	99-100	67	0	0	0	0	0	0	0	0	0	0	1	0	2	0	0	1	0	5	0	7	51	0	0	0	0	0	0	0
Eukaryota;Alveolata;Dinophyta;Dinophyceae;Dinophyceae_X;Dinophyceae_XX;Fragilidium;	Mixotroph	98-95	325	0	0	0	0	0	7	0	4	0	0	161	0	75	78	0	0	0	0	0	0	0	0	0	0	0	0	0	0
Eukaryota;Alveolata;Dinophyta;Dinophyceae;Dinophyceae_X;Dinophyceae_XX;Gambierdiscus;	Mixotroph	98-95	3	0	0	0	0	0	0	0	0	0	0	0	0	0	3	0	0	0	0	0	0	0	0	0	0	0	0	0	0
Eukaryota;Alveolata;Dinophyta;Dinophyceae;Dinophyceae_X;Dinophyceae_XX;Gambierdiscus;Gambierdiscus_australes;	Mixotroph	99-100	34	0	0	0	0	0	0	0	0	0	0	0	0	0	34	0	0	0	0	0	0	0	0	0	0	0	0	0	0
Eukaryota;Alveolata;Dinophyta;Dinophyceae;Dinophyceae_X;Dinophyceae_XX;Gonyaulax;	Mixotroph	98-95	20	0	1	1	0	0	0	0	0	0	0	1	0	9	0	0	0	7	0	0	0	0	1	0	0	0	0	0	0
Eukaryota;Alveolata;Dinophyta;Dinophyceae;Dinophyceae_X;Dinophyceae_XX;Gonyaulax;Gonyaulax_cochlea;	Mixotroph	99-100	1343	0	0	0	0	0	0	0	2	60	64	845	5	367	0	0	0	0	0	0	0	0	0	0	0	0	0	0	0
Eukaryota;Alveolata;Dinophyta;Dinophyceae;Dinophyceae_X;Dinophyceae_XX;Gonyaulax;Gonyaulax_polygramma;	Mixotroph	99-100	31	0	1	0	3	0	2	11	0	0	0	0	0	1	0	0	0	0	0	0	0	13	0	0	0	0	0	0	0
Eukaryota;Alveolata;Dinophyta;Dinophyceae;Dinophyceae_X;Dinophyceae_XX;Gonyaulax;Gonyaulax_spinifera;	Mixotroph	99-100	308	0	25	6	54	7	52	54	0	3	0	3	0	12	13	0	3	0	9	3	6	0	0	3	6	4	0	45	0
Eukaryota;Alveolata;Dinophyta;Dinophyceae;Dinophyceae_X;Dinophyceae_XX;Gonyaulax;Gonyaulax_verior;	Mixotroph	99-100	30	0	0	0	0	0	0	0	0	0	0	30	0	0	0	0	0	0	0	0	0	0	0	0	0	0	0	0	0
Eukaryota;Alveolata;Dinophyta;Dinophyceae;Dinophyceae_X;Dinophyceae_XX;Gymnodinium;	NA	98-95	4	0	2	0	0	0	0	0	0	0	0	0	0	0	0	0	0	0	0	0	0	0	2	0	0	0	0	0	0
Eukaryota;Alveolata;Dinophyta;Dinophyceae;Dinophyceae_X;Dinophyceae_XX;Gymnodinium;	NA	98-95	1996	3	3	0	11	1	73	51	29	635	48	229	0	351	424	0	0	2	0	0	0	1	83	40	12	0	0	0	0
Eukaryota;Alveolata;Dinophyta;Dinophyceae;Dinophyceae_X;Dinophyceae_XX;Gymnodinium;	NA	98-95	54	0	0	0	0	6	0	0	0	0	0	0	0	0	0	0	1	0	9	2	0	0	0	0	0	3	33	0	0
Eukaryota;Alveolata;Dinophyta;Dinophyceae;Dinophyceae_X;Dinophyceae_XX;Gymnodinium;	NA	98-95	27	0	0	0	1	0	7	0	0	0	0	0	0	3	16	0	0	0	0	0	0	0	0	0	0	0	0	0	0
Eukaryota;Alveolata;Dinophyta;Dinophyceae;Dinophyceae_X;Dinophyceae_XX;Gymnodinium;	NA	98-95	407	0	5	4	5	0	24	20	0	7	0	0	0	4	0	1	21	149	10	2	64	87	0	0	0	0	0	4	0
Eukaryota;Alveolata;Dinophyta;Dinophyceae;Dinophyceae_X;Dinophyceae_XX;Gymnodinium;Gymnodinium_dorsalisulcum;	Mixotroph	99-100	163643	288	5617	2002	3293	2144	15668	11416	2994	29574	1532	3750	7362	3103	4521	1756	4524	7505	3008	641	10397	23245	3721	3244	6924	3143	146	1998	127
Eukaryota;Alveolata;Dinophyta;Dinophyceae;Dinophyceae_X;Dinophyceae_XX;Gymnodinium;Gymnodinium_impudicum;	Mixotroph	99-100	88	0	0	0	0	0	26	3	0	0	0	0	0	0	0	0	0	22	0	0	31	6	0	0	0	0	0	0	0
Eukaryota;Alveolata;Dinophyta;Dinophyceae;Dinophyceae_X;Dinophyceae_XX;Gymnodinium;Gymnodinium_sp.;	NA	99-100	47043	87	770	461	283	112	86	51	25	33	17	227	76	73	137	10114	14202	7198	3778	1662	1351	408	211	1904	3771	4	0	2	0
Eukaryota;Alveolata;Dinophyta;Dinophyceae;Dinophyceae_X;Dinophyceae_XX;Gyrodinium;	NA	98-95	2218	0	131	43	28	183	254	77	17	807	24	23	1	26	29	0	18	323	2	0	42	153	0	2	18	7	0	10	0
Eukaryota;Alveolata;Dinophyta;Dinophyceae;Dinophyceae_X;Dinophyceae_XX;Gyrodinium;	NA	98-95	2	0	0	0	0	0	0	0	0	0	0	2	0	0	0	0	0	0	0	0	0	0	0	0	0	0	0	0	0
Eukaryota;Alveolata;Dinophyta;Dinophyceae;Dinophyceae_X;Dinophyceae_XX;Gyrodinium;	NA	98-95	131	0	5	1	0	0	0	0	0	0	0	11	1	5	27	0	0	2	0	0	0	79	0	0	0	0	0	0	0
Eukaryota;Alveolata;Dinophyta;Dinophyceae;Dinophyceae_X;Dinophyceae_XX;Gyrodinium;	NA	98-95	59	0	10	1	0	0	8	4	3	4	0	8	0	0	0	0	2	1	6	0	2	0	0	5	0	5	0	0	0
Eukaryota;Alveolata;Dinophyta;Dinophyceae;Dinophyceae_X;Dinophyceae_XX;Gyrodinium;Gyrodinium_fusiforme;	Heterotroph	99-100	2049	0	104	10	88	101	223	78	6	767	35	8	0	13	15	0	5	110	32	3	104	201	0	9	53	53	1	28	2
Eukaryota;Alveolata;Dinophyta;Dinophyceae;Dinophyceae_X;Dinophyceae_XX;Levanderina;Levanderina fissa;	Mixotroph	99-100	557	0	7	0	0	78	0	0	17	0	0	416	2	0	0	5	6	3	7	0	0	0	0	0	0	0	16	0	0
Eukaryota;Alveolata;Dinophyta;Dinophyceae;Dinophyceae_X;Dinophyceae_XX;Gyrodinium;Gyrodinium_sp.;	NA	99-100	83	0	5	0	0	10	11	5	0	30	0	0	1	0	0	0	0	6	0	0	2	7	0	2	2	2	0	0	0
Eukaryota;Alveolata;Dinophyta;Dinophyceae;Dinophyceae_X;Dinophyceae_XX;Gyrodinium;Gyrodinium_spirale;	Heterotroph	99-100	5	0	0	0	0	0	0	0	0	0	0	2	0	0	0	0	0	0	0	0	3	0	0	0	0	0	0	0	0
Eukaryota;Alveolata;Dinophyta;Dinophyceae;Dinophyceae_X;Dinophyceae_XX;Heterocapsa;	Mixotroph	98-95	27	0	0	0	0	0	0	0	0	0	0	0	0	0	0	0	0	0	0	0	0	0	4	0	23	0	0	0	0
Eukaryota;Alveolata;Dinophyta;Dinophyceae;Dinophyceae_X;Dinophyceae_XX;Heterocapsa;	Mixotroph	98-95	393	0	8	2	9	0	8	13	0	0	0	19	0	12	7	3	3	26	2	2	27	227	0	6	9	3	0	7	0
Eukaryota;Alveolata;Dinophyta;Dinophyceae;Dinophyceae_X;Dinophyceae_XX;Heterocapsa;	Mixotroph	98-95	77	0	1	0	1	0	2	0	0	0	0	30	0	13	0	0	1	5	11	1	2	5	1	2	2	0	0	0	0
Eukaryota;Alveolata;Dinophyta;Dinophyceae;Dinophyceae_X;Dinophyceae_XX;Heterocapsa;	Mixotroph	98-95	170	0	0	0	25	0	27	21	1	0	0	81	0	10	5	0	0	0	0	0	0	0	0	0	0	0	0	0	0
Eukaryota;Alveolata;Dinophyta;Dinophyceae;Dinophyceae_X;Dinophyceae_XX;Heterocapsa;Heterocapsa_nei/rotundata;	Mixotroph	99-100	497	0	4	2	16	0	0	1	0	2	0	1	0	0	0	1	1	10	2	0	33	385	0	1	9	3	0	26	0
Eukaryota;Alveolata;Dinophyta;Dinophyceae;Dinophyceae_X;Dinophyceae_XX;Heterocapsa;Heterocapsa_pygmea;	Mixotroph	99-100	645902	1403	5576	1954	17009	3853	16594	11609	2327	25110	1509	32232	7472	29306	21992	6474	30022	37575	51034	4911	77205	170431	4349	29836	44655	2384	228	8382	470
Eukaryota;Alveolata;Dinophyta;Dinophyceae;Dinophyceae_X;Dinophyceae_XX;Heterocapsa;Heterocapsa_triquetra;	Mixotroph	99-100	71	0	0	0	21	0	3	6	0	0	0	34	0	2	5	0	0	0	0	0	0	0	0	0	0	0	0	0	0
Eukaryota;Alveolata;Dinophyta;Dinophyceae;Dinophyceae_X;Dinophyceae_XX;Karenia;	Mixotroph	98-95	2	0	0	0	0	0	0	0	0	0	0	0	0	0	2	0	0	0	0	0	0	0	0	0	0	0	0	0	0
Eukaryota;Alveolata;Dinophyta;Dinophyceae;Dinophyceae_X;Dinophyceae_XX;Karenia;	Mixotroph	98-95	3	0	1	0	0	0	0	0	0	0	0	1	0	1	0	0	0	0	0	0	0	0	0	0	0	0	0	0	0
Eukaryota;Alveolata;Dinophyta;Dinophyceae;Dinophyceae_X;Dinophyceae_XX;Karenia;	Mixotroph	98-95	4	0	0	0	0	0	0	0	0	0	0	0	0	0	0	0	0	0	4	0	0	0	0	0	0	0	0	0	0
Eukaryota;Alveolata;Dinophyta;Dinophyceae;Dinophyceae_X;Dinophyceae_XX;Kofoidinium;	Heterotroph	98-95	172	0	0	0	0	0	51	0	0	0	0	0	0	0	0	0	0	0	0	0	0	121	0	0	0	0	0	0	0
Eukaryota;Alveolata;Dinophyta;Dinophyceae;Dinophyceae_X;Dinophyceae_XX;Kofoidinium;Kofoidinium_pavillardii;	Heterotroph	99-100	2066	0	10	0	100	0	1056	511	5	0	0	0	0	149	205	0	0	0	0	0	0	30	0	0	0	0	0	0	0
Eukaryota;Alveolata;Dinophyta;Dinophyceae;Dinophyceae_X;Dinophyceae_XX;Kryptoperidinium;	Mixotroph	98-95	3	0	0	0	0	0	0	0	0	0	0	3	0	0	0	0	0	0	0	0	0	0	0	0	0	0	0	0	0
Eukaryota;Alveolata;Dinophyta;Dinophyceae;Dinophyceae_X;Dinophyceae_XX;Kryptoperidinium;Kryptoperidinium_foliaceum;	Mixotroph	99-100	15	0	0	0	0	0	0	0	0	0	0	0	0	0	0	1	0	0	14	0	0	0	0	0	0	0	0	0	0
Eukaryota;Alveolata;Dinophyta;Dinophyceae;Dinophyceae_X;Dinophyceae_XX;Lepidodinium;	Mixotroph	98-95	140	0	2	1	0	0	19	6	0	0	0	0	0	1	0	0	6	3	7	0	16	78	0	1	0	0	0	0	0
Eukaryota;Alveolata;Dinophyta;Dinophyceae;Dinophyceae_X;Dinophyceae_XX;Lepidodinium;	Mixotroph	98-95	2820	1	248	113	3	1	7	3	417	83	28	17	1631	33	9	2	4	8	5	1	48	152	1	1	3	1	0	0	0
Eukaryota;Alveolata;Dinophyta;Dinophyceae;Dinophyceae_X;Dinophyceae_XX;Lepidodinium;Lepidodinium_chlorophorum;	Mixotroph	99-100	705	0	5	0	5	1	129	55	0	0	0	17	0	20	4	0	13	3	33	6	62	352	0	0	0	0	0	0	0
Eukaryota;Alveolata;Dinophyta;Dinophyceae;Dinophyceae_X;Dinophyceae_XX;Lessardia;Lessardia_elongata;	Mixotroph	99-100	52	0	2	3	4	0	0	0	0	0	0	0	0	0	2	0	0	1	0	0	0	40	0	0	0	0	0	0	0
Eukaryota;Alveolata;Dinophyta;Dinophyceae;Dinophyceae_X;Dinophyceae_XX;Lingulodinium;Lingulodinium_polyedrum;	Mixotroph	99-100	737	0	0	0	9	0	75	112	0	0	0	502	0	29	10	0	0	0	0	0	0	0	0	0	0	0	0	0	0
Eukaryota;Alveolata;Dinophyta;Dinophyceae;Dinophyceae_X;Dinophyceae_XX;Tripos;	Mixotroph	98-95	16	0	0	0	0	0	0	0	0	0	0	0	0	3	0	0	1	1	0	0	6	5	0	0	0	0	0	0	0
Eukaryota;Alveolata;Dinophyta;Dinophyceae;Dinophyceae_X;Dinophyceae_XX;Tripos;	Mixotroph	98-95	148	0	0	2	12	0	19	15	0	4	0	7	0	14	8	0	0	0	0	0	19	48	0	0	0	0	0	0	0
Eukaryota;Alveolata;Dinophyta;Dinophyceae;Dinophyceae_X;Dinophyceae_XX;Tripos;	Mixotroph	98-95	10	0	0	0	0	0	0	0	0	0	0	0	0	0	0	0	0	2	0	0	2	2	0	0	0	4	0	0	0
Eukaryota;Alveolata;Dinophyta;Dinophyceae;Dinophyceae_X;Dinophyceae_XX;Tripos;	Mixotroph	98-95	16	0	0	0	14	0	0	0	0	0	0	0	0	0	0	0	0	0	0	0	2	0	0	0	0	0	0	0	0
Eukaryota;Alveolata;Dinophyta;Dinophyceae;Dinophyceae_X;Dinophyceae_XX;Tripos;	Mixotroph	98-95	15	0	0	0	0	0	0	0	0	0	0	1	0	0	3	0	1	3	0	0	2	4	0	0	1	0	0	0	0
Eukaryota;Alveolata;Dinophyta;Dinophyceae;Dinophyceae_X;Dinophyceae_XX;Tripos;	Mixotroph	98-95	3	0	0	0	0	0	0	0	0	0	0	0	0	0	3	0	0	0	0	0	0	0	0	0	0	0	0	0	0
Eukaryota;Alveolata;Dinophyta;Dinophyceae;Dinophyceae_X;Dinophyceae_XX;Tripos;Tripos_extensum;	Mixotroph	99-100	7	0	0	0	1	0	0	0	0	0	0	0	0	0	0	0	1	0	0	0	2	2	0	0	0	1	0	0	0
Eukaryota;Alveolata;Dinophyta;Dinophyceae;Dinophyceae_X;Dinophyceae_XX;Tripos;Tripos_furca;	Mixotroph	99-100	27165	12	37	32	749	40	2155	1383	1	1	13	4129	17	1056	751	46	134	672	28	1	4805	9208	4	115	307	658	0	811	0
Eukaryota;Alveolata;Dinophyta;Dinophyceae;Dinophyceae_X;Dinophyceae_XX;Tripos;Tripos_limulus;	Mixotroph	99-100	2	0	0	0	0	0	0	0	0	0	0	0	0	0	0	0	0	0	0	0	0	2	0	0	0	0	0	0	0
Eukaryota;Alveolata;Dinophyta;Dinophyceae;Dinophyceae_X;Dinophyceae_XX;Tripos;Tripos_massiliense;	Mixotroph	99-100	105	0	0	0	0	0	0	0	0	0	0	0	0	4	86	0	0	0	0	0	15	0	0	0	0	0	0	0	0
Eukaryota;Alveolata;Dinophyta;Dinophyceae;Dinophyceae_X;Dinophyceae_XX;Pentapharsodinium;	Mixotroph	98-95	20	0	2	0	2	0	0	0	0	0	0	0	0	14	2	0	0	0	0	0	0	0	0	0	0	0	0	0	0
Eukaryota;Alveolata;Dinophyta;Dinophyceae;Dinophyceae_X;Dinophyceae_XX;Pentapharsodinium;	Mixotroph	98-95	884	0	4	0	2	8	193	292	0	3	0	2	0	207	163	0	0	1	0	0	4	5	0	0	0	0	0	0	0
Eukaryota;Alveolata;Dinophyta;Dinophyceae;Dinophyceae_X;Dinophyceae_XX;Pentapharsodinium;	Mixotroph	98-95	39	0	2	0	0	0	2	2	0	0	0	0	0	5	0	0	0	2	0	0	14	12	0	0	0	0	0	0	0
Eukaryota;Alveolata;Dinophyta;Dinophyceae;Dinophyceae_X;Dinophyceae_XX;Pentapharsodinium;Pentapharsodinium_sp.;	Mixotroph	99-100	1259	6	40	16	32	224	492	313	0	0	0	2	0	12	23	5	21	20	12	4	17	15	0	0	4	0	0	1	0
Eukaryota;Alveolata;Dinophyta;Dinophyceae;Dinophyceae_X;Dinophyceae_XX;Pentapharsodinium;Pentapharsodinium_tyrrhenicum;	Mixotroph	99-100	434	0	11	6	1	0	29	41	1	2	0	5	0	38	114	4	9	12	3	0	49	107	1	0	1	0	0	0	0
Eukaryota;Alveolata;Dinophyta;Dinophyceae;Dinophyceae_X;Dinophyceae_XX;Peridiniopsis;	Mixotroph	98-95	11	0	0	0	0	0	0	0	0	0	0	0	0	0	0	11	0	0	0	0	0	0	0	0	0	0	0	0	0
Eukaryota;Alveolata;Dinophyta;Dinophyceae;Dinophyceae_X;Dinophyceae_XX;Peridiniopsis;Peridiniopsis_penardii;	Mixotroph	99-100	135	0	2	25	0	0	0	0	5	0	57	1	7	0	0	31	0	6	0	0	0	0	1	0	0	0	0	0	0
Eukaryota;Alveolata;Dinophyta;Dinophyceae;Dinophyceae_X;Dinophyceae_XX;Peridinium;	Mixotroph	98-95	3	0	0	0	0	0	0	0	0	0	0	0	0	0	3	0	0	0	0	0	0	0	0	0	0	0	0	0	0
Eukaryota;Alveolata;Dinophyta;Dinophyceae;Dinophyceae_X;Dinophyceae_XX;Peridinium;	Mixotroph	98-95	158	0	0	0	0	0	0	0	0	17	27	10	0	0	2	0	1	71	0	2	0	0	0	3	25	0	0	0	0
Eukaryota;Alveolata;Dinophyta;Dinophyceae;Dinophyceae_X;Dinophyceae_XX;Podolampas;	Mixotroph	98-95	30	0	0	1	1	0	2	0	0	0	0	0	0	0	4	1	0	0	0	0	0	21	0	0	0	0	0	0	0
Eukaryota;Alveolata;Dinophyta;Dinophyceae;Dinophyceae_X;Dinophyceae_XX;Podolampas;Podolampas_bipes;	Mixotroph	99-100	98	0	0	0	0	1	0	0	0	5	0	13	0	52	23	0	0	0	0	0	1	3	0	0	0	0	0	0	0
Eukaryota;Alveolata;Dinophyta;Dinophyceae;Dinophyceae_X;Dinophyceae_XX;Polykrikos;	Heterotroph	98-95	29	0	9	0	0	0	0	0	0	18	0	0	0	0	0	0	0	0	0	0	0	1	1	0	0	0	0	0	0
Eukaryota;Alveolata;Dinophyta;Dinophyceae;Dinophyceae_X;Dinophyceae_XX;Polykrikos;	Heterotroph	98-95	2	0	0	0	0	0	0	0	0	2	0	0	0	0	0	0	0	0	0	0	0	0	0	0	0	0	0	0	0
Eukaryota;Alveolata;Dinophyta;Dinophyceae;Dinophyceae_X;Dinophyceae_XX;Polykrikos;Polykrikos_kofoidii;	Heterotroph	99-100	1984	0	233	312	296	410	157	95	0	345	59	1	0	2	0	0	0	0	0	0	0	0	74	0	0	0	0	0	0
Eukaryota;Alveolata;Dinophyta;Dinophyceae;Dinophyceae_X;Dinophyceae_XX;Polykrikos;Polykrikos_schwartzii;	Heterotroph	99-100	6	0	0	0	2	0	0	0	0	0	0	0	0	0	0	0	0	0	0	0	4	0	0	0	0	0	0	0	0
Eukaryota;Alveolata;Dinophyta;Dinophyceae;Dinophyceae_X;Dinophyceae_XX;Posoniella;Posoniella_tricarinelloides;	Mixotroph	99-100	60	0	0	0	0	0	1	0	0	0	0	0	0	16	42	0	0	0	0	0	1	0	0	0	0	0	0	0	0
Eukaryota;Alveolata;Dinophyta;Dinophyceae;Dinophyceae_X;Dinophyceae_XX;Prorocentrum;	Mixotroph	98-95	8	0	0	0	0	0	2	0	0	0	0	0	0	0	6	0	0	0	0	0	0	0	0	0	0	0	0	0	0
Eukaryota;Alveolata;Dinophyta;Dinophyceae;Dinophyceae_X;Dinophyceae_XX;Prorocentrum;	Mixotroph	98-95	234	0	1	6	1	0	6	20	0	0	0	8	0	36	9	0	25	1	42	1	11	67	0	0	0	0	0	0	0
Eukaryota;Alveolata;Dinophyta;Dinophyceae;Dinophyceae_X;Dinophyceae_XX;Prorocentrum;	Mixotroph	98-95	925	2	8	3	10	0	4	10	0	0	0	5	2	30	20	0	22	101	2	1	121	545	3	6	30	0	0	0	0
Eukaryota;Alveolata;Dinophyta;Dinophyceae;Dinophyceae_X;Dinophyceae_XX;Prorocentrum;	Mixotroph	98-95	10	0	0	0	0	0	0	0	0	3	0	0	0	5	2	0	0	0	0	0	0	0	0	0	0	0	0	0	0
Eukaryota;Alveolata;Dinophyta;Dinophyceae;Dinophyceae_X;Dinophyceae_XX;Prorocentrum;Prorocentrum_rhathymum;	Mixotroph	99-100	31	0	0	0	1	0	7	5	0	0	0	3	0	5	6	0	1	0	1	0	1	0	0	0	0	1	0	0	0
Eukaryota;Alveolata;Dinophyta;Dinophyceae;Dinophyceae_X;Dinophyceae_XX;Prorocentrum;Prorocentrum_sp.;	Mixotroph	99-100	270	1	3	9	8	1	6	1	0	2	0	3	0	21	7	56	13	37	3	14	17	49	16	2	1	0	0	0	0
Eukaryota;Alveolata;Dinophyta;Dinophyceae;Dinophyceae_X;Dinophyceae_XX;Prorocentrum;Prorocentrum_triestinum;	Mixotroph	99-100	660	0	1	1	2	1	13	4	5	63	9	14	1	101	106	20	267	10	23	0	1	1	0	0	17	0	0	0	0
Eukaryota;Alveolata;Dinophyta;Dinophyceae;Dinophyceae_X;Dinophyceae_XX;Proterythropsis;	Heterotroph	98-95	122	0	5	0	58	0	2	0	0	0	0	12	0	15	11	3	0	0	0	0	0	16	0	0	0	0	0	0	0
Eukaryota;Alveolata;Dinophyta;Dinophyceae;Dinophyceae_X;Dinophyceae_XX;Protoceratium;Protoceratium_reticulatum;	Mixotroph	99-100	203	0	0	0	5	0	13	43	0	0	0	0	0	7	2	0	7	7	4	0	35	37	0	0	3	40	0	0	0
Eukaryota;Alveolata;Dinophyta;Dinophyceae;Dinophyceae_X;Dinophyceae_XX;Protoperidinium;	Heterotroph	98-95	25	0	1	1	0	0	0	0	0	0	0	0	0	0	0	0	0	0	0	0	0	0	0	0	22	1	0	0	0
Eukaryota;Alveolata;Dinophyta;Dinophyceae;Dinophyceae_X;Dinophyceae_XX;Protoperidinium;	Heterotroph	98-95	20	0	19	1	0	0	0	0	0	0	0	0	0	0	0	0	0	0	0	0	0	0	0	0	0	0	0	0	0
Eukaryota;Alveolata;Dinophyta;Dinophyceae;Dinophyceae_X;Dinophyceae_XX;Protoperidinium;	Heterotroph	98-95	48	0	0	0	0	0	2	0	0	0	0	26	0	20	0	0	0	0	0	0	0	0	0	0	0	0	0	0	0
Eukaryota;Alveolata;Dinophyta;Dinophyceae;Dinophyceae_X;Dinophyceae_XX;Protoperidinium;	Heterotroph	98-95	18	0	0	0	0	0	0	0	0	0	0	0	0	18	0	0	0	0	0	0	0	0	0	0	0	0	0	0	0
Eukaryota;Alveolata;Dinophyta;Dinophyceae;Dinophyceae_X;Dinophyceae_XX;Protoperidinium;	Heterotroph	98-95	16	0	0	11	0	0	0	0	0	2	0	0	0	0	0	0	0	0	0	0	0	0	0	0	0	0	0	0	3
Eukaryota;Alveolata;Dinophyta;Dinophyceae;Dinophyceae_X;Dinophyceae_XX;Protoperidinium;	Heterotroph	98-95	75	0	0	0	0	0	0	0	0	13	8	26	1	5	0	0	0	6	0	0	2	0	0	0	14	0	0	0	0
Eukaryota;Alveolata;Dinophyta;Dinophyceae;Dinophyceae_X;Dinophyceae_XX;Protoperidinium;	Heterotroph	98-95	3	0	0	0	0	0	0	0	0	0	0	0	0	3	0	0	0	0	0	0	0	0	0	0	0	0	0	0	0
Eukaryota;Alveolata;Dinophyta;Dinophyceae;Dinophyceae_X;Dinophyceae_XX;Protoperidinium;	Heterotroph	98-95	17	0	1	1	0	2	1	0	0	0	1	1	0	0	0	0	1	0	1	0	7	1	0	0	0	0	0	0	0
Eukaryota;Alveolata;Dinophyta;Dinophyceae;Dinophyceae_X;Dinophyceae_XX;Protoperidinium;Protoperidinium_americanum;	Heterotroph	99-100	9	0	1	0	0	0	0	0	0	0	0	0	0	0	0	0	0	0	0	0	0	0	0	1	7	0	0	0	0
Eukaryota;Alveolata;Dinophyta;Dinophyceae;Dinophyceae_X;Dinophyceae_XX;Protoperidinium;Protoperidinium_bipes;	Heterotroph	99-100	78	0	8	6	6	2	9	15	0	0	0	0	0	5	0	0	0	0	0	0	2	6	0	0	0	13	0	6	0
Eukaryota;Alveolata;Dinophyta;Dinophyceae;Dinophyceae_X;Dinophyceae_XX;Protoperidinium;Protoperidinium_punctulatum;	Heterotroph	99-100	19	0	0	0	0	0	0	0	0	0	0	0	0	0	0	0	0	0	0	0	0	0	0	0	19	0	0	0	0
Eukaryota;Alveolata;Dinophyta;Dinophyceae;Dinophyceae_X;Dinophyceae_XX;Protoperidinium;Protoperidinium_tricingulatum;	Heterotroph	99-100	13688	0	288	148	115	164	270	249	122	393	399	160	281	1131	664	36	55	166	77	0	302	734	3030	414	4002	174	236	71	7
Eukaryota;Alveolata;Dinophyta;Dinophyceae;Dinophyceae_X;Dinophyceae_XX;Scrippsiella;	Mixotroph	98-95	17	0	0	2	0	0	3	1	0	0	0	0	0	0	6	0	0	1	0	0	3	1	0	0	0	0	0	0	0
Eukaryota;Alveolata;Dinophyta;Dinophyceae;Dinophyceae_X;Dinophyceae_XX;Scrippsiella;Scrippsiella_sp.;	Mixotroph	99-100	3	0	0	0	0	0	0	0	0	0	0	0	0	0	0	0	0	0	0	0	2	1	0	0	0	0	0	0	0
Eukaryota;Alveolata;Dinophyta;Dinophyceae;Dinophyceae_X;Dinophyceae_XX;Scrippsiella;Scrippsiella_trochoidea;	Mixotroph	99-100	172	0	15	9	4	3	35	17	0	0	0	0	0	1	0	7	20	13	40	0	6	1	0	0	1	0	0	0	0
Eukaryota;Alveolata;Dinophyta;Dinophyceae;Dinophyceae_X;Dinophyceae_XX;Thecadinium;Thecadinium_kofoidii;	Mixotroph	99-100	1421	0	6	4	5	35	363	491	0	0	0	7	0	258	161	1	7	6	1	0	20	15	0	0	41	0	0	0	0
Eukaryota;Alveolata;Dinophyta;Dinophyceae;Dinophyceae_X;Dinophyceae_XX;Tintinnophagus;	Heterotroph	98-95	172	0	0	1	0	0	0	0	0	0	0	0	0	0	0	14	1	131	12	8	4	1	0	0	0	0	0	0	0
Eukaryota;Alveolata;Dinophyta;Dinophyceae;Dinophyceae_X;Dinophyceae_XX;Togula;Togula_britannica;	Mixotroph	99-100	7	0	0	0	0	0	0	0	0	0	0	0	0	0	0	0	0	0	0	0	7	0	0	0	0	0	0	0	0
Eukaryota;Alveolata;Dinophyta;Dinophyceae;Dinophyceae_X;Dinophyceae_XX;Warnowia;	Heterotroph	98-95	405	2	56	15	1	11	8	0	0	0	0	3	0	2	0	34	84	26	7	19	46	8	2	14	52	10	0	5	0
Eukaryota;Alveolata;Dinophyta;Dinophyceae;Dinophyceae_X;Dinophyceae_XX;Warnowia;Warnowia_sp.;	Heterotroph	99-100	14032	1	333	53	1602	1	6	16	0	18	1	6732	4	46	30	25	47	705	266	2	117	1712	2	180	602	1527	0	4	0
Eukaryota;Alveolata;Dinophyta;Dinophyceae;Dinophyceae_X;Noctilucales;	Heterotroph	94-90	445	0	0	3	126	0	252	0	0	0	0	0	0	0	0	0	0	0	0	0	0	64	0	0	0	0	0	0	0
Eukaryota;Alveolata;Dinophyta;Dinophyceae;Dinophyceae_X;Noctilucales;	Heterotroph	94-90	9	0	0	0	0	0	9	0	0	0	0	0	0	0	0	0	0	0	0	0	0	0	0	0	0	0	0	0	0
Eukaryota;Alveolata;Dinophyta;Dinophyceae;Dinophyceae_X;Noctilucales;	Heterotroph	94-90	14	0	0	0	0	0	5	9	0	0	0	0	0	0	0	0	0	0	0	0	0	0	0	0	0	0	0	0	0
Eukaryota;Alveolata;Dinophyta;Dinophyceae;Dinophyceae_X;Noctilucales;Noctiluca;	Heterotroph	98-95	282	0	0	0	95	0	172	15	0	0	0	0	0	0	0	0	0	0	0	0	0	0	0	0	0	0	0	0	0
Eukaryota;Alveolata;Dinophyta;Dinophyceae;Dinophyceae_X;Noctilucales;Noctiluca;	Heterotroph	98-95	2	0	0	0	0	0	2	0	0	0	0	0	0	0	0	0	0	0	0	0	0	0	0	0	0	0	0	0	0
Eukaryota;Alveolata;Dinophyta;Dinophyceae;Dinophyceae_X;Noctilucales;Noctiluca;Noctiluca_scintillans;	Heterotroph	99-100	49758	76	52	143	19051	145	27043	1233	40	0	0	7	30	46	81	0	0	0	0	0	614	1193	0	3	1	0	0	0	0
Eukaryota;Alveolata;Dinophyta;Dinophyceae;Dinophyceae_X;Noctilucales;Spatulodinium;	Heterotroph	98-95	10	0	0	0	0	0	10	0	0	0	0	0	0	0	0	0	0	0	0	0	0	0	0	0	0	0	0	0	0
Eukaryota;Alveolata;Dinophyta;Dinophyceae;Dinophyceae_X;Noctilucales;Spatulodinium;Spatulodinium_pseudonoctiluca;	Heterotroph	99-100	779	0	0	0	19	0	478	272	0	0	0	0	0	0	0	0	0	0	0	0	0	0	0	0	10	0	0	0	0
Eukaryota;Alveolata;Dinophyta;Dinophyceae;Dinophyceae_X;Ostreopsidaceae;Coolia;Coolia_monotis;	Mixotroph	99-100	2	0	0	0	0	0	0	0	0	0	0	0	0	0	0	2	0	0	0	0	0	0	0	0	0	0	0	0	0
Eukaryota;Alveolata;Dinophyta;Dinophyceae;Dinophyceae_X;Oxyrrhinaceae;Oxyrrhis;Oxyrrhis_marina;	Heterotroph	99-100	83	0	2	0	0	46	0	0	0	0	0	0	0	0	0	10	5	1	0	5	0	0	1	0	0	0	13	0	0
Eukaryota;Alveolata;Dinophyta;Dinophyceae;Dinophyceae_X;Pfiesteriaceae;	Heterotroph	94-90	2	0	0	0	0	0	0	0	0	0	0	0	0	0	0	0	0	0	0	0	0	0	0	2	0	0	0	0	0
Eukaryota;Alveolata;Dinophyta;Dinophyceae;Dinophyceae_X;Pfiesteriaceae;	Heterotroph	94-90	144	0	0	0	0	0	17	0	2	32	27	22	0	3	18	0	0	2	2	0	0	0	3	0	0	0	0	16	0
Eukaryota;Alveolata;Dinophyta;Dinophyceae;Dinophyceae_X;Pfiesteriaceae;Pfiesteriaceae_X;	Heterotroph	98-95	249	1	0	0	7	1	11	1	6	65	0	38	0	43	52	0	6	2	0	0	0	0	14	0	0	0	0	2	0
Eukaryota;Alveolata;Dinophyta;Dinophyceae;Dinophyceae_X;Pfiesteriaceae;Pfiesteriaceae_X;Pfiesteriaceae_X_sp.;	Heterotroph	99-100	1115	3	18	11	7	6	21	9	7	114	18	14	36	11	4	10	13	15	3	1	2	6	8	2	29	16	0	688	43
Eukaryota;Alveolata;Dinophyta;Dinophyceae;Dinophyceae_X;Pfiesteriaceae;Stoeckeria;	Heterotroph	98-95	1214	12	8	16	26	6	5	25	1	58	10	13	9	117	63	40	8	13	6	0	0	9	22	14	39	29	0	616	49
Eukaryota;Alveolata;Dinophyta;Dinophyceae;Dinophyceae_X;Pfiesteriaceae;Stoeckeria;Stoeckeria_algicida;	Heterotroph	99-100	63	0	8	16	0	0	1	0	9	15	6	4	0	0	0	0	0	0	0	0	3	0	0	0	1	0	0	0	0
Eukaryota;Alveolata;Dinophyta;Dinophyceae;Dinophysiales;Amphisoleniaceae;Amphisoleniaceae_X;Amphisoleniaceae_X_sp.;	Mixotroph	99-100	501	0	5	0	80	0	277	33	0	3	0	0	0	2	0	0	0	0	0	0	0	96	0	0	0	5	0	0	0
Eukaryota;Alveolata;Dinophyta;Dinophyceae;Dinophysiales;Dinophysaceae_Oxyphysaceae;Dinophysis;Dinophysis_acuminata;	Mixotroph	99-100	213	0	2	5	5	0	33	0	1	0	0	23	0	87	39	0	0	0	0	0	1	17	0	0	0	0	0	0	0
Eukaryota;Alveolata;Dinophyta;Dinophyceae;Dinophysiales;Dinophysaceae_Oxyphysaceae;Oxyphysis;Oxyphysis_oxytoxoides;	Mixotroph	99-100	427	0	2	8	0	0	7	0	0	1	0	20	0	130	152	0	0	10	8	0	0	89	0	0	0	0	0	0	0
Eukaryota;Alveolata;Dinophyta;Dinophyceae;Suessiales;Suessiales_X;	Mixotroph	94-90	9	0	0	0	0	0	0	0	0	0	0	0	0	9	0	0	0	0	0	0	0	0	0	0	0	0	0	0	0
Eukaryota;Alveolata;Dinophyta;Dinophyceae;Suessiales;Suessiales_X;	Mixotroph	94-90	79	0	25	10	11	0	5	0	0	0	0	0	0	0	7	6	14	0	1	0	0	0	0	0	0	0	0	0	0
Eukaryota;Alveolata;Dinophyta;Dinophyceae;Suessiales;Suessiales_X;	Mixotroph	94-90	2	0	0	0	0	0	2	0	0	0	0	0	0	0	0	0	0	0	0	0	0	0	0	0	0	0	0	0	0
Eukaryota;Alveolata;Dinophyta;Dinophyceae;Suessiales;Suessiales_X;Borghiella;Borghiella_tenuissima;	Mixotroph	99-100	83	0	0	0	0	0	0	0	0	0	0	0	0	0	0	0	0	0	0	0	0	0	59	0	24	0	0	0	0
Eukaryota;Alveolata;Dinophyta;Dinophyceae;Suessiales;Suessiales_X;Karlodinium;	Mixotroph	98-95	33	0	0	0	0	0	0	0	0	0	0	0	0	0	0	0	0	0	0	0	0	33	0	0	0	0	0	0	0
Eukaryota;Alveolata;Dinophyta;Dinophyceae;Suessiales;Suessiales_X;Karlodinium;	Mixotroph	98-95	5	0	2	0	0	0	0	0	0	0	0	0	0	0	0	0	0	1	1	0	0	1	0	0	0	0	0	0	0
Eukaryota;Alveolata;Dinophyta;Dinophyceae;Suessiales;Suessiales_X;Karlodinium;Karlodinium_sp.;	Mixotroph	99-100	52	0	0	1	5	0	3	1	0	0	0	5	0	0	0	0	0	1	1	0	9	26	0	0	0	0	0	0	0
Eukaryota;Alveolata;Dinophyta;Dinophyceae;Suessiales;Suessiales_X;Pelagodinium;	Mixotroph	98-95	3	0	0	0	2	0	0	0	0	0	0	0	0	0	0	0	0	1	0	0	0	0	0	0	0	0	0	0	0
Eukaryota;Alveolata;Dinophyta;Dinophyceae;Suessiales;Suessiales_X;Pelagodinium;Pelagodinium_beii;	Mixotroph	99-100	2	0	0	0	0	0	0	0	0	0	0	0	0	2	0	0	0	0	0	0	0	0	0	0	0	0	0	0	0
Eukaryota;Alveolata;Dinophyta;Dinophyceae;Suessiales;Suessiales_X;Pelagodinium;Pelagodinium_sp.;	Mixotroph	99-100	247	0	0	0	36	0	20	2	0	0	0	82	0	79	27	0	0	0	0	0	1	0	0	0	0	0	0	0	0
Eukaryota;Alveolata;Dinophyta;Dinophyceae;Suessiales;Suessiales_X;Suessiales_XX;	Mixotroph	98-95	1429	56	46	24	44	73	188	84	48	502	3	10	0	68	16	0	31	5	47	0	10	123	15	21	0	9	6	0	0
Eukaryota;Alveolata;Dinophyta;Dinophyceae;Suessiales;Suessiales_X;Suessiales_XX;Suessiales_XX_sp.;	Mixotroph	99-100	1594	14	55	14	401	8	118	80	3	3	0	102	28	27	196	0	12	38	16	8	41	178	3	66	62	112	7	2	0
Eukaryota;Alveolata;Dinophyta;Dinophyceae;Suessiales;Suessiales_X;Symbiodinium;	Mixotroph	98-95	14	0	0	4	0	0	8	0	0	0	0	0	0	0	0	0	0	2	0	0	0	0	0	0	0	0	0	0	0
Eukaryota;Alveolata;Dinophyta;Dinophyceae;Suessiales;Suessiales_X;Symbiodinium;Symbiodinium_sp.;	Mixotroph	99-100	1757	1	4	4	2	129	0	0	3	0	0	26	5	0	0	21	41	34	258	256	8	90	9	7	688	171	0	0	0
Eukaryota;Alveolata;Dinophyta;Dinophyceae;Suessiales;Suessiales_X;Woloszynskia;	Mixotroph	98-95	71	0	0	0	0	0	7	0	0	0	0	0	0	0	0	0	0	0	1	0	0	63	0	0	0	0	0	0	0
Eukaryota;Alveolata;Dinophyta;Dinophyceae;Suessiales;Suessiales_X;Woloszynskia;	Mixotroph	98-95	2	0	0	0	0	0	0	0	0	0	0	0	0	0	0	0	0	0	2	0	0	0	0	0	0	0	0	0	0
Eukaryota;Alveolata;Dinophyta;Dinophyceae;Suessiales;Suessiales_X;Woloszynskia;	Mixotroph	98-95	139	0	0	4	0	0	0	0	0	2	0	0	0	0	0	0	0	0	0	0	0	133	0	0	0	0	0	0	0
Eukaryota;Alveolata;Dinophyta;Dinophyta_X;Dinophyta_XX;Dinophyta_XXX;Dinophyta_XXXX;Dinophyta_XXXX_sp.;	NA	99-100	254	0	4	3	62	0	5	0	0	0	2	14	0	11	3	0	22	88	12	0	9	19	0	0	0	0	0	0	0
Eukaryota;Alveolata;Dinophyta;Syndiniales;Dino-Group-I;Dino-Group-I-Clade-1;Dino-Group-I-Clade-1_X;	Parasite	98-95	48	0	0	0	1	3	6	0	0	0	0	1	0	27	4	0	0	4	0	0	1	1	0	0	0	0	0	0	0
Eukaryota;Alveolata;Dinophyta;Syndiniales;Dino-Group-I;Dino-Group-I-Clade-1;Dino-Group-I-Clade-1_X;Dino-Group-I-Clade-1_X_sp.;	Parasite	99-100	96605	31	1658	991	6578	1009	18508	15801	55	288	217	1214	11	6993	9487	44	1605	4840	5522	171	5761	15018	3	135	369	81	0	162	53
Eukaryota;Alveolata;Dinophyta;Syndiniales;Dino-Group-I;Dino-Group-I-Clade-2;Dino-Group-I-Clade-2_X;	Parasite	98-95	11	0	0	0	11	0	0	0	0	0	0	0	0	0	0	0	0	0	0	0	0	0	0	0	0	0	0	0	0
Eukaryota;Alveolata;Dinophyta;Syndiniales;Dino-Group-I;Dino-Group-I-Clade-2;Dino-Group-I-Clade-2_X;Dino-Group-I-Clade-2_X_sp.;	Parasite	99-100	40	0	0	0	0	0	0	0	0	0	0	0	0	0	0	0	6	12	20	1	1	0	0	0	0	0	0	0	0
Eukaryota;Alveolata;Dinophyta;Syndiniales;Dino-Group-I;Dino-Group-I-Clade-3;Dino-Group-I-Clade-3_X;	Parasite	98-95	9	0	0	0	0	0	0	0	0	0	0	3	0	1	0	0	1	4	0	0	0	0	0	0	0	0	0	0	0
Eukaryota;Alveolata;Dinophyta;Syndiniales;Dino-Group-I;Dino-Group-I-Clade-3;Dino-Group-I-Clade-3_X;Dino-Group-I-Clade-3_X_sp.;	Parasite	99-100	496	0	15	3	40	0	114	140	0	62	19	32	2	31	6	0	2	16	6	0	8	0	0	0	0	0	0	0	0
Eukaryota;Alveolata;Dinophyta;Syndiniales;Dino-Group-I;Dino-Group-I-Clade-4;	Parasite	94-90	8	0	2	0	0	0	0	2	0	0	0	0	0	0	0	0	0	0	0	4	0	0	0	0	0	0	0	0	0
Eukaryota;Alveolata;Dinophyta;Syndiniales;Dino-Group-I;Dino-Group-I-Clade-4;Dino-Group-I-Clade-4_X;	Parasite	98-95	819	0	5	0	0	0	0	0	4	0	0	0	0	0	0	0	2	3	0	0	1	35	1	165	602	1	0	0	0
Eukaryota;Alveolata;Dinophyta;Syndiniales;Dino-Group-I;Dino-Group-I-Clade-4;Dino-Group-I-Clade-4_X;Dino-Group-I-Clade-4_X_sp.;	Parasite	99-100	12764	64	416	212	27	53	2507	3637	62	38	223	120	34	517	124	111	984	2628	263	93	16	85	1	62	468	17	2	0	0
Eukaryota;Alveolata;Dinophyta;Syndiniales;Dino-Group-I;Dino-Group-I-Clade-4;Euduboscquella;Euduboscquella_crenulata;	Parasite	99-100	407	0	3	0	1	0	10	6	138	9	30	127	83	0	0	0	0	0	0	0	0	0	0	0	0	0	0	0	0
Eukaryota;Alveolata;Dinophyta;Syndiniales;Dino-Group-I;Dino-Group-I-Clade-5;Dino-Group-I-Clade-5_X;	Parasite	98-95	10477	0	20	10	39	0	29	18	0	0	0	5	0	0	0	25	1536	6745	452	29	824	643	0	6	96	0	0	0	0
Eukaryota;Alveolata;Dinophyta;Syndiniales;Dino-Group-I;Dino-Group-I-Clade-5;Dino-Group-I-Clade-5_X;Dino-Group-I-Clade-5_X_sp.;	Parasite	99-100	2621	0	8	1	17	0	0	0	0	0	0	53	0	13	13	0	140	199	37	1	693	528	0	175	705	38	0	0	0
Eukaryota;Alveolata;Dinophyta;Syndiniales;Dino-Group-II;Dino-Group-II_X;	Parasite	94-90	2819	7	9	4	75	342	29	22	0	6	1	24	0	80	14	16	207	1112	204	2	316	346	0	3	0	0	0	0	0
Eukaryota;Alveolata;Dinophyta;Syndiniales;Dino-Group-II;Dino-Group-II_X;Dino-Group-II_XX;	Parasite	98-95	4020	43	94	74	1273	31	985	715	0	131	5	24	1	59	36	144	15	148	12	0	9	15	0	75	56	19	0	56	0
Eukaryota;Alveolata;Dinophyta;Syndiniales;Dino-Group-II;Dino-Group-II_X;Dino-Group-II_XX;Dino-Group-II_XX_sp.;	Parasite	99-100	446	0	2	11	322	0	14	10	0	58	3	0	0	14	4	0	0	0	2	0	6	0	0	0	0	0	0	0	0
Eukaryota;Alveolata;Dinophyta;Syndiniales;Dino-Group-II;Dino-Group-II_X;Dino-Group-II-Clade-52_X;	Parasite	98-95	2	0	0	0	0	0	0	0	0	0	0	0	0	0	0	0	0	1	1	0	0	0	0	0	0	0	0	0	0
Eukaryota;Alveolata;Dinophyta;Syndiniales;Dino-Group-II;Dino-Group-II_X;Dino-Group-II-Clade-52_X;Dino-Group-II-Clade-52_X_sp.;	Parasite	99-100	552	0	4	0	14	0	50	3	0	9	0	0	0	0	0	0	13	25	13	2	34	385	0	0	0	0	0	0	0
Eukaryota;Alveolata;Dinophyta;Syndiniales;Dino-Group-II;Dino-Group-II-Clade-1;	Parasite	94-90	4083	0	140	107	645	0	328	264	0	19	0	86	0	753	875	0	7	144	34	0	144	181	0	71	196	8	0	81	0
Eukaryota;Alveolata;Dinophyta;Syndiniales;Dino-Group-II;Dino-Group-II-Clade-1;Dino-Group-II-Clade-1_X;	Parasite	98-95	2650	36	89	59	654	7	27	23	11	1	61	148	89	45	201	0	42	381	128	5	154	283	0	35	140	31	0	0	0
Eukaryota;Alveolata;Dinophyta;Syndiniales;Dino-Group-II;Dino-Group-II-Clade-1;Dino-Group-II-Clade-1_X;Dino-Group-II-Clade-1_X_sp.;	Parasite	99-100	188122	21	673	402	1533	15	882	837	322	686	595	1780	42	5483	9263	45	332	1809	1455	75	1598	2491	2432	140980	14046	242	34	44	5
Eukaryota;Alveolata;Dinophyta;Syndiniales;Dino-Group-II;Dino-Group-II-Clade-10-and-11;	Parasite	94-90	436	18	50	23	39	0	0	0	5	271	0	3	3	0	4	0	10	2	0	0	5	3	0	0	0	0	0	0	0
Eukaryota;Alveolata;Dinophyta;Syndiniales;Dino-Group-II;Dino-Group-II-Clade-10-and-11;Dino-Group-II-Clade-10-and-11_X;	Parasite	98-95	1497	0	62	58	234	11	124	112	0	0	3	27	0	51	245	0	63	210	46	10	104	88	0	1	3	4	0	41	0
Eukaryota;Alveolata;Dinophyta;Syndiniales;Dino-Group-II;Dino-Group-II-Clade-10-and-11;Dino-Group-II-Clade-10-and-11_X;Dino-Group-II-Clade-10-and-11_X_sp.;	Parasite	99-100	20619	1	124	115	1334	2	1608	1175	0	3	12	513	4	2575	5360	39	2324	1140	465	7	575	2106	0	64	505	400	0	167	1
Eukaryota;Alveolata;Dinophyta;Syndiniales;Dino-Group-II;Dino-Group-II-Clade-12;	Parasite	94-90	688	0	2	0	28	0	8	8	0	0	0	0	0	0	0	0	25	319	61	5	181	51	0	0	0	0	0	0	0
Eukaryota;Alveolata;Dinophyta;Syndiniales;Dino-Group-II;Dino-Group-II-Clade-12;Dino-Group-II-Clade-12_X;	Parasite	98-95	1200	0	32	20	105	2	122	123	0	0	0	1	0	1	0	0	1	69	7	0	215	492	0	2	8	0	0	0	0
Eukaryota;Alveolata;Dinophyta;Syndiniales;Dino-Group-II;Dino-Group-II-Clade-12;Dino-Group-II-Clade-12_X;Dino-Group-II-Clade-12_X_sp.;	Parasite	99-100	1338	0	14	24	169	0	57	58	0	3	11	99	0	43	377	0	33	141	32	1	173	55	0	18	26	4	0	0	0
Eukaryota;Alveolata;Dinophyta;Syndiniales;Dino-Group-II;Dino-Group-II-Clade-13;Dino-Group-II-Clade-13_X;	Parasite	98-95	72	0	3	0	1	0	0	0	0	0	0	0	0	0	0	0	9	10	26	0	23	0	0	0	0	0	0	0	0
Eukaryota;Alveolata;Dinophyta;Syndiniales;Dino-Group-II;Dino-Group-II-Clade-13;Dino-Group-II-Clade-13_X;Dino-Group-II-Clade-13_X_sp.;	Parasite	99-100	1325	0	7	5	66	0	79	79	0	0	0	0	0	0	3	0	49	185	165	0	276	398	0	13	0	0	0	0	0
Eukaryota;Alveolata;Dinophyta;Syndiniales;Dino-Group-II;Dino-Group-II-Clade-14;	Parasite	94-90	114	0	0	0	0	0	0	0	0	0	0	1	0	3	5	0	4	31	5	0	5	60	0	0	0	0	0	0	0
Eukaryota;Alveolata;Dinophyta;Syndiniales;Dino-Group-II;Dino-Group-II-Clade-14;Dino-Group-II-Clade-14_X;	Parasite	98-95	1033	0	2	13	105	0	179	74	0	0	0	3	0	10	24	0	22	229	23	1	111	230	0	7	0	0	0	0	0
Eukaryota;Alveolata;Dinophyta;Syndiniales;Dino-Group-II;Dino-Group-II-Clade-14;Dino-Group-II-Clade-14_X;Dino-Group-II-Clade-14_X_sp.;	Parasite	99-100	7907	0	473	354	390	4	1062	667	2	18	0	6	0	41	215	28	671	2499	497	15	353	527	0	15	43	27	0	0	0
Eukaryota;Alveolata;Dinophyta;Syndiniales;Dino-Group-II;Dino-Group-II-Clade-15;Dino-Group-II-Clade-15_X;	Parasite	98-95	36	0	0	0	0	0	0	0	0	1	31	0	2	0	0	0	2	0	0	0	0	0	0	0	0	0	0	0	0
Eukaryota;Alveolata;Dinophyta;Syndiniales;Dino-Group-II;Dino-Group-II-Clade-16;Dino-Group-II-Clade-16_X;	Parasite	98-95	2851	0	0	3	3	0	8	17	0	0	0	103	1	48	23	18	137	779	570	3	305	824	0	9	0	0	0	0	0
Eukaryota;Alveolata;Dinophyta;Syndiniales;Dino-Group-II;Dino-Group-II-Clade-16;Dino-Group-II-Clade-16_X;Dino-Group-II-Clade-16_X_sp.;	Parasite	99-100	138	0	0	0	0	0	4	0	0	0	0	0	0	0	0	0	0	17	0	0	24	14	0	5	55	3	0	16	0
Eukaryota;Alveolata;Dinophyta;Syndiniales;Dino-Group-II;Dino-Group-II-Clade-17;	Parasite	94-90	8	0	0	0	0	0	0	0	0	0	0	0	0	0	0	0	0	0	0	0	8	0	0	0	0	0	0	0	0
Eukaryota;Alveolata;Dinophyta;Syndiniales;Dino-Group-II;Dino-Group-II-Clade-17;Dino-Group-II-Clade-17_X;	Parasite	98-95	27	0	9	0	0	0	0	0	0	5	0	0	0	1	0	0	3	0	0	0	9	0	0	0	0	0	0	0	0
Eukaryota;Alveolata;Dinophyta;Syndiniales;Dino-Group-II;Dino-Group-II-Clade-17;Dino-Group-II-Clade-17_X;Dino-Group-II-Clade-17_X_sp.;	Parasite	99-100	16423	0	21	23	169	48	113	141	16	11	6	427	0	5007	9649	0	45	497	74	2	31	79	0	28	5	12	0	19	0
Eukaryota;Alveolata;Dinophyta;Syndiniales;Dino-Group-II;Dino-Group-II-Clade-18;Dino-Group-II-Clade-18_X;Dino-Group-II-Clade-18_X_sp.;	Parasite	99-100	408	0	7	0	1	0	0	0	6	0	1	2	0	69	318	0	0	0	0	0	0	0	0	0	0	4	0	0	0
Eukaryota;Alveolata;Dinophyta;Syndiniales;Dino-Group-II;Dino-Group-II-Clade-19;Dino-Group-II-Clade-19_X;Dino-Group-II-Clade-19_X_sp.;	Parasite	99-100	1005	0	0	0	0	0	0	0	3	0	0	3	0	571	335	1	5	69	6	0	5	7	0	0	0	0	0	0	0
Eukaryota;Alveolata;Dinophyta;Syndiniales;Dino-Group-II;Dino-Group-II-Clade-2;	Parasite	94-90	35	0	7	0	1	0	0	0	0	0	0	9	0	3	8	0	0	2	4	0	0	1	0	0	0	0	0	0	0
Eukaryota;Alveolata;Dinophyta;Syndiniales;Dino-Group-II;Dino-Group-II-Clade-2;Dino-Group-II-Clade-2_X;	Parasite	98-95	550	0	18	6	1	0	0	0	0	0	0	1	0	101	367	8	32	6	0	0	1	9	0	0	0	0	0	0	0
Eukaryota;Alveolata;Dinophyta;Syndiniales;Dino-Group-II;Dino-Group-II-Clade-2;Dino-Group-II-Clade-2_X;Dino-Group-II-Clade-2_X_sp.;	Parasite	99-100	71428	462	2472	3022	19	2	178	99	23	4	24	155	272	1934	5077	426	2574	7572	20928	1274	4437	19323	12	935	116	87	0	1	0
Eukaryota;Alveolata;Dinophyta;Syndiniales;Dino-Group-II;Dino-Group-II-Clade-20;Dino-Group-II-Clade-20_X;Dino-Group-II-Clade-20_X_sp.;	Parasite	99-100	418	0	0	0	0	0	0	0	0	0	0	0	0	0	0	0	9	70	11	0	124	204	0	0	0	0	0	0	0
Eukaryota;Alveolata;Dinophyta;Syndiniales;Dino-Group-II;Dino-Group-II-Clade-21;Dino-Group-II-Clade-21_X;Dino-Group-II-Clade-21_X_sp.;	Parasite	99-100	23	0	0	4	4	1	9	5	0	0	0	0	0	0	0	0	0	0	0	0	0	0	0	0	0	0	0	0	0
Eukaryota;Alveolata;Dinophyta;Syndiniales;Dino-Group-II;Dino-Group-II-Clade-22;Dino-Group-II-Clade-22_X;	Parasite	98-95	7	0	0	0	0	0	0	0	0	0	0	0	0	1	0	0	0	4	0	0	2	0	0	0	0	0	0	0	0
Eukaryota;Alveolata;Dinophyta;Syndiniales;Dino-Group-II;Dino-Group-II-Clade-22;Dino-Group-II-Clade-22_X;Dino-Group-II-Clade-22_X_sp.;	Parasite	99-100	544	0	1	1	0	0	0	2	0	0	0	11	0	159	163	0	37	107	13	0	33	17	0	0	0	0	0	0	0
Eukaryota;Alveolata;Dinophyta;Syndiniales;Dino-Group-II;Dino-Group-II-Clade-23;Dino-Group-II-Clade-23_X;Dino-Group-II-Clade-23_X_sp.;	Parasite	99-100	83	0	0	0	0	0	0	0	0	0	0	0	0	0	0	0	0	0	25	0	4	50	0	4	0	0	0	0	0
Eukaryota;Alveolata;Dinophyta;Syndiniales;Dino-Group-II;Dino-Group-II-Clade-24;Dino-Group-II-Clade-24_X;Dino-Group-II-Clade-24_X_sp.;	Parasite	99-100	5	0	0	0	0	0	0	0	0	0	0	0	0	0	0	0	0	3	2	0	0	0	0	0	0	0	0	0	0
Eukaryota;Alveolata;Dinophyta;Syndiniales;Dino-Group-II;Dino-Group-II-Clade-25;	Parasite	94-90	53	0	0	0	8	0	0	0	0	0	0	2	0	0	0	0	3	0	2	0	0	38	0	0	0	0	0	0	0
Eukaryota;Alveolata;Dinophyta;Syndiniales;Dino-Group-II;Dino-Group-II-Clade-26;Dino-Group-II-Clade-26_X;	Parasite	98-95	29	1	5	0	0	0	0	0	0	0	0	0	0	0	0	0	0	0	0	0	10	0	0	0	13	0	0	0	0
Eukaryota;Alveolata;Dinophyta;Syndiniales;Dino-Group-II;Dino-Group-II-Clade-26;Dino-Group-II-Clade-26_X;Dino-Group-II-Clade-26_X_sp.;	Parasite	99-100	1722	0	0	0	5	0	11	15	0	0	0	0	0	8	2	0	23	135	6	2	582	819	1	33	57	23	0	0	0
Eukaryota;Alveolata;Dinophyta;Syndiniales;Dino-Group-II;Dino-Group-II-Clade-27;Dino-Group-II-Clade-27_X;Dino-Group-II-Clade-27_X_sp.;	Parasite	99-100	177	0	0	0	0	0	0	0	0	0	0	0	0	0	0	0	9	63	7	0	30	68	0	0	0	0	0	0	0
Eukaryota;Alveolata;Dinophyta;Syndiniales;Dino-Group-II;Dino-Group-II-Clade-28;Dino-Group-II-Clade-28_X;Dino-Group-II-Clade-28_X_sp.;	Parasite	99-100	414	0	0	0	7	0	51	42	0	4	0	0	0	120	143	0	0	0	0	0	25	22	0	0	0	0	0	0	0
Eukaryota;Alveolata;Dinophyta;Syndiniales;Dino-Group-II;Dino-Group-II-Clade-3;	Parasite	94-90	538	0	6	0	57	0	31	29	0	0	0	18	0	194	190	0	0	9	0	0	4	0	0	0	0	0	0	0	0
Eukaryota;Alveolata;Dinophyta;Syndiniales;Dino-Group-II;Dino-Group-II-Clade-3;Dino-Group-II-Clade-3_X;	Parasite	98-95	7136	99	62	72	560	54	47	128	2738	5	244	55	749	208	92	10	96	698	65	18	284	438	16	56	60	7	0	275	0
Eukaryota;Alveolata;Dinophyta;Syndiniales;Dino-Group-II;Dino-Group-II-Clade-3;Dino-Group-II-Clade-3_X;Dino-Group-II-Clade-3_X_sp.;	Parasite	99-100	3419	0	8	0	39	0	96	133	0	0	0	99	0	822	808	0	17	76	5	4	156	1150	0	0	6	0	0	0	0
Eukaryota;Alveolata;Dinophyta;Syndiniales;Dino-Group-II;Dino-Group-II-Clade-30;Dino-Group-II-Clade-30_X;	Parasite	98-95	24	0	1	0	1	0	0	0	0	0	0	10	0	2	10	0	0	0	0	0	0	0	0	0	0	0	0	0	0
Eukaryota;Alveolata;Dinophyta;Syndiniales;Dino-Group-II;Dino-Group-II-Clade-30;Dino-Group-II-Clade-30_X;Dino-Group-II-Clade-30_X_sp.;	Parasite	99-100	1480	0	70	47	402	3	95	49	0	0	0	21	0	3	0	0	46	569	44	5	40	81	0	0	0	5	0	0	0
Eukaryota;Alveolata;Dinophyta;Syndiniales;Dino-Group-II;Dino-Group-II-Clade-32;Dino-Group-II-Clade-32_X;	Parasite	98-95	1711	427	22	3	166	54	515	285	0	114	0	18	0	83	12	0	1	0	10	0	1	0	0	0	0	0	0	0	0
Eukaryota;Alveolata;Dinophyta;Syndiniales;Dino-Group-II;Dino-Group-II-Clade-32;Dino-Group-II-Clade-32_X;Dino-Group-II-Clade-32_X_sp.;	Parasite	99-100	3876	0	41	23	365	19	1756	1170	0	90	35	30	1	89	224	0	0	0	24	0	9	0	0	0	0	0	0	0	0
Eukaryota;Alveolata;Dinophyta;Syndiniales;Dino-Group-II;Dino-Group-II-Clade-33;	Parasite	94-90	23	1	0	0	0	2	0	0	0	0	0	0	0	0	0	0	1	19	0	0	0	0	0	0	0	0	0	0	0
Eukaryota;Alveolata;Dinophyta;Syndiniales;Dino-Group-II;Dino-Group-II-Clade-33;Dino-Group-II-Clade-33_X;	Parasite	98-95	224	0	0	0	0	0	0	0	0	3	0	0	0	0	0	0	1	16	23	0	87	94	0	0	0	0	0	0	0
Eukaryota;Alveolata;Dinophyta;Syndiniales;Dino-Group-II;Dino-Group-II-Clade-33;Dino-Group-II-Clade-33_X;Dino-Group-II-Clade-33_X_sp.;	Parasite	99-100	87	0	2	5	60	0	2	0	0	12	0	0	0	3	3	0	0	0	0	0	0	0	0	0	0	0	0	0	0
Eukaryota;Alveolata;Dinophyta;Syndiniales;Dino-Group-II;Dino-Group-II-Clade-38;Dino-Group-II-Clade-38_X;Dino-Group-II-Clade-38_X_sp.;	Parasite	99-100	22	0	0	0	0	0	0	0	0	0	0	0	0	0	0	0	0	4	0	0	18	0	0	0	0	0	0	0	0
Eukaryota;Alveolata;Dinophyta;Syndiniales;Dino-Group-II;Dino-Group-II-Clade-39;Dino-Group-II-Clade-39_X;Dino-Group-II-Clade-39_X_sp.;	Parasite	99-100	400	0	7	5	69	16	0	3	0	0	0	21	0	44	147	0	4	20	1	0	62	0	0	1	0	0	0	0	0
Eukaryota;Alveolata;Dinophyta;Syndiniales;Dino-Group-II;Dino-Group-II-Clade-4;	Parasite	94-90	95	0	1	0	0	0	0	0	0	16	0	14	0	11	0	0	0	0	0	0	1	12	0	2	31	0	0	0	7
Eukaryota;Alveolata;Dinophyta;Syndiniales;Dino-Group-II;Dino-Group-II-Clade-4;Amoebophrya;	Parasite	98-95	129	0	0	0	0	0	0	0	0	0	0	4	0	20	19	0	3	0	0	0	28	55	0	0	0	0	0	0	0
Eukaryota;Alveolata;Dinophyta;Syndiniales;Dino-Group-II;Dino-Group-II-Clade-4;Dino-Group-II-Clade-4_X;	Parasite	98-95	1174	1	15	2	113	0	121	186	2	14	6	4	49	53	35	0	17	149	6	0	100	298	0	3	0	0	0	0	0
Eukaryota;Alveolata;Dinophyta;Syndiniales;Dino-Group-II;Dino-Group-II-Clade-4;Dino-Group-II-Clade-4_X;Dino-Group-II-Clade-4_X_sp.;	Parasite	99-100	4038	0	37	45	51	3	210	354	4	157	55	159	3	860	364	6	65	339	87	0	266	856	0	25	86	6	0	0	0
Eukaryota;Alveolata;Dinophyta;Syndiniales;Dino-Group-II;Dino-Group-II-Clade-42;Dino-Group-II-Clade-42_X;Dino-Group-II-Clade-42_X_sp.;	Parasite	99-100	226	0	0	0	0	0	0	0	0	0	0	0	0	0	0	0	1	95	0	0	80	50	0	0	0	0	0	0	0
Eukaryota;Alveolata;Dinophyta;Syndiniales;Dino-Group-II;Dino-Group-II-Clade-44;	Parasite	94-90	9	0	1	1	0	0	0	0	0	0	0	0	0	0	0	0	6	0	0	0	1	0	0	0	0	0	0	0	0
Eukaryota;Alveolata;Dinophyta;Syndiniales;Dino-Group-II;Dino-Group-II-Clade-44;Dino-Group-II-Clade-44_X;	Parasite	98-95	183	0	0	0	7	0	8	7	0	0	0	0	0	0	17	0	35	26	1	0	39	43	0	0	0	0	0	0	0
Eukaryota;Alveolata;Dinophyta;Syndiniales;Dino-Group-II;Dino-Group-II-Clade-44;Dino-Group-II-Clade-44_X;Dino-Group-II-Clade-44_X_sp.;	Parasite	99-100	1326	0	0	0	0	0	0	0	45	35	301	410	16	77	148	0	0	294	0	0	0	0	0	0	0	0	0	0	0
Eukaryota;Alveolata;Dinophyta;Syndiniales;Dino-Group-II;Dino-Group-II-Clade-46;Dino-Group-II-Clade-46_X;Dino-Group-II-Clade-46_X_sp.;	Parasite	99-100	583	0	0	0	0	0	0	0	0	0	0	0	0	0	0	0	0	11	0	0	63	503	0	0	6	0	0	0	0
Eukaryota;Alveolata;Dinophyta;Syndiniales;Dino-Group-II;Dino-Group-II-Clade-47;Dino-Group-II-Clade-47_X;	Parasite	98-95	154	0	0	1	1	5	0	0	2	8	41	6	0	0	0	0	0	13	0	0	0	77	0	0	0	0	0	0	0
Eukaryota;Alveolata;Dinophyta;Syndiniales;Dino-Group-II;Dino-Group-II-Clade-47;Dino-Group-II-Clade-47_X;Dino-Group-II-Clade-47_X_sp.;	Parasite	99-100	1782	0	196	80	692	7	288	477	2	13	0	9	0	1	0	0	0	1	0	0	16	0	0	0	0	0	0	0	0
Eukaryota;Alveolata;Dinophyta;Syndiniales;Dino-Group-II;Dino-Group-II-Clade-5;	Parasite	94-90	206	0	0	0	7	0	5	0	0	0	0	7	0	1	28	0	10	38	14	1	2	93	0	0	0	0	0	0	0
Eukaryota;Alveolata;Dinophyta;Syndiniales;Dino-Group-II;Dino-Group-II-Clade-5;Dino-Group-II-Clade-5_X;	Parasite	98-95	1887	0	13	13	211	1	230	148	0	0	1	7	0	7	14	0	34	172	69	11	132	187	3	203	320	44	0	67	0
Eukaryota;Alveolata;Dinophyta;Syndiniales;Dino-Group-II;Dino-Group-II-Clade-5;Dino-Group-II-Clade-5_X;Dino-Group-II-Clade-5_X_sp.;	Parasite	99-100	2913	0	102	43	150	0	16	40	15	5	41	42	6	37	135	28	167	1313	472	27	147	106	0	11	6	4	0	0	0
Eukaryota;Alveolata;Dinophyta;Syndiniales;Dino-Group-II;Dino-Group-II-Clade-50;Dino-Group-II-Clade-50_X;	Parasite	98-95	56	0	0	0	2	1	0	0	0	0	0	1	0	3	25	0	0	7	0	0	17	0	0	0	0	0	0	0	0
Eukaryota;Alveolata;Dinophyta;Syndiniales;Dino-Group-II;Dino-Group-II-Clade-55;Dino-Group-II-Clade-55_X;	Parasite	98-95	4	0	0	0	0	0	0	0	0	0	0	0	0	0	0	0	0	0	4	0	0	0	0	0	0	0	0	0	0
Eukaryota;Alveolata;Dinophyta;Syndiniales;Dino-Group-II;Dino-Group-II-Clade-56;	Parasite	94-90	4	0	0	0	4	0	0	0	0	0	0	0	0	0	0	0	0	0	0	0	0	0	0	0	0	0	0	0	0
Eukaryota;Alveolata;Dinophyta;Syndiniales;Dino-Group-II;Dino-Group-II-Clade-56;Dino-Group-II-Clade-56_X;Dino-Group-II-Clade-56_X_sp.;	Parasite	99-100	80	0	0	0	2	0	0	13	0	4	0	0	0	50	11	0	0	0	0	0	0	0	0	0	0	0	0	0	0
Eukaryota;Alveolata;Dinophyta;Syndiniales;Dino-Group-II;Dino-Group-II-Clade-57;Dino-Group-II-Clade-57_X;Dino-Group-II-Clade-57_X_sp.;	Parasite	99-100	67	0	0	0	9	0	0	5	0	0	1	44	0	5	3	0	0	0	0	0	0	0	0	0	0	0	0	0	0
Eukaryota;Alveolata;Dinophyta;Syndiniales;Dino-Group-II;Dino-Group-II-Clade-6;	Parasite	94-90	121	0	0	0	0	0	0	0	0	0	0	0	0	0	0	0	0	2	0	0	0	0	0	0	101	17	0	1	0
Eukaryota;Alveolata;Dinophyta;Syndiniales;Dino-Group-II;Dino-Group-II-Clade-6;Dino-Group-II-Clade-6_X;	Parasite	98-95	259	0	1	4	0	0	0	10	0	0	0	0	0	19	11	0	20	69	14	0	73	28	0	10	0	0	0	0	0
Eukaryota;Alveolata;Dinophyta;Syndiniales;Dino-Group-II;Dino-Group-II-Clade-6;Dino-Group-II-Clade-6_X;Dino-Group-II-Clade-6_X_sp.;	Parasite	99-100	7626	0	79	42	564	5	1099	908	0	0	0	130	0	174	418	0	270	909	190	3	1035	1557	0	56	157	30	0	0	0
Eukaryota;Alveolata;Dinophyta;Syndiniales;Dino-Group-II;Dino-Group-II-Clade-7;Dino-Group-II-Clade-7_X;	Parasite	98-95	747	0	0	0	0	0	0	0	0	0	0	0	0	0	0	0	58	292	13	0	98	286	0	0	0	0	0	0	0
Eukaryota;Alveolata;Dinophyta;Syndiniales;Dino-Group-II;Dino-Group-II-Clade-7;Dino-Group-II-Clade-7_X;Dino-Group-II-Clade-7_X_sp.;	Parasite	99-100	7474	0	15	12	111	0	0	55	0	0	0	0	0	0	0	18	652	2442	371	8	1774	2016	0	0	0	0	0	0	0
Eukaryota;Alveolata;Dinophyta;Syndiniales;Dino-Group-II;Dino-Group-II-Clade-8;	Parasite	94-90	6	0	0	0	0	0	0	0	0	0	0	0	0	3	0	0	0	0	0	0	0	0	0	3	0	0	0	0	0
Eukaryota;Alveolata;Dinophyta;Syndiniales;Dino-Group-II;Dino-Group-II-Clade-8;Dino-Group-II-Clade-8_X;	Parasite	98-95	95	0	1	0	0	0	0	0	0	0	2	0	0	0	0	0	24	55	0	0	1	0	0	8	4	0	0	0	0
Eukaryota;Alveolata;Dinophyta;Syndiniales;Dino-Group-II;Dino-Group-II-Clade-8;Dino-Group-II-Clade-8_X;Dino-Group-II-Clade-8_X_sp.;	Parasite	99-100	70584	0	71	29	19	14	29	16	0	0	5	0	0	1	3	511	16910	24121	554	72	1531	662	188	17693	8115	39	0	1	0
Eukaryota;Alveolata;Dinophyta;Syndiniales;Dino-Group-II;Dino-Group-II-Clade-9;Dino-Group-II-Clade-9_X;	Parasite	98-95	2	0	0	0	0	0	2	0	0	0	0	0	0	0	0	0	0	0	0	0	0	0	0	0	0	0	0	0	0
Eukaryota;Alveolata;Dinophyta;Syndiniales;Dino-Group-III;Dino-Group-III_X;	Parasite	94-90	32	0	0	0	0	0	0	3	0	0	0	0	0	6	12	0	0	0	0	0	0	11	0	0	0	0	0	0	0
Eukaryota;Alveolata;Dinophyta;Syndiniales;Dino-Group-III;Dino-Group-III_X;Dino-Group-III_XX;	Parasite	98-95	314	0	10	9	21	0	67	6	0	0	0	0	0	0	0	0	2	141	0	0	23	28	1	2	4	0	0	0	0
Eukaryota;Alveolata;Dinophyta;Syndiniales;Dino-Group-III;Dino-Group-III_X;Dino-Group-III_XX;Dino-Group-III_XX_sp.;	Parasite	99-100	13920	0	1015	341	905	36	175	160	10	10	76	22	5	50	119	20	555	2026	73	10	2995	3394	0	735	873	156	0	158	1
Eukaryota;Alveolata;Dinophyta;Syndiniales;Dino-Group-IV;Dino-Group-IV-Hematodinium-Group;	Parasite	94-90	14	0	0	0	0	0	0	0	0	0	0	0	0	0	0	0	0	2	7	5	0	0	0	0	0	0	0	0	0
Eukaryota;Alveolata;Dinophyta;Syndiniales;Dino-Group-IV;Dino-Group-IV-Hematodinium-Group;Hematodinium;	Parasite	98-95	83	2	1	2	5	1	0	0	0	0	0	0	0	0	0	0	9	51	4	0	7	1	0	0	0	0	0	0	0
Eukaryota;Alveolata;Dinophyta;Syndiniales;Dino-Group-IV;Dino-Group-IV-Hematodinium-Group;Hematodinium;Hematodinium_sp.;	Parasite	99-100	234	10	2	9	0	2	0	0	0	0	0	0	0	0	0	0	5	183	0	0	20	0	0	0	3	0	0	0	0
Eukaryota;Alveolata;Dinophyta;Syndiniales;Dino-Group-IV;Dino-Group-IV-Syndinium-Group;Syndinium;Syndinium_sp.;	Parasite	99-100	90	0	0	0	0	0	0	0	0	0	7	0	0	37	1	0	0	1	1	0	9	34	0	0	0	0	0	0	0
Eukaryota;Alveolata;Dinophyta;Syndiniales;Dino-Group-V;Dino-Group-V_X;Dino-Group-V_XX;Dino-Group-V_XX_sp.;	Parasite	99-100	10	0	0	0	0	0	0	0	0	0	0	0	0	0	0	0	2	4	4	0	0	0	0	0	0	0	0	0	0
Eukaryota;Alveolata;Perkinsea;Perkinsida;Perkinsida_X;Parvilucifera-group;	Parasite	94-90	11	0	0	1	0	0	0	0	0	0	0	0	0	0	0	0	0	0	0	0	0	0	10	0	0	0	0	0	0
Eukaryota;Alveolata;Perkinsea;Perkinsida;Perkinsida_X;Perkinsida_XX;	Parasite	94-90	340	22	0	17	0	0	0	0	0	0	0	0	0	0	0	4	2	4	0	0	0	0	291	0	0	0	0	0	0
Eukaryota;Alveolata;Perkinsea;Perkinsida;Perkinsida_X;Perkinsida_XX;	Parasite	94-90	5	0	0	0	0	0	0	0	0	0	0	0	0	0	0	0	0	5	0	0	0	0	0	0	0	0	0	0	0
Eukaryota;Alveolata;Perkinsea;Perkinsida;Perkinsida_X;Perkinsida_XX;	Parasite	94-90	18	0	0	0	0	0	0	0	0	0	0	0	0	0	0	0	0	0	0	5	0	0	3	0	0	0	10	0	0
Eukaryota;Alveolata;Perkinsea;Perkinsida;Perkinsida_X;Perkinsida_XX;Perkinsida_XXX;	Parasite	98-95	625	9	0	24	0	77	0	0	0	0	4	0	2	0	0	45	0	28	4	11	0	1	323	4	7	9	77	0	0
Eukaryota;Alveolata;Perkinsea;Perkinsida;Perkinsida_X;Perkinsida_XX;Perkinsida_XXX;Perkinsida_XXX_sp.;	Parasite	99-100	12	0	0	6	0	0	0	0	0	0	0	0	0	0	0	1	0	0	0	0	0	0	5	0	0	0	0	0	0
Eukaryota;Alveolata;Perkinsea;Perkinsida;Perkinsida_X;Perkinsida_XX;Perkinsus;	Parasite	98-95	2	0	0	0	0	0	0	0	0	0	0	2	0	0	0	0	0	0	0	0	0	0	0	0	0	0	0	0	0
Eukaryota;Alveolata;Perkinsea;Perkinsida;Perkinsida_X;Perkinsida_XX;Perkinsus;	Parasite	98-95	4	0	0	0	0	0	0	0	0	0	0	0	0	0	0	0	0	0	0	4	0	0	0	0	0	0	0	0	0
Eukaryota;Amoebozoa;Breviatea;Breviatea_X;Breviatea_XX;Breviata-lineage;Breviata;	Heterotroph	98-95	3	0	0	0	0	0	0	0	0	0	0	0	0	0	0	2	0	0	0	0	0	0	1	0	0	0	0	0	0
Eukaryota;Amoebozoa;Breviatea;Breviatea_X;Breviatea_XX;Subulatomonas-lineage;	Heterotroph	94-90	43	10	5	2	2	0	0	0	0	0	0	0	0	0	0	0	0	0	0	0	0	0	9	15	0	0	0	0	0
Eukaryota;Amoebozoa;Breviatea;Breviatea_X;Breviatea_XX;Subulatomonas-lineage;Subulatomonas-lineage_X;	Heterotroph	98-95	3	0	0	0	0	0	0	0	0	0	0	0	0	0	0	0	0	0	0	0	0	0	3	0	0	0	0	0	0
Eukaryota;Amoebozoa;Breviatea;Breviatea_X;Breviatea_XX;Subulatomonas-lineage;Subulatomonas-lineage_X;Subulatomonas-lineage_X_sp.;	Heterotroph	99-100	13	0	0	0	0	0	0	0	0	0	0	0	0	0	0	0	0	0	0	1	0	0	12	0	0	0	0	0	0
Eukaryota;Amoebozoa;Breviatea;Breviatea_X;Breviatea_XX;Subulatomonas-lineage;Subulatomonas;Subulatomonas_tetraspora;	Heterotroph	99-100	11	2	0	0	0	0	0	0	0	0	0	0	0	0	0	0	0	0	0	0	0	0	9	0	0	0	0	0	0
Eukaryota;Amoebozoa;Breviatea;NAMAKO-1-lineage;NAMAKO-1-lineage_X;NAMAKO-1-lineage_XX;NAMAKO-1-lineage_XXX;	Heterotroph	98-95	2	2	0	0	0	0	0	0	0	0	0	0	0	0	0	0	0	0	0	0	0	0	0	0	0	0	0	0	0
Eukaryota;Amoebozoa;Conosa;Variosea;Variosea_X;Cavosteliids;Tychosporium;	Heterotroph	98-95	203	0	0	0	0	0	0	0	0	0	0	0	0	0	0	0	0	0	0	0	0	203	0	0	0	0	0	0	0
Eukaryota;Amoebozoa;Conosa;Variosea;Variosea_X;Filamoebidae;Filamoeba;Filamoeba_nolandi;	Heterotroph	99-100	13	0	0	13	0	0	0	0	0	0	0	0	0	0	0	0	0	0	0	0	0	0	0	0	0	0	0	0	0
Eukaryota;Amoebozoa;Conosa;Variosea;Variosea_X;Protosteliids;Protostelium;Protostelium_mycophagum;	Heterotroph	99-100	15	0	0	0	0	0	0	0	0	0	0	0	0	0	0	0	0	0	0	0	0	15	0	0	0	0	0	0	0
Eukaryota;Amoebozoa;Lobosa;Discosea-Longamoebia;Dermamoebida;Dermamoebidae;Dermamoebidae_X;	Heterotroph	98-95	3	1	1	0	0	0	0	0	0	0	0	0	0	0	0	0	0	1	0	0	0	0	0	0	0	0	0	0	0
Eukaryota;Amoebozoa;Lobosa;Tubulinea;Arcellinida;Difflugiidae;Arcella;Arcella_hemisphaerica;	Heterotroph	99-100	6	0	0	0	0	0	0	0	0	0	0	0	0	0	0	0	0	6	0	0	0	0	0	0	0	0	0	0	0
Eukaryota;Amoebozoa;Lobosa;Tubulinea;Arcellinida;Difflugiidae;Arcella;Arcella_vulgaris;	Heterotroph	99-100	20	0	0	0	0	0	0	0	0	0	0	0	0	0	0	0	0	20	0	0	0	0	0	0	0	0	0	0	0
Eukaryota;Amoebozoa;Lobosa;Tubulinea;Echinamoebida;Vermamoebidae;	Heterotroph	94-90	40	1	0	2	0	0	0	0	0	0	0	0	0	0	0	0	0	0	0	0	0	0	4	19	0	14	0	0	0
Eukaryota;Amoebozoa;Lobosa;Tubulinea;Echinamoebida;Vermamoebidae;Hartmannella;	Heterotroph	98-95	33	3	2	7	5	0	0	0	0	0	0	0	0	0	0	5	0	9	0	1	0	0	0	0	1	0	0	0	0
Eukaryota;Amoebozoa;Lobosa;Tubulinea;Echinamoebida;Vermamoebidae;Hartmannella;Hartmannella_vermiformis;	Heterotroph	99-100	114	2	0	1	5	0	0	0	0	0	0	0	0	1	0	26	0	0	0	0	0	78	1	0	0	0	0	0	0
Eukaryota;Amoebozoa;Lobosa;Tubulinea;Euamoebida;Hartmannellidae;	Heterotroph	94-90	14	0	0	0	0	0	0	0	0	0	0	0	0	0	0	9	0	0	0	0	0	0	5	0	0	0	0	0	0
Eukaryota;Amoebozoa;Lobosa;Tubulinea;Euamoebida;LOS7N/I-lineage;LOS7N/I-lineage_X;	Heterotroph	98-95	2	0	0	1	0	0	0	0	0	0	0	0	0	0	0	1	0	0	0	0	0	0	0	0	0	0	0	0	0
Eukaryota;Amoebozoa;Lobosa;Tubulinea;Leptomyxida;Flabellulidae;	Heterotroph	94-90	2	0	0	0	0	0	0	0	0	0	0	0	0	0	0	0	0	0	0	0	0	0	2	0	0	0	0	0	0
Eukaryota;Amoebozoa;Lobosa;Tubulinea;Leptomyxida;Flabellulidae;	Heterotroph	94-90	12	0	0	0	0	0	0	0	0	0	0	0	0	0	0	7	0	3	0	2	0	0	0	0	0	0	0	0	0
Eukaryota;Amoebozoa;Lobosa;Tubulinea;Leptomyxida;Flabellulidae;	Heterotroph	94-90	60	1	2	7	2	1	0	0	0	2	5	0	1	0	0	4	0	0	0	0	0	0	11	3	18	0	2	1	0
Eukaryota;Amoebozoa;Lobosa;Tubulinea;Leptomyxida;Flabellulidae;Flabellula;	Heterotroph	98-95	184	0	0	0	0	5	0	0	0	0	0	0	0	0	0	0	0	0	0	3	0	0	0	176	0	0	0	0	0
Eukaryota;Amoebozoa;Lobosa;Tubulinea;Leptomyxida;Flabellulidae;Paraflabellula;	Heterotroph	98-95	17	0	1	0	0	0	0	0	0	0	0	0	0	0	0	0	0	0	0	0	0	0	0	0	8	0	8	0	0
Eukaryota;Amoebozoa;Lobosa;Tubulinea;Leptomyxida;Flabellulidae;Paraflabellula;Paraflabellula_hoguae;	Heterotroph	99-100	15	0	0	0	0	0	0	0	0	0	0	0	0	0	0	15	0	0	0	0	0	0	0	0	0	0	0	0	0
Eukaryota;Amoebozoa;Lobosa;Tubulinea;Nolandida;Nolandellidae;	Heterotroph	94-90	20	2	1	5	0	0	0	0	0	0	0	0	0	0	0	2	0	0	0	3	0	0	1	0	5	1	0	0	0
Eukaryota;Amoebozoa;Lobosa;Tubulinea;Nolandida;Nolandellidae;	Heterotroph	94-90	17	0	0	0	0	0	0	0	0	0	0	0	0	0	0	0	0	0	0	0	0	0	17	0	0	0	0	0	0
Eukaryota;Amoebozoa;Lobosa;Tubulinea;Nolandida;Nolandellidae;Nolandella;	Heterotroph	98-95	223	3	1	6	0	0	0	0	0	0	0	0	0	0	0	0	0	10	0	0	0	0	11	13	3	5	0	171	0
Eukaryota;Amoebozoa;Lobosa;Tubulinea;Nolandida;Nolandellidae;Nolandella;Nolandella_sp.;	Heterotroph	99-100	3	0	0	0	0	0	0	0	0	0	0	0	0	0	0	0	0	0	0	0	0	0	2	1	0	0	0	0	0
Eukaryota;Amoebozoa;Lobosa;Tubulinea;Nolandida;Nolandellidae;Nolandellidae_X;	Heterotroph	98-95	4	0	0	0	0	0	0	0	0	0	0	0	0	0	0	0	0	0	0	0	0	0	4	0	0	0	0	0	0
Eukaryota;Amoebozoa;Lobosa;Tubulinea;Tubulinea_X;Tubulinea_XX;	Heterotroph	94-90	5	0	0	5	0	0	0	0	0	0	0	0	0	0	0	0	0	0	0	0	0	0	0	0	0	0	0	0	0
Eukaryota;Apusozoa;Apusomonadidae;Apusomonadidae_Group-1;Apusomonadidae_Group-1_X;Apusomonadidae_Group-1_XX;	Heterotroph	94-90	4	0	0	0	0	0	0	0	0	0	0	0	0	0	0	0	0	0	0	2	0	0	2	0	0	0	0	0	0
Eukaryota;Apusozoa;Apusomonadidae;Apusomonadidae_Group-1;Apusomonadidae_Group-1_X;Apusomonadidae_Group-1_XX;	Heterotroph	94-90	5	0	0	1	0	0	0	0	0	0	0	0	0	0	0	0	4	0	0	0	0	0	0	0	0	0	0	0	0
Eukaryota;Apusozoa;Apusomonadidae;Apusomonadidae_Group-1;Apusomonadidae_Group-1_X;Apusomonadidae_Group-1_XX;	Heterotroph	94-90	71	6	1	9	1	0	0	0	0	0	0	0	0	0	0	1	2	5	0	2	0	0	6	2	36	0	0	0	0
Eukaryota;Apusozoa;Apusomonadidae;Apusomonadidae_Group-1;Apusomonadidae_Group-1_X;Apusomonadidae_Group-1_XX;	Heterotroph	94-90	22	4	1	2	0	0	0	0	0	0	0	0	0	0	0	5	0	0	0	0	0	0	5	0	5	0	0	0	0
Eukaryota;Apusozoa;Apusomonadidae;Apusomonadidae_Group-1;Apusomonadidae_Group-1_X;Apusomonadidae_Group-1_XX;Amastigomonas;	Heterotroph	98-95	8	0	0	0	2	0	0	0	0	0	0	0	0	0	0	0	0	0	0	0	0	0	0	0	0	6	0	0	0
Eukaryota;Apusozoa;Apusomonadidae;Apusomonadidae_Group-1;Apusomonadidae_Group-1_X;Apusomonadidae_Group-1_XX;Amastigomonas;Amastigomonas_sp.;	Heterotroph	99-100	91	0	0	0	0	0	0	0	0	0	0	0	0	0	0	0	0	0	0	0	0	0	5	67	11	8	0	0	0
Eukaryota;Apusozoa;Apusomonadidae;Apusomonadidae_Group-1;Apusomonadidae_Group-1_X;Apusomonadidae_Group-1_XX;Apusomonadidae_Group-1_XXX;	Heterotroph	98-95	107	3	0	0	2	1	0	0	0	5	0	0	0	0	0	22	0	14	5	0	0	0	7	11	37	0	0	0	0
Eukaryota;Apusozoa;Apusomonadidae;Apusomonadidae_Group-1;Apusomonadidae_Group-1_X;Apusomonadidae_Group-1_XX;Apusomonadidae_Group-1_XXX;Apusomonadidae_Group-1_XXX_sp.;	Heterotroph	99-100	307	4	13	33	6	3	0	0	0	0	0	0	0	0	0	26	0	56	17	6	0	0	41	17	81	4	0	0	0
Eukaryota;Apusozoa;Apusomonadidae;Apusomonadidae_Group-2;Apusomonadidae_Group-2B;Apusomonadidae_Group-2B_X;Apusomonadidae_Group-2B_XX;	Heterotroph	98-95	20	0	0	6	0	2	0	0	7	0	0	0	0	0	0	0	0	5	0	0	0	0	0	0	0	0	0	0	0
Eukaryota;Apusozoa;Hilomonadea;Planomonadida;Planomonadidae;Planomonadidae_Group-1;	Heterotroph	94-90	56	0	0	0	0	0	0	0	0	0	0	0	0	0	0	0	0	0	0	0	0	0	0	4	0	52	0	0	0
Eukaryota;Apusozoa;Hilomonadea;Planomonadida;Planomonadidae;Planomonadidae_Group-1;	Heterotroph	94-90	12	1	5	2	0	0	0	0	0	0	0	0	0	0	0	0	0	4	0	0	0	0	0	0	0	0	0	0	0
Eukaryota;Apusozoa;Hilomonadea;Planomonadida;Planomonadidae;Planomonadidae_Group-1;	Heterotroph	94-90	9	3	1	0	0	3	0	0	0	0	0	0	0	0	0	2	0	0	0	0	0	0	0	0	0	0	0	0	0
Eukaryota;Apusozoa;Hilomonadea;Planomonadida;Planomonadidae;Planomonadidae_Group-1;Ancyromonas;Ancyromonas_howeae;	Heterotroph	99-100	11	0	0	0	0	0	0	0	0	0	0	0	0	0	0	0	0	0	0	0	0	0	11	0	0	0	0	0	0
Eukaryota;Apusozoa;Hilomonadea;Planomonadida;Planomonadidae;Planomonadidae_Group-1;Ancyromonas;Ancyromonas_micra;	Heterotroph	99-100	5	0	0	0	0	0	0	0	0	0	0	0	0	0	0	0	0	5	0	0	0	0	0	0	0	0	0	0	0
Eukaryota;Apusozoa;Hilomonadea;Planomonadida;Planomonadidae;Planomonadidae_Group-1;Ancyromonas;Ancyromonas_sigmoides;	Heterotroph	99-100	2	0	0	0	0	0	0	0	0	0	0	0	0	0	0	0	0	0	0	0	0	0	0	2	0	0	0	0	0
Eukaryota;Apusozoa;Hilomonadea;Planomonadida;Planomonadidae;Planomonadidae_Group-1;Fabomonas;Fabomonas_tropica;	Heterotroph	99-100	7	0	0	0	0	0	0	0	0	0	0	0	0	0	0	0	0	7	0	0	0	0	0	0	0	0	0	0	0
Eukaryota;Apusozoa;Hilomonadea;Planomonadida;Planomonadidae;Planomonadidae_Group-1;Planomonadidae_Group-1_X;	Heterotroph	98-95	3	1	0	0	0	1	0	0	0	0	1	0	0	0	0	0	0	0	0	0	0	0	0	0	0	0	0	0	0
Eukaryota;Apusozoa;Hilomonadea;Planomonadida;Planomonadidae;Planomonadidae_Group-1;Planomonadidae_Group-1_X;Planomonadidae_Group-1_X_sp.;	Heterotroph	99-100	393	5	30	4	0	112	0	0	1	14	15	82	14	0	0	1	31	33	20	4	16	1	10	0	0	0	0	0	0
Eukaryota;Apusozoa;Hilomonadea;Planomonadida;Planomonadidae;Planomonadidae_Group-1;Planomonas;	Heterotroph	98-95	16	1	0	3	0	0	0	0	0	0	0	0	0	0	0	0	0	7	0	1	0	0	0	0	4	0	0	0	0
Eukaryota;Apusozoa;Hilomonadea;Planomonadida;Planomonadidae;Planomonadidae_Group-1;Planomonas;Planomonas_sp.;	Heterotroph	99-100	21	0	0	2	0	3	0	0	0	0	0	0	0	0	0	0	0	0	0	0	0	0	8	0	0	8	0	0	0
Eukaryota;Apusozoa;Hilomonadea;Planomonadida;Planomonadidae;Planomonadidae_X;	Heterotroph	94-90	13	1	0	4	0	0	0	0	0	0	0	0	0	0	0	3	0	4	0	0	0	1	0	0	0	0	0	0	0
Eukaryota;Apusozoa;Mantamonadidea;Mantamonadida;Mantamonadida_X;Mantamonadida_XX;Mantamonas;	Heterotroph	98-95	11	0	0	1	0	0	0	0	0	0	0	2	0	0	0	1	0	7	0	0	0	0	0	0	0	0	0	0	0
Eukaryota;Archaeplastida;Chlorophyta;Chlorodendrophyceae;Chlorodendrales;Chlorodendraceae;	Mixotroph	94-90	26	1	3	1	0	0	0	0	14	0	0	0	1	0	6	0	0	0	0	0	0	0	0	0	0	0	0	0	0
Eukaryota;Archaeplastida;Chlorophyta;Chlorodendrophyceae;Chlorodendrales;Chlorodendraceae;Chlorodendrales_XX;	Mixotroph	98-95	13	1	0	0	0	0	5	3	1	0	0	1	0	1	1	0	0	0	0	0	0	0	0	0	0	0	0	0	0
Eukaryota;Archaeplastida;Chlorophyta;Chlorodendrophyceae;Chlorodendrales;Chlorodendraceae;Chlorodendrales_XX;Chlorodendrales_XX_sp.;	Mixotroph	99-100	27278	1754	1009	1061	570	1165	3763	1234	7767	1191	190	612	809	2426	585	2	31	10	592	10	751	655	5	30	39	58	938	15	6
Eukaryota;Archaeplastida;Chlorophyta;Chlorodendrophyceae;Chlorodendrales;Chlorodendraceae;Tetraselmis;	Mixotroph	98-95	101	0	0	0	0	1	0	0	54	0	0	0	22	12	0	0	0	0	12	0	0	0	0	0	0	0	0	0	0
Eukaryota;Archaeplastida;Chlorophyta;Chlorodendrophyceae;Chlorodendrales;Chlorodendraceae;Tetraselmis;	Mixotroph	98-95	205	1	0	0	0	0	0	0	1	5	0	71	0	29	98	0	0	0	0	0	0	0	0	0	0	0	0	0	0
Eukaryota;Archaeplastida;Chlorophyta;Chlorodendrophyceae;Chlorodendrales;Chlorodendraceae;Tetraselmis;	Mixotroph	98-95	738	4	23	106	45	15	5	1	6	12	0	416	4	59	27	0	0	0	14	0	0	1	0	0	0	0	0	0	0
Eukaryota;Archaeplastida;Chlorophyta;Chlorodendrophyceae;Chlorodendrales;Chlorodendraceae;Tetraselmis;Tetraselmis_cordiformis;	Mixotroph	99-100	2	0	0	2	0	0	0	0	0	0	0	0	0	0	0	0	0	0	0	0	0	0	0	0	0	0	0	0	0
Eukaryota;Archaeplastida;Chlorophyta;Chlorodendrophyceae;Chlorodendrales;Chlorodendraceae;Tetraselmis;Tetraselmis_sp.;	Mixotroph	99-100	21	0	0	0	1	0	0	0	0	0	0	10	0	3	4	1	2	0	0	0	0	0	0	0	0	0	0	0	0
Eukaryota;Archaeplastida;Chlorophyta;Chlorodendrophyceae;Chlorodendrales;Chlorodendraceae;Tetraselmis;Tetraselmis_striata;	Mixotroph	99-100	1063	0	0	6	9	11	3	7	70	6	668	8	11	0	0	0	6	0	83	8	25	30	4	33	2	6	67	0	0
Eukaryota;Archaeplastida;Chlorophyta;Chlorophyceae;Chaetophorales;Chaetophorales_X;Caespitella;Caespitella_pascheri;	Mixotroph	99-100	2	0	0	0	0	0	0	0	0	0	0	0	0	0	0	0	0	0	0	0	0	0	2	0	0	0	0	0	0
Eukaryota;Archaeplastida;Chlorophyta;Chlorophyceae;Chlamydomonadales;Chlamydomonadales_X;	Mixotroph	94-90	11	0	0	0	4	2	0	0	0	0	0	0	0	0	0	0	0	0	0	0	5	0	0	0	0	0	0	0	0
Eukaryota;Archaeplastida;Chlorophyta;Chlorophyceae;Chlamydomonadales;Chlamydomonadales_X;	Mixotroph	94-90	3	0	0	0	0	0	0	0	0	0	0	0	0	0	0	0	0	0	0	0	0	0	3	0	0	0	0	0	0
Eukaryota;Archaeplastida;Chlorophyta;Chlorophyceae;Chlamydomonadales;Chlamydomonadales_X;	Mixotroph	94-90	66	0	0	0	0	0	0	0	0	0	0	0	0	0	0	12	0	0	0	0	0	0	8	0	46	0	0	0	0
Eukaryota;Archaeplastida;Chlorophyta;Chlorophyceae;Chlamydomonadales;Chlamydomonadales_X;Axilosphaera;Axilosphaera_vegetata;	Mixotroph	99-100	7	0	0	0	0	0	0	0	0	0	0	0	0	0	0	0	0	6	0	0	0	0	1	0	0	0	0	0	0
Eukaryota;Archaeplastida;Chlorophyta;Chlorophyceae;Chlamydomonadales;Chlamydomonadales_X;Carteria;	Mixotroph	98-95	38	0	0	0	0	0	0	0	0	0	0	0	0	0	0	0	0	0	0	0	0	0	38	0	0	0	0	0	0
Eukaryota;Archaeplastida;Chlorophyta;Chlorophyceae;Chlamydomonadales;Chlamydomonadales_X;Carteria;	Mixotroph	98-95	9	2	1	1	0	0	0	0	0	0	0	0	0	0	0	4	0	0	0	0	0	0	0	0	0	0	1	0	0
Eukaryota;Archaeplastida;Chlorophyta;Chlorophyceae;Chlamydomonadales;Chlamydomonadales_X;Carteria;	Mixotroph	98-95	4	0	0	0	0	0	0	0	0	0	0	0	0	0	0	4	0	0	0	0	0	0	0	0	0	0	0	0	0
Eukaryota;Archaeplastida;Chlorophyta;Chlorophyceae;Chlamydomonadales;Chlamydomonadales_X;Carteria;Carteria_radiosa;	Mixotroph	99-100	3	1	0	0	0	0	0	0	0	0	2	0	0	0	0	0	0	0	0	0	0	0	0	0	0	0	0	0	0
Eukaryota;Archaeplastida;Chlorophyta;Chlorophyceae;Chlamydomonadales;Chlamydomonadales_X;Chlamydocapsa;	Mixotroph	98-95	6	0	0	0	0	0	0	0	0	0	0	0	0	0	0	0	0	0	0	0	0	0	6	0	0	0	0	0	0
Eukaryota;Archaeplastida;Chlorophyta;Chlorophyceae;Chlamydomonadales;Chlamydomonadales_X;Chlamydomonadales_XX;	Mixotroph	98-95	108	10	5	11	8	0	0	0	0	0	0	0	0	0	0	0	1	0	2	1	0	0	68	1	1	0	0	0	0
Eukaryota;Archaeplastida;Chlorophyta;Chlorophyceae;Chlamydomonadales;Chlamydomonadales_X;Chlamydomonadales_XX;Chlamydomonadales_XX_sp.;	Mixotroph	99-100	3111	41	16	35	14	2	0	0	0	0	8	0	0	3	0	1531	1	2	100	4	1	0	1210	12	42	71	18	0	0
Eukaryota;Archaeplastida;Chlorophyta;Chlorophyceae;Chlamydomonadales;Chlamydomonadales_X;Chlamydomonas;	Mixotroph	98-95	2	0	0	0	0	0	0	0	0	0	2	0	0	0	0	0	0	0	0	0	0	0	0	0	0	0	0	0	0
Eukaryota;Archaeplastida;Chlorophyta;Chlorophyceae;Chlamydomonadales;Chlamydomonadales_X;Chlamydomonas;	Mixotroph	98-95	121	3	12	30	10	0	0	0	2	0	43	0	0	2	0	0	0	0	12	0	0	0	5	0	0	0	2	0	0
Eukaryota;Archaeplastida;Chlorophyta;Chlorophyceae;Chlamydomonadales;Chlamydomonadales_X;Chlamydomonas;	Mixotroph	98-95	6	0	0	0	4	0	0	0	0	0	0	0	0	0	0	0	0	0	2	0	0	0	0	0	0	0	0	0	0
Eukaryota;Archaeplastida;Chlorophyta;Chlorophyceae;Chlamydomonadales;Chlamydomonadales_X;Chlamydomonas;	Mixotroph	98-95	3	0	0	3	0	0	0	0	0	0	0	0	0	0	0	0	0	0	0	0	0	0	0	0	0	0	0	0	0
Eukaryota;Archaeplastida;Chlorophyta;Chlorophyceae;Chlamydomonadales;Chlamydomonadales_X;Chlamydomonas;	Mixotroph	98-95	25	0	0	0	0	1	0	0	5	0	0	7	2	0	0	0	0	0	0	10	0	0	0	0	0	0	0	0	0
Eukaryota;Archaeplastida;Chlorophyta;Chlorophyceae;Chlamydomonadales;Chlamydomonadales_X;Chlamydomonas;Chlamydomonas_debaryana;	Mixotroph	99-100	137	12	0	1	0	0	0	0	0	0	17	0	0	0	0	51	0	0	1	3	0	0	31	0	4	0	17	0	0
Eukaryota;Archaeplastida;Chlorophyta;Chlorophyceae;Chlamydomonadales;Chlamydomonadales_X;Chlamydomonas;Chlamydomonas_fasciata;	Mixotroph	99-100	8	0	0	1	0	0	0	0	0	0	7	0	0	0	0	0	0	0	0	0	0	0	0	0	0	0	0	0	0
Eukaryota;Archaeplastida;Chlorophyta;Chlorophyceae;Chlamydomonadales;Chlamydomonadales_X;Chlamydomonas;Chlamydomonas_neoplanoconvexa;	Mixotroph	99-100	5	0	0	0	0	0	0	0	0	0	0	0	0	0	0	0	0	0	0	0	0	0	5	0	0	0	0	0	0
Eukaryota;Archaeplastida;Chlorophyta;Chlorophyceae;Chlamydomonadales;Chlamydomonadales_X;Chlamydomonas;Chlamydomonas_parkeae;	Mixotroph	99-100	1533	0	23	5	15	0	0	0	0	0	115	1	0	0	0	12	67	158	703	52	147	96	15	10	55	37	22	0	0
Eukaryota;Archaeplastida;Chlorophyta;Chlorophyceae;Chlamydomonadales;Chlamydomonadales_X;Chlamydomonas;Chlamydomonas_pseudomacrostigma;	Mixotroph	99-100	39	3	0	1	0	3	0	0	0	0	0	0	0	0	0	1	0	0	0	0	0	0	2	7	0	0	22	0	0
Eukaryota;Archaeplastida;Chlorophyta;Chlorophyceae;Chlamydomonadales;Chlamydomonadales_X;Chlamydomonas;Chlamydomonas_raudensis;	Mixotroph	99-100	512	5	0	0	0	5	0	0	0	0	0	0	0	0	0	21	0	0	0	5	0	0	9	4	71	150	227	15	0
Eukaryota;Archaeplastida;Chlorophyta;Chlorophyceae;Chlamydomonadales;Chlamydomonadales_X;Chlamydomonas;Chlamydomonas_simplex;	Mixotroph	99-100	9	0	3	0	0	0	0	0	0	0	0	0	0	2	0	3	0	0	0	1	0	0	0	0	0	0	0	0	0
Eukaryota;Archaeplastida;Chlorophyta;Chlorophyceae;Chlamydomonadales;Chlamydomonadales_X;Chlamydomonas;Chlamydomonas_sp.;	Mixotroph	99-100	5715	444	84	128	100	55	102	10	393	1411	658	224	208	317	325	136	6	16	53	14	22	0	356	52	73	196	248	79	5
Eukaryota;Archaeplastida;Chlorophyta;Chlorophyceae;Chlamydomonadales;Chlamydomonadales_X;Chlorochytrium;	Mixotroph	98-95	5	1	0	1	0	0	0	0	0	0	0	0	0	0	0	0	0	0	0	0	0	0	3	0	0	0	0	0	0
Eukaryota;Archaeplastida;Chlorophyta;Chlorophyceae;Chlamydomonadales;Chlamydomonadales_X;Chlorochytrium;Chlorochytrium_lemnae;	Mixotroph	99-100	5	0	0	0	0	0	0	0	0	0	0	0	0	0	0	0	0	0	0	0	0	0	5	0	0	0	0	0	0
Eukaryota;Archaeplastida;Chlorophyta;Chlorophyceae;Chlamydomonadales;Chlamydomonadales_X;Chlorococcum;	Mixotroph	98-95	3	0	0	0	0	3	0	0	0	0	0	0	0	0	0	0	0	0	0	0	0	0	0	0	0	0	0	0	0
Eukaryota;Archaeplastida;Chlorophyta;Chlorophyceae;Chlamydomonadales;Chlamydomonadales_X;Chlorococcum;Chlorococcum_sp.;	Mixotroph	99-100	2	0	0	0	0	0	0	0	0	0	0	0	0	0	0	0	0	0	0	0	0	0	2	0	0	0	0	0	0
Eukaryota;Archaeplastida;Chlorophyta;Chlorophyceae;Chlamydomonadales;Chlamydomonadales_X;Chlorogonium;	Mixotroph	98-95	35	0	0	1	0	2	0	0	0	0	0	0	0	0	0	0	0	0	0	0	0	0	32	0	0	0	0	0	0
Eukaryota;Archaeplastida;Chlorophyta;Chlorophyceae;Chlamydomonadales;Chlamydomonadales_X;Chloromonas;	Mixotroph	98-95	2	0	0	1	0	0	0	0	0	0	0	0	0	0	0	1	0	0	0	0	0	0	0	0	0	0	0	0	0
Eukaryota;Archaeplastida;Chlorophyta;Chlorophyceae;Chlamydomonadales;Chlamydomonadales_X;Chloromonas;Chloromonas_sp.;	Mixotroph	99-100	3	0	0	0	0	0	0	0	0	0	0	0	0	3	0	0	0	0	0	0	0	0	0	0	0	0	0	0	0
Eukaryota;Archaeplastida;Chlorophyta;Chlorophyceae;Chlamydomonadales;Chlamydomonadales_X;Chlorosarcinopsis;Chlorosarcinopsis_sp.;	Mixotroph	99-100	2	0	0	2	0	0	0	0	0	0	0	0	0	0	0	0	0	0	0	0	0	0	0	0	0	0	0	0	0
Eukaryota;Archaeplastida;Chlorophyta;Chlorophyceae;Chlamydomonadales;Chlamydomonadales_X;Deasonia;	Mixotroph	98-95	2	1	0	0	0	0	0	0	0	0	0	0	0	0	0	0	0	0	1	0	0	0	0	0	0	0	0	0	0
Eukaryota;Archaeplastida;Chlorophyta;Chlorophyceae;Chlamydomonadales;Chlamydomonadales_X;Fasciculochloris;Fasciculochloris_boldii;	Mixotroph	99-100	68	1	0	3	0	0	0	0	0	0	0	0	0	0	0	1	0	0	0	0	0	0	16	0	47	0	0	0	0
Eukaryota;Archaeplastida;Chlorophyta;Chlorophyceae;Chlamydomonadales;Chlamydomonadales_X;Golenkinia;Golenkinia_longispicula;	Mixotroph	99-100	9	2	0	1	0	0	0	0	0	0	0	0	2	0	0	0	0	0	0	0	0	0	4	0	0	0	0	0	0
Eukaryota;Archaeplastida;Chlorophyta;Chlorophyceae;Chlamydomonadales;Chlamydomonadales_X;Gungnir;Gungnir_sp.;	Mixotroph	99-100	12	0	0	0	0	0	0	0	0	0	0	0	0	0	0	12	0	0	0	0	0	0	0	0	0	0	0	0	0
Eukaryota;Archaeplastida;Chlorophyta;Chlorophyceae;Chlamydomonadales;Chlamydomonadales_X;Hamakko;	Mixotroph	98-95	16	0	0	0	0	0	0	0	0	0	0	0	0	0	0	0	0	0	0	0	0	0	16	0	0	0	0	0	0
Eukaryota;Archaeplastida;Chlorophyta;Chlorophyceae;Chlamydomonadales;Chlamydomonadales_X;Neochlorosarcina;Neochlorosarcina_negevensis;	Mixotroph	99-100	19	0	0	7	0	0	0	0	0	0	0	0	0	0	0	0	0	0	0	0	0	0	12	0	0	0	0	0	0
Eukaryota;Archaeplastida;Chlorophyta;Chlorophyceae;Chlamydomonadales;Chlamydomonadales_X;Neospongiococcum;Neospongiococcum_gelatinosum;	Mixotroph	99-100	147	21	0	1	0	0	0	0	0	0	0	0	0	0	0	5	0	0	24	0	0	0	79	0	1	0	16	0	0
Eukaryota;Archaeplastida;Chlorophyta;Chlorophyceae;Chlamydomonadales;Chlamydomonadales_X;Oogamochlamys;	Mixotroph	98-95	4	0	0	0	1	0	0	0	0	0	0	0	0	0	0	0	0	0	0	0	0	0	3	0	0	0	0	0	0
Eukaryota;Archaeplastida;Chlorophyta;Chlorophyceae;Chlamydomonadales;Chlamydomonadales_X;Paulschulzia;	Mixotroph	98-95	14	1	3	3	0	0	0	0	0	0	3	0	0	0	0	0	0	0	0	0	0	0	4	0	0	0	0	0	0
Eukaryota;Archaeplastida;Chlorophyta;Chlorophyceae;Chlamydomonadales;Chlamydomonadales_X;Polytoma;Polytoma_sp.;	Mixotroph	99-100	487	34	3	3	0	0	0	0	0	0	0	0	0	0	0	101	14	9	0	5	1	0	304	13	0	0	0	0	0
Eukaryota;Archaeplastida;Chlorophyta;Chlorophyceae;Chlamydomonadales;Chlamydomonadales_X;Protosiphon;	Mixotroph	98-95	2	0	0	0	0	0	0	0	0	0	0	0	0	0	0	0	0	0	0	0	0	0	2	0	0	0	0	0	0
Eukaryota;Archaeplastida;Chlorophyta;Chlorophyceae;Chlamydomonadales;Chlamydomonadales_X;Protosiphon;Protosiphon_botryoides;	Mixotroph	99-100	3	0	0	0	0	0	0	0	0	0	0	0	0	0	0	0	0	0	3	0	0	0	0	0	0	0	0	0	0
Eukaryota;Archaeplastida;Chlorophyta;Chlorophyceae;Chlamydomonadales;Chlamydomonadales_X;Pteromonas;Pteromonas_angulosa;	Mixotroph	99-100	13	0	0	3	0	0	0	0	2	0	0	0	0	0	0	4	0	0	4	0	0	0	0	0	0	0	0	0	0
Eukaryota;Archaeplastida;Chlorophyta;Chlorophyceae;Chlamydomonadales;Chlamydomonadales_X;Spermatozopsis;Spermatozopsis_exsultans;	Mixotroph	99-100	29	0	0	20	0	0	0	0	0	0	4	0	0	0	0	0	0	0	0	0	0	0	5	0	0	0	0	0	0
Eukaryota;Archaeplastida;Chlorophyta;Chlorophyceae;Chlamydomonadales;Chlamydomonadales_X;Spongiococcum;	Mixotroph	98-95	55	5	0	2	0	2	0	0	0	0	0	0	0	0	0	7	0	0	2	0	0	0	30	0	0	0	7	0	0
Eukaryota;Archaeplastida;Chlorophyta;Chlorophyceae;Chlamydomonadales;Chlamydomonadales_X;Tetracystis;Tetracystis_sarcinalis;	Mixotroph	99-100	107	3	7	8	0	0	0	0	0	0	4	0	0	0	0	0	0	0	0	0	0	77	8	0	0	0	0	0	0
Eukaryota;Archaeplastida;Chlorophyta;Chlorophyceae;Chlamydomonadales;Chlamydomonadales_X;Tetracystis;Tetracystis_sp.;	Mixotroph	99-100	3	0	0	0	0	0	0	0	0	0	0	0	0	0	0	0	0	0	0	0	0	0	3	0	0	0	0	0	0
Eukaryota;Archaeplastida;Chlorophyta;Chlorophyceae;Sphaeropleales;Microsporaceae;Microspora;	Mixotroph	98-95	6	0	0	0	0	0	0	0	0	0	0	0	0	0	0	0	0	0	0	0	0	0	6	0	0	0	0	0	0
Eukaryota;Archaeplastida;Chlorophyta;Chlorophyceae;Sphaeropleales;Scenedesmaceae;Tetrastrum;	Mixotroph	98-95	3	0	0	0	0	0	0	0	0	0	3	0	0	0	0	0	0	0	0	0	0	0	0	0	0	0	0	0	0
Eukaryota;Archaeplastida;Chlorophyta;Chlorophyceae;Sphaeropleales;Selenastraceae;	Mixotroph	94-90	76	0	0	0	0	0	0	0	14	1	39	1	12	0	0	0	0	0	0	0	0	0	0	0	0	0	9	0	0
Eukaryota;Archaeplastida;Chlorophyta;Chlorophyceae;Sphaeropleales;Selenastraceae;Monoraphidium;Monoraphidium_sp.;	Mixotroph	99-100	886	19	7	20	20	3	6	0	286	28	294	3	107	11	5	19	2	6	16	11	0	20	3	0	0	0	0	0	0
Eukaryota;Archaeplastida;Chlorophyta;Chlorophyceae;Sphaeropleales;Sphaeropleales_X;	Mixotroph	94-90	103	2	0	0	0	0	0	0	30	0	4	0	6	0	0	0	0	0	11	0	0	50	0	0	0	0	0	0	0
Eukaryota;Archaeplastida;Chlorophyta;Chlorophyceae;Sphaeropleales;Sphaeropleales_X;Acutodesmus;Acutodesmus_obliquus;	Mixotroph	99-100	224	1	19	13	1	0	0	0	41	0	104	0	2	0	0	16	1	1	16	0	0	1	4	4	0	0	0	0	0
Eukaryota;Archaeplastida;Chlorophyta;Chlorophyceae;Sphaeropleales;Sphaeropleales_X;Atractomorpha;Atractomorpha_porcata;	Mixotroph	99-100	22	5	0	0	0	0	0	0	0	0	16	0	0	0	0	0	0	0	0	0	0	0	1	0	0	0	0	0	0
Eukaryota;Archaeplastida;Chlorophyta;Chlorophyceae;Sphaeropleales;Sphaeropleales_X;Bracteacoccus;	Mixotroph	98-95	14	2	0	5	0	0	0	0	0	0	7	0	0	0	0	0	0	0	0	0	0	0	0	0	0	0	0	0	0
Eukaryota;Archaeplastida;Chlorophyta;Chlorophyceae;Sphaeropleales;Sphaeropleales_X;Desmodesmus;	Mixotroph	98-95	3	0	0	0	0	0	0	0	0	0	1	0	0	0	0	0	2	0	0	0	0	0	0	0	0	0	0	0	0
Eukaryota;Archaeplastida;Chlorophyta;Chlorophyceae;Sphaeropleales;Sphaeropleales_X;Desmodesmus;Desmodesmus_communis;	Mixotroph	99-100	619	38	13	36	9	5	0	0	95	20	106	2	39	11	0	122	11	25	22	6	0	0	26	4	1	1	27	0	0
Eukaryota;Archaeplastida;Chlorophyta;Chlorophyceae;Sphaeropleales;Sphaeropleales_X;Hariotina;Hariotina_reticulata;	Mixotroph	99-100	6	0	0	0	0	0	0	0	2	0	4	0	0	0	0	0	0	0	0	0	0	0	0	0	0	0	0	0	0
Eukaryota;Archaeplastida;Chlorophyta;Chlorophyceae;Sphaeropleales;Sphaeropleales_X;Mychonastes;	Mixotroph	98-95	2	0	0	0	0	0	0	0	2	0	0	0	0	0	0	0	0	0	0	0	0	0	0	0	0	0	0	0	0
Eukaryota;Archaeplastida;Chlorophyta;Chlorophyceae;Sphaeropleales;Sphaeropleales_X;Mychonastes;Mychonastes_sp.;	Mixotroph	99-100	487	16	10	24	6	0	0	0	72	11	181	21	83	3	3	4	6	0	6	0	0	0	4	24	13	0	0	0	0
Eukaryota;Archaeplastida;Chlorophyta;Chlorophyceae;Sphaeropleales;Sphaeropleales_X;Pediastrum;Pediastrum_duplex;	Mixotroph	99-100	38	1	1	0	0	0	0	0	0	0	31	0	0	2	0	1	0	0	0	0	0	0	2	0	0	0	0	0	0
Eukaryota;Archaeplastida;Chlorophyta;Chlorophyceae;Sphaeropleales;Sphaeropleales_X;Protodesmus;	Mixotroph	98-95	3	0	0	0	0	0	0	0	1	0	2	0	0	0	0	0	0	0	0	0	0	0	0	0	0	0	0	0	0
Eukaryota;Archaeplastida;Chlorophyta;Chlorophyceae;Sphaeropleales;Sphaeropleales_X;Pseudodidymocystis;	Mixotroph	98-95	10	0	0	0	0	0	0	0	1	1	3	0	5	0	0	0	0	0	0	0	0	0	0	0	0	0	0	0	0
Eukaryota;Archaeplastida;Chlorophyta;Chlorophyceae;Sphaeropleales;Sphaeropleales_X;Pseudomuriella;Pseudomuriella_sp.;	Mixotroph	99-100	162	0	0	0	1	0	0	0	45	6	91	5	2	5	0	0	0	0	7	0	0	0	0	0	0	0	0	0	0
Eukaryota;Archaeplastida;Chlorophyta;Chlorophyceae;Sphaeropleales;Sphaeropleales_X;Radiococcus;	Mixotroph	98-95	3	0	0	0	0	0	0	0	0	0	3	0	0	0	0	0	0	0	0	0	0	0	0	0	0	0	0	0	0
Eukaryota;Archaeplastida;Chlorophyta;Chlorophyceae;Sphaeropleales;Sphaeropleales_X;Scenedesmus;	Mixotroph	98-95	4	0	0	0	0	0	0	0	0	0	0	0	0	0	0	0	0	0	0	0	0	0	4	0	0	0	0	0	0
Eukaryota;Archaeplastida;Chlorophyta;Chlorophyceae;Sphaeropleales;Sphaeropleales_X;Scenedesmus;	Mixotroph	98-95	185	0	0	0	4	0	31	6	0	2	0	0	0	4	0	0	0	1	27	0	4	106	0	0	0	0	0	0	0
Eukaryota;Archaeplastida;Chlorophyta;Chlorophyceae;Sphaeropleales;Sphaeropleales_X;Scenedesmus;Scenedesmus_pupukensis;	Mixotroph	99-100	31	4	0	0	2	0	0	0	0	0	7	0	5	2	3	0	0	0	5	3	0	0	0	0	0	0	0	0	0
Eukaryota;Archaeplastida;Chlorophyta;Chlorophyceae;Sphaeropleales;Sphaeropleales_X;Scenedesmus;Scenedesmus_sp.;	Mixotroph	99-100	38137	293	132	100	1194	538	2503	2108	110	3784	68	867	40	1675	745	174	1060	258	4396	40	797	16343	2	34	160	96	58	527	35
Eukaryota;Archaeplastida;Chlorophyta;Chlorophyceae;Sphaeropleales;Sphaeropleales_X;Sorastrum;	Mixotroph	98-95	6	3	0	0	0	0	0	0	0	1	2	0	0	0	0	0	0	0	0	0	0	0	0	0	0	0	0	0	0
Eukaryota;Archaeplastida;Chlorophyta;Chlorophyceae;Sphaeropleales;Sphaeropleales_X;Sphaeropleales_XX;	Mixotroph	98-95	59	0	0	0	0	0	8	0	18	4	20	1	5	0	0	2	0	0	1	0	0	0	0	0	0	0	0	0	0
Eukaryota;Archaeplastida;Chlorophyta;Chlorophyta_X;Chlorophyta_XX;Chlorophyta_XXX;Chlorophyta_XXXX;	Mixotroph	98-95	2	0	0	0	0	0	0	0	0	0	0	0	0	0	0	0	0	1	0	0	1	0	0	0	0	0	0	0	0
Eukaryota;Archaeplastida;Chlorophyta;Chlorophyta_X;Chlorophyta_XX;Chlorophyta_XXX;Scotinosphaera;Scotinosphaera_austriaca;	Mixotroph	99-100	4	0	0	0	0	0	0	0	0	0	0	0	0	0	0	0	0	0	0	0	0	0	4	0	0	0	0	0	0
Eukaryota;Archaeplastida;Chlorophyta;Chlorophyta_X;Nephroselmidaceae;Nephroselmidaceae_X;Nephroselmidaceae_XX;	Mixotroph	98-95	14	0	0	0	0	0	0	0	0	0	2	11	1	0	0	0	0	0	0	0	0	0	0	0	0	0	0	0	0
Eukaryota;Archaeplastida;Chlorophyta;Mamiellophyceae;Dolichomastigales;Crustomastigaceae;	Autotroph	94-90	20	0	0	1	1	0	16	0	0	0	2	0	0	0	0	0	0	0	0	0	0	0	0	0	0	0	0	0	0
Eukaryota;Archaeplastida;Chlorophyta;Mamiellophyceae;Dolichomastigales;Crustomastigaceae;Crustomastigaceae-AB;	Autotroph	98-95	55	1	2	3	0	3	0	0	1	0	2	20	2	7	3	0	1	4	0	5	0	0	0	0	0	1	0	0	0
Eukaryota;Archaeplastida;Chlorophyta;Mamiellophyceae;Dolichomastigales;Crustomastigaceae;Crustomastigaceae-AB;Crustomastigaceae-AB_sp.;	Autotroph	99-100	9189	124	129	129	21	61	43	23	9	1	30	168	55	9	30	92	226	463	524	2854	11	30	425	1295	1259	1012	146	20	0
Eukaryota;Archaeplastida;Chlorophyta;Mamiellophyceae;Dolichomastigales;Crustomastigaceae;Crustomastigaceae-C;	Autotroph	98-95	878	64	16	7	1	11	2	0	0	0	0	4	2	2	4	1	27	45	43	107	7	6	20	152	311	46	0	0	0
Eukaryota;Archaeplastida;Chlorophyta;Mamiellophyceae;Dolichomastigales;Dolichomastigaceae;	Autotroph	94-90	24	0	0	2	1	2	0	3	0	0	0	4	0	2	10	0	0	0	0	0	0	0	0	0	0	0	0	0	0
Eukaryota;Archaeplastida;Chlorophyta;Mamiellophyceae;Dolichomastigales;Dolichomastigaceae;	Autotroph	94-90	9	0	5	0	0	0	0	0	0	0	0	0	0	0	0	0	0	0	4	0	0	0	0	0	0	0	0	0	0
Eukaryota;Archaeplastida;Chlorophyta;Mamiellophyceae;Dolichomastigales;Dolichomastigaceae;	Autotroph	94-90	290	3	17	0	13	8	7	5	1	0	0	18	9	39	35	2	35	61	0	2	0	0	5	22	8	0	0	0	0
Eukaryota;Archaeplastida;Chlorophyta;Mamiellophyceae;Dolichomastigales;Dolichomastigaceae;Dolichomastigaceae-A;	Autotroph	98-95	868	0	20	2	0	0	0	1	0	0	0	0	2	0	0	0	132	12	0	1	0	0	2	397	288	11	0	0	0
Eukaryota;Archaeplastida;Chlorophyta;Mamiellophyceae;Dolichomastigales;Dolichomastigaceae;Dolichomastigaceae-B;	Autotroph	98-95	1439	21	80	17	0	2	0	0	0	0	18	2	0	0	0	61	427	254	26	78	12	5	23	151	188	70	0	4	0
Eukaryota;Archaeplastida;Chlorophyta;Mamiellophyceae;Dolichomastigales;Dolichomastigaceae;Dolichomastigaceae-B;Dolichomastigaceae-B_sp.;	Autotroph	99-100	13029	165	281	100	0	63	0	3	0	0	11	12	9	0	0	2882	1334	1026	345	3132	70	54	250	699	1498	967	6	122	0
Eukaryota;Archaeplastida;Chlorophyta;Mamiellophyceae;Dolichomastigales;Dolichomastigaceae;Dolichomastix;	Autotroph	98-95	251	11	7	6	6	4	1	1	9	0	5	16	71	12	57	1	15	28	0	0	0	0	1	0	0	0	0	0	0
Eukaryota;Archaeplastida;Chlorophyta;Mamiellophyceae;Dolichomastigales;Dolichomastigaceae;Dolichomastix;Dolichomastix_tenuilepis;	Autotroph	99-100	81	0	7	4	14	3	21	16	0	0	0	0	0	6	10	0	0	0	0	0	0	0	0	0	0	0	0	0	0
Eukaryota;Archaeplastida;Chlorophyta;Mamiellophyceae;Mamiellales;Bathycoccaceae;	Autotroph	94-90	4	0	0	0	0	0	0	0	0	0	4	0	0	0	0	0	0	0	0	0	0	0	0	0	0	0	0	0	0
Eukaryota;Archaeplastida;Chlorophyta;Mamiellophyceae;Mamiellales;Bathycoccaceae;	Autotroph	94-90	5	0	5	0	0	0	0	0	0	0	0	0	0	0	0	0	0	0	0	0	0	0	0	0	0	0	0	0	0
Eukaryota;Archaeplastida;Chlorophyta;Mamiellophyceae;Mamiellales;Bathycoccaceae;	Autotroph	94-90	4	0	0	0	0	0	0	0	0	0	0	4	0	0	0	0	0	0	0	0	0	0	0	0	0	0	0	0	0
Eukaryota;Archaeplastida;Chlorophyta;Mamiellophyceae;Mamiellales;Bathycoccaceae;Bathycoccus;	Autotroph	98-95	3	0	1	0	0	0	0	0	0	0	0	0	0	0	0	0	1	0	0	0	1	0	0	0	0	0	0	0	0
Eukaryota;Archaeplastida;Chlorophyta;Mamiellophyceae;Mamiellales;Bathycoccaceae;Bathycoccus;Bathycoccus_prasinos;	Autotroph	99-100	32123	56	1134	682	56	18	54	63	40	483	1095	262	14	0	10	256	2672	7787	3225	830	5690	4700	37	1595	1002	284	0	78	0
Eukaryota;Archaeplastida;Chlorophyta;Mamiellophyceae;Mamiellales;Bathycoccaceae;Ostreococcus;	Autotroph	98-95	2	0	2	0	0	0	0	0	0	0	0	0	0	0	0	0	0	0	0	0	0	0	0	0	0	0	0	0	0
Eukaryota;Archaeplastida;Chlorophyta;Mamiellophyceae;Mamiellales;Bathycoccaceae;Ostreococcus;	Autotroph	98-95	2	0	0	0	0	0	0	0	0	0	0	2	0	0	0	0	0	0	0	0	0	0	0	0	0	0	0	0	0
Eukaryota;Archaeplastida;Chlorophyta;Mamiellophyceae;Mamiellales;Bathycoccaceae;Ostreococcus;Ostreococcus_mediterraneus;	Autotroph	99-100	49442	9187	12905	16266	372	4025	736	582	0	1	1	15	4	2	1	90	167	830	219	677	157	152	138	1100	822	853	123	16	1
Eukaryota;Archaeplastida;Chlorophyta;Mamiellophyceae;Mamiellales;Bathycoccaceae;Ostreococcus;Ostreococcus_tauri;	Autotroph	99-100	26994	164	207	292	32	1552	87	63	474	215	960	19521	1420	60	22	23	139	342	314	429	311	348	0	11	8	0	0	0	0
Eukaryota;Archaeplastida;Chlorophyta;Mamiellophyceae;Mamiellales;Mamiellaceae;Mamiella;	Autotroph	98-95	6	0	0	0	1	0	3	2	0	0	0	0	0	0	0	0	0	0	0	0	0	0	0	0	0	0	0	0	0
Eukaryota;Archaeplastida;Chlorophyta;Mamiellophyceae;Mamiellales;Mamiellaceae;Mamiella;Mamiella_gilva;	Autotroph	99-100	452	0	4	6	32	2	110	77	0	0	8	6	0	27	32	0	0	6	10	2	27	0	4	20	25	34	0	19	1
Eukaryota;Archaeplastida;Chlorophyta;Mamiellophyceae;Mamiellales;Mamiellaceae;Mantoniella;Mantoniella_sp.;	Autotroph	99-100	5636	401	504	375	9	201	18	8	36	51	143	957	58	27	1	12	20	67	44	96	1	1	189	602	861	744	188	22	0
Eukaryota;Archaeplastida;Chlorophyta;Mamiellophyceae;Mamiellales;Mamiellaceae;Micromonas;	Autotroph	98-95	11	0	8	1	0	0	0	0	0	0	0	0	0	0	0	0	0	0	0	0	0	0	0	0	2	0	0	0	0
Eukaryota;Archaeplastida;Chlorophyta;Mamiellophyceae;Mamiellales;Mamiellaceae;Micromonas;Micromonas_Clade-B_lagoon-and-innerseas;	Autotroph	99-100	490	4	2	0	0	0	0	1	11	16	52	385	9	5	0	0	2	3	0	0	0	0	0	0	0	0	0	0	0
Eukaryota;Archaeplastida;Chlorophyta;Mamiellophyceae;Mamiellales;Mamiellaceae;Micromonas;Micromonas_Clade-B.4;	Autotroph	99-100	812	1	10	10	0	0	0	0	0	0	0	8	0	0	0	15	72	213	22	27	195	234	0	0	5	0	0	0	0
Eukaryota;Archaeplastida;Chlorophyta;Mamiellophyceae;Mamiellales;Mamiellaceae;Micromonas;Micromonas_bravo_Clade-B.E.3;	Autotroph	99-100	46619	1404	3014	1290	47	954	131	56	0	3	11	35	0	41	3	297	2712	8690	2554	4319	6185	6360	96	2607	3499	2039	11	226	35
Eukaryota;Archaeplastida;Chlorophyta;Mamiellophyceae;Mamiellales;Mamiellaceae;Micromonas;Micromonas_commoda_Clade-A.ABC.1-2;	Autotroph	99-100	10383	23	354	234	0	1	0	3	0	0	0	0	0	0	0	11	148	471	107	59	522	447	88	2109	4142	1520	0	135	9
Eukaryota;Archaeplastida;Chlorophyta;Mamiellophyceae;Mamiellales;Mamiellaceae;RCC391;	Autotroph	98-95	32	0	1	0	10	0	7	7	0	0	0	4	0	3	0	0	0	0	0	0	0	0	0	0	0	0	0	0	0
Eukaryota;Archaeplastida;Chlorophyta;Mamiellophyceae;Mamiellales;Mamiellaceae;RCC391;RCC391_sp.;	Autotroph	99-100	289	16	7	9	7	34	79	36	0	0	0	27	2	13	30	0	0	0	2	0	0	0	0	6	1	11	0	9	0
Eukaryota;Archaeplastida;Chlorophyta;Mamiellophyceae;Monomastigales;Monomastigaceae;	Autotroph	94-90	3	0	0	3	0	0	0	0	0	0	0	0	0	0	0	0	0	0	0	0	0	0	0	0	0	0	0	0	0
Eukaryota;Archaeplastida;Chlorophyta;Mamiellophyceae;Monomastigales;Monomastigaceae;Monomastigaceae_X;Monomastigaceae_X_sp.;	Autotroph	99-100	21	0	0	0	0	0	0	0	0	0	0	0	0	0	0	0	0	0	0	0	0	0	21	0	0	0	0	0	0
Eukaryota;Archaeplastida;Chlorophyta;Mamiellophyceae;Monomastigales;Monomastigaceae;Monomastigaceae-A;Monomastigaceae-A_sp.;	Autotroph	99-100	6	0	0	0	0	0	0	0	0	0	0	0	0	0	0	0	0	0	0	0	0	0	6	0	0	0	0	0	0
Eukaryota;Archaeplastida;Chlorophyta;Nephroselmidophyceae;Nephroselmidales;Nephroselmidales_X;	Mixotroph	94-90	6	0	0	0	0	0	0	0	0	0	0	0	0	0	0	0	0	0	0	0	0	0	4	2	0	0	0	0	0
Eukaryota;Archaeplastida;Chlorophyta;Nephroselmidophyceae;Nephroselmidales;Nephroselmidales_X;Nephroselmis;Nephroselmis_pyriformis;	Mixotroph	99-100	236	1	31	26	8	5	5	0	0	0	0	0	0	0	0	0	1	47	3	0	32	28	1	5	20	2	21	0	0
Eukaryota;Archaeplastida;Chlorophyta;Nephroselmidophyceae;Nephroselmidales;Nephroselmidales_X;Nephroselmis;Nephroselmis_viridis;	Mixotroph	99-100	2	0	0	0	0	0	0	0	0	0	0	0	0	0	0	0	0	0	0	0	2	0	0	0	0	0	0	0	0
Eukaryota;Archaeplastida;Chlorophyta;Pedinophyceae;Marsupiomonadales;Marsupiomonadaceae;Marsupiomonas;	Mixotroph	98-95	5	0	0	0	0	0	0	0	0	0	0	0	5	0	0	0	0	0	0	0	0	0	0	0	0	0	0	0	0
Eukaryota;Archaeplastida;Chlorophyta;Pedinophyceae;Marsupiomonadales;Marsupiomonadaceae;Marsupiomonas;	Mixotroph	98-95	210	6	5	1	0	0	0	0	40	0	0	6	151	0	0	0	0	0	0	1	0	0	0	0	0	0	0	0	0
Eukaryota;Archaeplastida;Chlorophyta;Prasino-Clade-9;Prasino-Clade-9_X;Prasino-Clade-9-B;Prasino-Clade-9-B_X;Prasino-Clade-9-B_X_sp.;	Mixotroph	99-100	52	0	0	0	0	0	0	0	0	0	0	7	0	16	29	0	0	0	0	0	0	0	0	0	0	0	0	0	0
Eukaryota;Archaeplastida;Chlorophyta;Prasino-Clade-V;Pseudoscourfieldiales;Pycnococcaceae;	Mixotroph	94-90	210	0	19	19	114	1	0	0	0	0	0	0	0	0	0	0	5	7	3	0	37	5	0	0	0	0	0	0	0
Eukaryota;Archaeplastida;Chlorophyta;Prasino-Clade-V;Pseudoscourfieldiales;Pycnococcaceae;Pycnococcaceae_X;	Mixotroph	98-95	34	0	0	0	0	0	0	0	0	0	0	0	0	16	18	0	0	0	0	0	0	0	0	0	0	0	0	0	0
Eukaryota;Archaeplastida;Chlorophyta;Prasino-Clade-V;Pseudoscourfieldiales;Pycnococcaceae;Pycnococcaceae-clade1;	Mixotroph	98-95	57	14	0	0	0	12	0	0	1	1	1	7	0	6	11	0	0	0	4	0	0	0	0	0	0	0	0	0	0
Eukaryota;Archaeplastida;Chlorophyta;Prasino-Clade-V;Pseudoscourfieldiales;Pycnococcaceae;Pycnococcaceae-clade1;Pycnococcaceae-clade1-sp.;	Mixotroph	99-100	220	0	0	0	0	0	2	0	0	0	0	2	0	156	55	0	0	0	0	0	5	0	0	0	0	0	0	0	0
Eukaryota;Archaeplastida;Chlorophyta;Prasino-Clade-V;Pseudoscourfieldiales;Pycnococcaceae;Pycnococcus;	Mixotroph	98-95	3	0	0	0	0	0	0	0	0	0	0	1	0	2	0	0	0	0	0	0	0	0	0	0	0	0	0	0	0
Eukaryota;Archaeplastida;Chlorophyta;Prasino-Clade-V;Pseudoscourfieldiales;Pycnococcaceae;Pycnococcus;Pycnococcus_provasolii;	Mixotroph	99-100	19966	1	30	29	422	38	456	520	14	5	40	780	20	6692	10877	0	2	5	20	3	5	7	0	0	0	0	0	0	0
Eukaryota;Archaeplastida;Chlorophyta;Prasino-Clade-VII;Prasino-Clade-VII_X;Prasino-Clade-VII-A;Prasino-Clade-VII-A-6;Prasino-Clade-VII-A-6_sp.;	Mixotroph	99-100	2	0	0	0	0	0	0	0	0	0	0	0	0	0	0	0	0	0	1	0	0	1	0	0	0	0	0	0	0
Eukaryota;Archaeplastida;Chlorophyta;Prasino-Clade-VII;Prasino-Clade-VII_X;Prasino-Clade-VII-B;Prasino-Clade-VII-B-1;Prasino-Clade-VII-B-1_sp.;	Mixotroph	99-100	39	0	0	0	0	0	0	0	0	0	0	0	0	0	0	0	0	0	6	0	0	0	0	20	13	0	0	0	0
Eukaryota;Archaeplastida;Chlorophyta;Prasino-Clade-VIII;Prasino-Clade-VIII_X;Prasino-Clade-VIII_XX;Prasino-Clade-VIII_XXX;	Mixotroph	98-95	2	0	0	0	0	0	0	0	0	0	0	2	0	0	0	0	0	0	0	0	0	0	0	0	0	0	0	0	0
Eukaryota;Archaeplastida;Chlorophyta;Prasino-Clade-VIII;Prasino-Clade-VIII_X;Prasino-Clade-VIII_XX;Prasino-Clade-VIII_XXX;Prasino-Clade-VIII_XXX_sp.;	Mixotroph	99-100	4	0	0	0	4	0	0	0	0	0	0	0	0	0	0	0	0	0	0	0	0	0	0	0	0	0	0	0	0
Eukaryota;Archaeplastida;Chlorophyta;Prasinococcales;Prasinococcales_X;Prasinococcales-Clade-B;Prasinococcales-Clade-B_X;	Mixotroph	98-95	127	0	0	0	0	9	0	3	0	0	0	14	0	14	87	0	0	0	0	0	0	0	0	0	0	0	0	0	0
Eukaryota;Archaeplastida;Chlorophyta;Prasinococcales;Prasinococcales_X;Prasinococcales-Clade-B;Prasinococcales-Clade-B_X;Prasinococcales-Clade-B_X_sp.;	Mixotroph	99-100	95	0	0	0	0	0	15	5	0	0	0	26	0	28	21	0	0	0	0	0	0	0	0	0	0	0	0	0	0
Eukaryota;Archaeplastida;Chlorophyta;Prasinococcales;Prasinococcales_X;Prasinococcales-Clade-B;Prasinoderma;	Mixotroph	98-95	7	0	0	0	0	0	0	0	0	0	0	0	0	0	7	0	0	0	0	0	0	0	0	0	0	0	0	0	0
Eukaryota;Archaeplastida;Chlorophyta;Prasinococcales;Prasinococcales_X;Prasinococcales-Clade-B;Prasinoderma;	Mixotroph	98-95	690	34	67	18	7	1	0	0	0	0	0	0	0	0	0	0	13	18	0	8	0	0	39	278	177	30	0	0	0
Eukaryota;Archaeplastida;Chlorophyta;Prasinococcales;Prasinococcales_X;Prasinococcales-Clade-B;Prasinoderma;Prasinoderma_coloniale;	Mixotroph	99-100	326	49	17	51	0	0	0	0	3	0	5	139	19	12	6	0	0	0	0	0	0	0	25	0	0	0	0	0	0
Eukaryota;Archaeplastida;Chlorophyta;Prasinococcales;Prasinococcales_X;Prasinococcales-Clade-B;Prasinoderma;Prasinoderma_singularis;	Mixotroph	99-100	35	0	0	0	0	0	0	0	0	0	0	11	0	4	20	0	0	0	0	0	0	0	0	0	0	0	0	0	0
Eukaryota;Archaeplastida;Chlorophyta;Prasinococcales;Prasinococcales_X;Prasinococcales-Clade-B;Prasinoderma;Prasinoderma_sp.;	Mixotroph	99-100	10	0	0	0	0	0	0	0	0	0	0	7	0	0	0	0	0	0	3	0	0	0	0	0	0	0	0	0	0
Eukaryota;Archaeplastida;Chlorophyta;Pyramimonadales;Pyramimonadales_X;Pyramimonadales_XX;Halosphaera;	Mixotroph	98-95	29	0	2	1	14	4	6	0	0	0	0	0	0	0	2	0	0	0	0	0	0	0	0	0	0	0	0	0	0
Eukaryota;Archaeplastida;Chlorophyta;Pyramimonadales;Pyramimonadales_X;Pyramimonadales_XX;Halosphaera;Halosphaera_sp.;	Mixotroph	99-100	4	0	0	0	0	0	4	0	0	0	0	0	0	0	0	0	0	0	0	0	0	0	0	0	0	0	0	0	0
Eukaryota;Archaeplastida;Chlorophyta;Pyramimonadales;Pyramimonadales_X;Pyramimonadales_XX;Polyblepharides;Polyblepharides_amylifera;	Mixotroph	99-100	116	0	1	3	52	9	11	1	0	0	0	0	0	0	0	0	0	1	0	0	0	0	0	0	23	15	0	0	0
Eukaryota;Archaeplastida;Chlorophyta;Pyramimonadales;Pyramimonadales_X;Pyramimonadales_XX;Pterosperma;	Mixotroph	98-95	1356	0	25	8	13	13	25	2	0	0	0	0	0	5	3	15	135	189	54	12	158	67	6	505	79	8	0	34	0
Eukaryota;Archaeplastida;Chlorophyta;Pyramimonadales;Pyramimonadales_X;Pyramimonadales_XX;Pterosperma;	Mixotroph	98-95	225	0	0	0	2	0	0	0	0	0	1	0	0	0	0	0	1	1	0	0	3	0	2	96	113	1	0	5	0
Eukaryota;Archaeplastida;Chlorophyta;Pyramimonadales;Pyramimonadales_X;Pyramimonadales_XX;Pterosperma;Pterosperma_sp.;	Mixotroph	99-100	21	0	0	0	3	0	0	0	0	0	0	4	0	11	3	0	0	0	0	0	0	0	0	0	0	0	0	0	0
Eukaryota;Archaeplastida;Chlorophyta;Pyramimonadales;Pyramimonadales_X;Pyramimonadales_XX;Pyramimonadales_XXX;	Mixotroph	98-95	145	0	2	0	15	0	13	6	0	0	0	0	0	37	72	0	0	0	0	0	0	0	0	0	0	0	0	0	0
Eukaryota;Archaeplastida;Chlorophyta;Pyramimonadales;Pyramimonadales_X;Pyramimonadales_XX;Pyramimonadales_XXX;Pyramimonadales_XXX_sp.;	Mixotroph	99-100	223	12	19	24	5	0	0	0	0	7	40	5	0	54	20	0	0	3	0	0	0	0	0	0	34	0	0	0	0
Eukaryota;Archaeplastida;Chlorophyta;Pyramimonadales;Pyramimonadales_X;Pyramimonadales_XX;Pyramimonas;	Mixotroph	98-95	5	3	0	0	0	0	0	0	0	0	0	0	0	0	0	0	2	0	0	0	0	0	0	0	0	0	0	0	0
Eukaryota;Archaeplastida;Chlorophyta;Pyramimonadales;Pyramimonadales_X;Pyramimonadales_XX;Pyramimonas;	Mixotroph	98-95	3	0	0	0	0	0	0	0	0	0	0	0	0	0	3	0	0	0	0	0	0	0	0	0	0	0	0	0	0
Eukaryota;Archaeplastida;Chlorophyta;Pyramimonadales;Pyramimonadales_X;Pyramimonadales_XX;Pyramimonas;	Mixotroph	98-95	221	0	11	4	119	1	9	0	0	0	4	21	5	0	11	0	4	1	1	0	0	0	9	4	13	4	0	0	0
Eukaryota;Archaeplastida;Chlorophyta;Pyramimonadales;Pyramimonadales_X;Pyramimonadales_XX;Pyramimonas;Pyramimonas_australis;	Mixotroph	99-100	7246	2750	220	128	9	88	0	0	24	54	37	12	10	2	0	208	993	739	579	122	48	106	240	215	648	14	0	0	0
Eukaryota;Archaeplastida;Chlorophyta;Pyramimonadales;Pyramimonadales_X;Pyramimonadales_XX;Pyramimonas;Pyramimonas_disomata;	Mixotroph	99-100	3414	136	177	130	106	206	56	22	0	2	1	14	4	32	39	4	56	42	780	25	296	102	77	260	823	24	0	0	0
Eukaryota;Archaeplastida;Chlorophyta;Pyramimonadales;Pyramimonadales_X;Pyramimonadales_XX;Pyramimonas;Pyramimonas_olivacea;	Mixotroph	99-100	4	0	0	3	0	0	0	0	0	0	0	0	0	0	0	0	0	0	0	0	0	0	0	0	0	0	1	0	0
Eukaryota;Archaeplastida;Chlorophyta;Pyramimonadales;Pyramimonadales_X;Pyramimonadales_XX;Pyramimonas;Pyramimonas_parkeae;	Mixotroph	99-100	120	0	0	0	0	0	0	0	0	0	0	0	0	0	0	0	0	0	5	20	0	0	1	0	0	94	0	0	0
Eukaryota;Archaeplastida;Chlorophyta;Trebouxiophyceae;Chlorellales;Chlorellales_X;	Mixotroph	94-90	2	0	0	0	0	0	0	0	0	0	0	2	0	0	0	0	0	0	0	0	0	0	0	0	0	0	0	0	0
Eukaryota;Archaeplastida;Chlorophyta;Trebouxiophyceae;Chlorellales;Chlorellales_X;Chlorella;	Mixotroph	98-95	2	0	0	0	0	0	0	0	0	0	2	0	0	0	0	0	0	0	0	0	0	0	0	0	0	0	0	0	0
Eukaryota;Archaeplastida;Chlorophyta;Trebouxiophyceae;Chlorellales;Chlorellales_X;Chlorella;	Mixotroph	98-95	1351	0	0	0	0	0	0	0	0	0	0	0	0	0	0	0	0	0	0	0	0	1	39	407	904	0	0	0	0
Eukaryota;Archaeplastida;Chlorophyta;Trebouxiophyceae;Chlorellales;Chlorellales_X;Chlorella;Chlorella_mirabilis;	Mixotroph	99-100	4	0	0	0	0	0	0	0	0	0	0	0	0	0	0	0	0	0	0	0	0	0	4	0	0	0	0	0	0
Eukaryota;Archaeplastida;Chlorophyta;Trebouxiophyceae;Chlorellales;Chlorellales_X;Chlorella;Chlorella_sp.;	Mixotroph	99-100	355	16	6	34	14	2	4	0	15	1	223	2	1	2	0	5	0	2	4	1	0	0	10	0	9	4	0	0	0
Eukaryota;Archaeplastida;Chlorophyta;Trebouxiophyceae;Chlorellales;Chlorellales_X;Chlorella;Chlorella_stigmatophora;	Mixotroph	99-100	3	0	0	0	0	0	0	0	0	0	0	0	0	0	0	0	0	0	0	0	0	0	3	0	0	0	0	0	0
Eukaryota;Archaeplastida;Chlorophyta;Trebouxiophyceae;Chlorellales;Chlorellales_X;Chlorella;Chlorella_vulgaris;	Mixotroph	99-100	2	0	0	0	0	0	0	0	0	0	1	1	0	0	0	0	0	0	0	0	0	0	0	0	0	0	0	0	0
Eukaryota;Archaeplastida;Chlorophyta;Trebouxiophyceae;Chlorellales;Chlorellales_X;Chlorellales_XX;	Mixotroph	98-95	87	6	0	2	4	0	0	0	5	0	57	0	0	0	0	0	0	0	0	0	0	0	6	0	5	2	0	0	0
Eukaryota;Archaeplastida;Chlorophyta;Trebouxiophyceae;Chlorellales;Chlorellales_X;Chlorellales_XX;Chlorellales_XX_sp.;	Mixotroph	99-100	92	7	0	0	56	0	27	1	0	0	0	0	0	0	0	0	0	0	0	0	0	0	1	0	0	0	0	0	0
Eukaryota;Archaeplastida;Chlorophyta;Trebouxiophyceae;Chlorellales;Chlorellales_X;Compactochlorella;Compactochlorella_kochii;	Mixotroph	99-100	262	25	7	35	3	5	0	0	23	2	134	0	20	0	0	2	0	0	1	1	0	0	3	0	0	0	1	0	0
Eukaryota;Archaeplastida;Chlorophyta;Trebouxiophyceae;Chlorellales;Chlorellales_X;Micractinium;Micractinium_pusillum;	Mixotroph	99-100	82	5	0	26	1	0	0	0	4	0	38	0	0	1	0	1	0	0	0	0	0	0	0	6	0	0	0	0	0
Eukaryota;Archaeplastida;Chlorophyta;Trebouxiophyceae;Chlorellales;Chlorellales_X;Nannochloris;Nannochloris_sp.;	Mixotroph	99-100	10	0	0	0	4	0	0	0	0	0	1	0	0	0	0	1	0	0	4	0	0	0	0	0	0	0	0	0	0
Eukaryota;Archaeplastida;Chlorophyta;Trebouxiophyceae;Chlorellales;Chlorellales_X;Oocystaceae;	Mixotroph	98-95	24	0	0	0	0	0	0	0	2	4	18	0	0	0	0	0	0	0	0	0	0	0	0	0	0	0	0	0	0
Eukaryota;Archaeplastida;Chlorophyta;Trebouxiophyceae;Chlorellales;Chlorellales_X;Oocystaceae;Oocystaceae_sp.;	Mixotroph	99-100	25	2	4	0	0	0	0	0	11	0	0	0	8	0	0	0	0	0	0	0	0	0	0	0	0	0	0	0	0
Eukaryota;Archaeplastida;Chlorophyta;Trebouxiophyceae;Chlorellales;Chlorellales_X;Picochlorum;	Mixotroph	98-95	5	0	0	0	0	0	0	0	0	0	0	0	0	0	0	0	0	0	0	0	0	0	0	0	0	0	5	0	0
Eukaryota;Archaeplastida;Chlorophyta;Trebouxiophyceae;Chlorellales;Chlorellales_X;Picochlorum;	Mixotroph	98-95	5856	27	2	1	1	48	4	2	1126	108	44	1636	2767	1	28	1	0	1	24	21	0	12	0	1	0	1	0	0	0
Eukaryota;Archaeplastida;Chlorophyta;Trebouxiophyceae;Chlorellales;Chlorellales_X;Picochlorum;Picochlorum_sp.;	Mixotroph	99-100	211851	971	181	241	162	970	440	185	34854	5808	2619	85250	77454	49	735	145	39	148	847	427	21	41	57	25	143	25	14	0	0
Eukaryota;Archaeplastida;Chlorophyta;Trebouxiophyceae;Microthamniales;Microthamniales_X;Myrmecia;Myrmecia_astigmatica;	Mixotroph	99-100	17	0	0	0	7	0	0	0	0	0	0	0	0	0	0	0	0	10	0	0	0	0	0	0	0	0	0	0	0
Eukaryota;Archaeplastida;Chlorophyta;Trebouxiophyceae;Microthamniales;Microthamniales_X;Trebouxia;Trebouxia_sp.;	Mixotroph	99-100	20	1	0	2	2	1	0	5	0	0	0	2	0	0	0	2	0	0	0	0	3	1	0	0	1	0	0	0	0
Eukaryota;Archaeplastida;Chlorophyta;Trebouxiophyceae;Prasiolales;Prasiolales_X;	Mixotroph	94-90	13	0	0	5	3	0	0	0	0	0	0	0	0	0	0	5	0	0	0	0	0	0	0	0	0	0	0	0	0
Eukaryota;Archaeplastida;Chlorophyta;Trebouxiophyceae;Prasiolales;Prasiolales_X;Elliptochloris;Elliptochloris_subsphaerica;	Mixotroph	99-100	4	0	0	0	0	0	0	0	0	0	0	0	0	0	0	2	0	1	0	0	0	1	0	0	0	0	0	0	0
Eukaryota;Archaeplastida;Chlorophyta;Trebouxiophyceae;Prasiolales;Prasiolales_X;Koliella;Koliella_sp.;	Mixotroph	99-100	2	0	0	0	0	0	0	0	0	0	0	0	0	0	0	1	0	0	0	0	0	0	0	0	1	0	0	0	0
Eukaryota;Archaeplastida;Chlorophyta;Trebouxiophyceae;Prasiolales;Prasiolales_X;Prasiolales_XX;	Mixotroph	98-95	32	0	0	0	27	0	1	0	0	0	0	0	0	0	0	0	0	0	0	0	0	0	0	0	0	4	0	0	0
Eukaryota;Archaeplastida;Chlorophyta;Trebouxiophyceae;Prasiolales;Prasiolales_X;Prasiolales_XX;Prasiolales_XX_sp.;	Mixotroph	99-100	37	0	0	0	33	0	4	0	0	0	0	0	0	0	0	0	0	0	0	0	0	0	0	0	0	0	0	0	0
Eukaryota;Archaeplastida;Chlorophyta;Trebouxiophyceae;Trebouxiophyceae_X;Trebouxiophyceae_XX;	Mixotroph	94-90	3	0	0	0	0	0	0	0	0	0	0	0	0	3	0	0	0	0	0	0	0	0	0	0	0	0	0	0	0
Eukaryota;Archaeplastida;Chlorophyta;Trebouxiophyceae;Trebouxiophyceae_X;Trebouxiophyceae_XX;Choricystis;	Mixotroph	98-95	2	1	0	0	0	0	0	0	0	0	0	0	1	0	0	0	0	0	0	0	0	0	0	0	0	0	0	0	0
Eukaryota;Archaeplastida;Chlorophyta;Trebouxiophyceae;Trebouxiophyceae_X;Trebouxiophyceae_XX;Choricystis;Choricystis_minor;	Mixotroph	99-100	2	0	0	0	0	0	0	0	0	0	0	0	2	0	0	0	0	0	0	0	0	0	0	0	0	0	0	0	0
Eukaryota;Archaeplastida;Chlorophyta;Trebouxiophyceae;Trebouxiophyceae_X;Trebouxiophyceae_XX;Choricystis;Choricystis_sp.;	Mixotroph	99-100	429	17	9	18	24	12	10	3	54	0	38	6	84	3	1	1	17	4	51	27	0	0	4	8	0	8	30	0	0
Eukaryota;Archaeplastida;Chlorophyta;Trebouxiophyceae;Trebouxiophyceae_X;Trebouxiophyceae_XX;Lemmermannia;Lemmermannia_komarekii;	Mixotroph	99-100	9	0	0	0	0	0	0	0	0	0	0	0	0	0	0	0	0	0	0	1	0	8	0	0	0	0	0	0	0
Eukaryota;Archaeplastida;Chlorophyta;Trebouxiophyceae;Watanabea-Clade;Watanabea-Clade_X;Apatococcus;Apatococcus_lobatus;	Mixotroph	99-100	2	0	0	0	0	0	0	0	0	0	0	0	0	0	0	0	0	0	0	2	0	0	0	0	0	0	0	0	0
Eukaryota;Archaeplastida;Chlorophyta;Trebouxiophyceae;Watanabea-Clade;Watanabea-Clade_X;Diplosphaera;Diplosphaera_sp.;	Mixotroph	99-100	287	2	0	0	102	0	43	1	0	0	0	0	0	1	0	1	0	0	0	0	27	86	4	3	9	7	1	0	0
Eukaryota;Archaeplastida;Chlorophyta;Trebouxiophyceae;Watanabea-Clade;Watanabea-Clade_X;Parachloroidium;Parachloroidium_lobatum;	Mixotroph	99-100	4	0	0	0	0	0	0	2	0	0	0	0	0	1	0	0	0	1	0	0	0	0	0	0	0	0	0	0	0
Eukaryota;Archaeplastida;Rhodophyta;Bangiophyceae;Cyanidiales;Cyanidiales_X;	Autotroph	94-90	16	0	0	1	0	0	0	0	0	0	0	0	0	0	0	14	0	0	0	1	0	0	0	0	0	0	0	0	0
Eukaryota;Archaeplastida;Rhodophyta;Bangiophyceae;Cyanidiales;Cyanidiales_X;Cyanidiales_XX;	Autotroph	98-95	3	0	0	0	0	0	0	0	0	0	0	0	0	0	0	0	0	0	0	3	0	0	0	0	0	0	0	0	0
Eukaryota;Archaeplastida;Rhodophyta;Rhodellophyceae;Rhodellales;Rhodellales_X;	Autotroph	94-90	4	0	0	0	0	0	0	0	0	0	0	0	0	0	0	0	0	0	0	0	0	0	0	0	0	0	4	0	0
Eukaryota;Archaeplastida;Rhodophyta;Rhodellophyceae;Rhodellales;Rhodellales_X;Rhodella;	Autotroph	98-95	12	0	0	0	0	0	0	0	0	0	0	0	0	0	0	0	0	0	0	0	0	0	0	0	8	4	0	0	0
Eukaryota;Archaeplastida;Rhodophyta;Rhodellophyceae;Rhodellales;Rhodellales_X;Rhodella;Rhodella_sp.;	Autotroph	99-100	4949	0	3	14	0	10	0	0	0	0	0	10	0	0	0	139	0	0	0	3	0	0	481	122	1132	734	2301	0	0
Eukaryota;Eukaryota_X;Eukaryota_XX;Eukaryota_XXX;Eukaryota_XXXX;Eukaryota_XXXXX;Eukaryota_XXXXXX;	NA	98-95	43	0	1	0	0	0	0	0	0	0	0	0	0	0	0	0	3	5	0	0	0	28	0	6	0	0	0	0	0
Eukaryota;Eukaryota_X;Eukaryota_XX;Eukaryota_XXX;Eukaryota_XXXX;Eukaryota_XXXXX;Eukaryota_XXXXXX;Eukaryota_XXXXXX_sp.;	NA	99-100	7	0	0	0	1	0	5	1	0	0	0	0	0	0	0	0	0	0	0	0	0	0	0	0	0	0	0	0	0
Eukaryota;Excavata;Metamonada;Fornicata;Fornicata_X;Carpediomonas-like;	Parasite	94-90	10	0	0	0	0	0	0	0	0	0	0	0	0	0	0	4	0	0	0	0	0	0	6	0	0	0	0	0	0
Eukaryota;Excavata;Metamonada;Fornicata;Fornicata_X;Carpediomonas-like;	Parasite	94-90	39	0	0	13	3	0	0	0	0	0	13	0	0	0	0	0	4	6	0	0	0	0	0	0	0	0	0	0	0
Eukaryota;Excavata;Metamonada;Fornicata;Fornicata_X;Carpediomonas-like;	Parasite	94-90	33	0	0	9	0	0	0	0	0	0	0	0	0	0	0	0	0	4	6	0	0	0	14	0	0	0	0	0	0
Eukaryota;Excavata;Metamonada;Fornicata;Fornicata_X;Carpediomonas-like;Carpediemonas;	Parasite	98-95	2	0	0	0	0	0	0	0	0	0	0	0	0	0	0	0	0	0	0	0	0	0	2	0	0	0	0	0	0
Eukaryota;Excavata;Metamonada;Fornicata;Fornicata_X;Carpediomonas-like;Carpediemonas;Carpediemonas_sp.;	Parasite	99-100	21	0	0	11	0	0	0	0	5	0	0	0	0	0	0	0	0	5	0	0	0	0	0	0	0	0	0	0	0
Eukaryota;Excavata;Metamonada;Fornicata;Fornicata_X;Carpediomonas-like;Dysnectes;Dysnectes_brevis;	Parasite	99-100	11	0	0	0	0	0	0	0	0	0	0	0	0	0	0	0	0	0	0	0	0	0	11	0	0	0	0	0	0
Eukaryota;Excavata;Metamonada;Preaxostyla;Oxymonadida;Trimastigidae;Trimastix;	Parasite	98-95	14	0	0	0	0	0	0	0	0	0	0	0	0	0	0	14	0	0	0	0	0	0	0	0	0	0	0	0	0
Eukaryota;Excavata;Metamonada;Preaxostyla;Oxymonadida;Trimastigidae;Trimastix;Trimastix_pyriformis;	Parasite	99-100	5	0	0	0	0	0	0	0	0	0	0	0	0	0	0	0	0	0	0	0	0	0	5	0	0	0	0	0	0
Eukaryota;Hacrobia;Centroheliozoa;Centroheliozoa_X;Centroheliozoa_XX;Centroheliozoa_XXX;	Heterotroph	94-90	1373	1	4	9	3	0	4	4	5	0	0	7	0	0	0	3	105	303	63	2	453	390	13	0	4	0	0	0	0
Eukaryota;Hacrobia;Centroheliozoa;Centroheliozoa_X;Centroheliozoa_XX;Centroheliozoa_XXX;Centroheliozoa_XXXX;	Heterotroph	98-95	13	0	0	2	3	0	0	0	0	0	0	0	2	0	0	0	0	1	0	0	0	0	5	0	0	0	0	0	0
Eukaryota;Hacrobia;Centroheliozoa;Centroheliozoa_X;Centroheliozoa_XX;Centroheliozoa_XXX;Centroheliozoa_XXXX;Centroheliozoa_XXXX_sp.;	Heterotroph	99-100	49	1	0	11	0	0	0	0	0	0	0	0	0	0	0	0	4	0	0	0	0	0	6	15	0	0	12	0	0
Eukaryota;Hacrobia;Centroheliozoa;Centroheliozoa_X;Microhelida;Microhelida_X;Microhelida_XX;Microhelida_XX_sp.;	Heterotroph	99-100	5	0	0	0	0	0	0	0	0	0	0	0	0	0	0	0	5	0	0	0	0	0	0	0	0	0	0	0	0
Eukaryota;Hacrobia;Centroheliozoa;Centroheliozoa_X;Pterocystida;Choanocystidae;Choanocystis;Choanocystis_sp.;	Heterotroph	99-100	16	0	0	4	0	0	0	0	0	0	0	10	0	0	0	0	0	2	0	0	0	0	0	0	0	0	0	0	0
Eukaryota;Hacrobia;Centroheliozoa;Centroheliozoa_X;Pterocystida;Heterophryidae;Heterophrys;	Heterotroph	98-95	93	0	0	0	0	0	0	0	0	0	0	0	0	0	0	0	0	0	0	0	0	0	93	0	0	0	0	0	0
Eukaryota;Hacrobia;Centroheliozoa;Centroheliozoa_X;Pterocystida;Pterocystida_X;	Heterotroph	94-90	857	6	3	7	29	5	59	11	0	0	0	29	0	203	330	0	3	8	5	6	42	69	0	3	1	34	3	1	0
Eukaryota;Hacrobia;Centroheliozoa;Centroheliozoa_X;Pterocystida;Pterocystida_X;Pterocystida_XX;	Heterotroph	98-95	135	0	0	0	0	0	0	0	0	0	0	0	0	27	79	0	10	1	0	0	18	0	0	0	0	0	0	0	0
Eukaryota;Hacrobia;Centroheliozoa;Centroheliozoa_X;Pterocystida;Pterocystida_X;Pterocystida_XX;Pterocystida_XX_sp.;	Heterotroph	99-100	5577	2	55	33	267	4	297	341	0	0	7	164	0	1338	962	3	136	254	80	12	1048	521	9	38	1	5	0	0	0
Eukaryota;Hacrobia;Centroheliozoa;Centroheliozoa_X;Pterocystida;Pterocystidae;	Heterotroph	94-90	4553	0	26	37	73	1380	0	3	2	10	2	213	0	414	2365	4	0	0	0	0	0	0	6	11	0	0	7	0	0
Eukaryota;Hacrobia;Centroheliozoa;Centroheliozoa_X;Pterocystida;Pterocystidae;	Heterotroph	94-90	88	0	0	0	0	0	0	0	0	0	0	9	0	5	72	0	0	1	0	0	1	0	0	0	0	0	0	0	0
Eukaryota;Hacrobia;Cryptophyta;Cryptophyceae;Cryptophyceae_X;Basal_Cryptophyceae-1;Basal_Cryptophyceae-1_X;Basal_Cryptophyceae-1_X_sp.;	Mixotroph	99-100	29	1	0	5	0	0	0	0	0	0	4	0	0	0	0	1	0	4	0	0	0	0	2	0	12	0	0	0	0
Eukaryota;Hacrobia;Cryptophyta;Cryptophyceae;Cryptophyceae_X;Basal_Cryptophyceae-2;	Mixotroph	94-90	21	0	0	0	0	0	0	0	0	1	0	11	7	2	0	0	0	0	0	0	0	0	0	0	0	0	0	0	0
Eukaryota;Hacrobia;Cryptophyta;Cryptophyceae;Cryptophyceae_X;Basal_Cryptophyceae-2;Basal_Cryptophyceae-2_X;Basal_Cryptophyceae-2_X_sp.;	Mixotroph	99-100	31	0	0	0	0	0	0	0	0	0	9	7	4	5	6	0	0	0	0	0	0	0	0	0	0	0	0	0	0
Eukaryota;Hacrobia;Cryptophyta;Cryptophyceae;Cryptophyceae_X;Cryptomonadales;	Mixotroph	94-90	29	1	16	1	0	0	0	0	0	0	0	0	0	0	0	0	0	1	0	0	7	0	0	0	3	0	0	0	0
Eukaryota;Hacrobia;Cryptophyta;Cryptophyceae;Cryptophyceae_X;Cryptomonadales;	Mixotroph	94-90	10	0	0	10	0	0	0	0	0	0	0	0	0	0	0	0	0	0	0	0	0	0	0	0	0	0	0	0	0
Eukaryota;Hacrobia;Cryptophyta;Cryptophyceae;Cryptophyceae_X;Cryptomonadales;	Mixotroph	94-90	4	0	4	0	0	0	0	0	0	0	0	0	0	0	0	0	0	0	0	0	0	0	0	0	0	0	0	0	0
Eukaryota;Hacrobia;Cryptophyta;Cryptophyceae;Cryptophyceae_X;Cryptomonadales;	Mixotroph	94-90	6	0	0	0	0	0	0	0	0	0	0	0	0	0	0	0	1	0	0	0	0	0	0	0	5	0	0	0	0
Eukaryota;Hacrobia;Cryptophyta;Cryptophyceae;Cryptophyceae_X;Cryptomonadales;	Mixotroph	94-90	2	0	1	0	0	0	0	0	0	0	0	0	0	0	0	0	1	0	0	0	0	0	0	0	0	0	0	0	0
Eukaryota;Hacrobia;Cryptophyta;Cryptophyceae;Cryptophyceae_X;Cryptomonadales;Chroomonas;	Mixotroph	98-95	26	0	0	0	0	0	0	0	0	0	0	0	0	0	0	0	0	0	0	0	0	0	0	0	15	0	11	0	0
Eukaryota;Hacrobia;Cryptophyta;Cryptophyceae;Cryptophyceae_X;Cryptomonadales;Chroomonas;	Mixotroph	98-95	2	0	0	1	0	0	0	0	0	0	0	0	0	0	0	0	0	0	0	0	0	0	1	0	0	0	0	0	0
Eukaryota;Hacrobia;Cryptophyta;Cryptophyceae;Cryptophyceae_X;Cryptomonadales;Chroomonas;Chroomonas_coerulea;	Mixotroph	99-100	175	6	0	1	0	0	0	0	0	0	0	0	0	0	0	0	0	2	0	13	1	0	111	0	0	7	34	0	0
Eukaryota;Hacrobia;Cryptophyta;Cryptophyceae;Cryptophyceae_X;Cryptomonadales;Cryptomonadales_X;	Mixotroph	98-95	9459	8	361	225	1731	72	18	71	0	0	0	30	0	256	86	35	603	472	2223	389	1996	464	1	115	251	50	0	2	0
Eukaryota;Hacrobia;Cryptophyta;Cryptophyceae;Cryptophyceae_X;Cryptomonadales;Cryptomonadales_X;Cryptomonadales_X_sp.;	Mixotroph	99-100	115590	2621	6030	3496	1256	6472	671	137	685	158	445	1455	2528	248	610	2784	6625	8755	24628	11454	19521	6257	220	2239	4742	1076	225	227	25
Eukaryota;Hacrobia;Cryptophyta;Cryptophyceae;Cryptophyceae_X;Cryptomonadales;Cryptomonas;	Mixotroph	98-95	4	0	0	3	0	0	0	0	0	0	0	0	0	0	0	0	0	0	0	0	0	0	1	0	0	0	0	0	0
Eukaryota;Hacrobia;Cryptophyta;Cryptophyceae;Cryptophyceae_X;Cryptomonadales;Cryptomonas;Cryptomonas_marssonii;	Mixotroph	99-100	158	0	0	29	0	0	0	0	0	0	0	0	0	0	0	4	0	46	0	0	0	1	59	19	0	0	0	0	0
Eukaryota;Hacrobia;Cryptophyta;Cryptophyceae;Cryptophyceae_X;Cryptomonadales;Cryptomonas;Cryptomonas_obovoidea;	Mixotroph	99-100	38	0	0	0	0	0	0	0	0	0	0	0	0	0	0	0	4	26	0	0	0	0	8	0	0	0	0	0	0
Eukaryota;Hacrobia;Cryptophyta;Cryptophyceae;Cryptophyceae_X;Cryptomonadales;Cryptomonas;Cryptomonas_ovata;	Mixotroph	99-100	15	0	0	1	0	0	0	0	0	0	0	0	0	0	0	0	0	0	0	0	0	0	8	6	0	0	0	0	0
Eukaryota;Hacrobia;Cryptophyta;Cryptophyceae;Cryptophyceae_X;Cryptomonadales;Cryptomonas;Cryptomonas_paramecium;	Mixotroph	99-100	2	0	0	1	0	0	0	0	0	0	0	0	0	0	0	1	0	0	0	0	0	0	0	0	0	0	0	0	0
Eukaryota;Hacrobia;Cryptophyta;Cryptophyceae;Cryptophyceae_X;Cryptomonadales;Cryptomonas;Cryptomonas_sp.;	Mixotroph	99-100	476	9	0	146	0	0	0	0	0	0	7	0	0	0	0	17	11	45	1	0	0	14	167	4	55	0	0	0	0
Eukaryota;Hacrobia;Cryptophyta;Cryptophyceae;Cryptophyceae_X;Cryptomonadales;Hemiselmis;Hemiselmis_rufescens;	Mixotroph	99-100	100	0	0	0	0	0	0	0	2	0	1	37	2	37	16	0	0	0	0	1	2	0	0	0	2	0	0	0	0
Eukaryota;Hacrobia;Cryptophyta;Cryptophyceae;Cryptophyceae_X;Cryptomonadales;Proteomonas;	Mixotroph	98-95	904	0	11	7	11	1	14	0	0	0	45	150	5	465	158	0	8	5	5	5	13	1	0	0	0	0	0	0	0
Eukaryota;Hacrobia;Cryptophyta;Cryptophyceae;Cryptophyceae_X;Cryptomonadales;Rhodomonas;	Mixotroph	98-95	5	2	3	0	0	0	0	0	0	0	0	0	0	0	0	0	0	0	0	0	0	0	0	0	0	0	0	0	0
Eukaryota;Hacrobia;Cryptophyta;Cryptophyceae;Cryptophyceae_X;Cryptomonadales;Rhodomonas;Rhodomonas_abbreviata;	Mixotroph	99-100	56	1	13	37	0	3	0	0	0	0	0	0	0	0	0	2	0	0	0	0	0	0	0	0	0	0	0	0	0
Eukaryota;Hacrobia;Cryptophyta;Cryptophyceae;Cryptophyceae_X;Cryptomonadales;Rhodomonas;Rhodomonas_salina;	Mixotroph	99-100	87	2	8	9	1	51	1	0	0	0	0	0	0	0	0	0	0	2	0	2	0	5	0	0	0	1	5	0	0
Eukaryota;Hacrobia;Cryptophyta;Cryptophyceae;Cryptophyceae_X;Cryptomonadales;Rhodomonas;Rhodomonas_sp.;	Mixotroph	99-100	26857	1964	5879	3890	261	8064	78	18	123	8	162	1327	662	85	39	273	268	782	169	649	89	114	64	662	996	167	64	0	0
Eukaryota;Hacrobia;Cryptophyta;Cryptophyceae;Cryptophyceae_X;Cryptomonadales;Teleaulax;	Mixotroph	98-95	258	9	34	7	0	6	2	0	2	0	0	1	2	0	0	11	12	6	3	9	2	0	7	32	106	7	0	0	0
Eukaryota;Hacrobia;Cryptophyta;Cryptophyceae;Cryptophyceae_X;Cryptomonadales;Teleaulax;Teleaulax_acuta;	Mixotroph	99-100	348129	5516	18878	7132	621	3339	641	138	256	43	325	141	923	99	130	16003	15378	12868	8052	18100	5618	2553	7849	53331	151713	16854	839	762	27
Eukaryota;Hacrobia;Cryptophyta;Cryptophyceae;Cryptophyceae_X;Cryptomonadales;Teleaulax;Teleaulax_amphioxeia;	Mixotroph	99-100	12	0	9	0	0	0	0	0	0	0	0	0	0	0	0	0	1	2	0	0	0	0	0	0	0	0	0	0	0
Eukaryota;Hacrobia;Cryptophyta;Cryptophyceae;Cryptophyceae_X;Cryptomonadales;Teleaulax;Teleaulax_sp.;	Mixotroph	99-100	2307	0	0	0	0	0	0	0	0	0	0	0	0	0	0	33	319	523	458	64	495	318	12	48	12	25	0	0	0
Eukaryota;Hacrobia;Cryptophyta;Cryptophyceae;Cryptophyceae_X;Cryptomonadales;Urgorri;	Mixotroph	98-95	17	0	0	0	0	1	0	0	0	0	0	0	16	0	0	0	0	0	0	0	0	0	0	0	0	0	0	0	0
Eukaryota;Hacrobia;Cryptophyta;Cryptophyceae;Cryptophyceae_X;Cryptomonadales;Urgorri;Urgorri_complanatus;	Mixotroph	99-100	3881	14	36	39	121	600	4	0	503	4	3	7	1213	3	1	34	21	104	847	183	109	33	0	0	1	1	0	0	0
Eukaryota;Hacrobia;Cryptophyta;Cryptophyceae;Cryptophyceae_X;Goniomonadales;	Heterotroph	94-90	55	2	0	0	0	0	0	0	0	0	0	0	1	0	0	3	0	2	0	0	0	0	17	12	18	0	0	0	0
Eukaryota;Hacrobia;Cryptophyta;Cryptophyceae;Cryptophyceae_X;Goniomonadales;	Heterotroph	94-90	10	2	0	4	0	2	0	0	0	0	0	0	0	0	0	0	0	0	0	0	0	0	2	0	0	0	0	0	0
Eukaryota;Hacrobia;Cryptophyta;Cryptophyceae;Cryptophyceae_X;Goniomonadales;Goniomonadales_X;	Heterotroph	98-95	8	0	0	1	0	1	0	0	0	0	0	0	0	0	0	0	0	0	0	0	0	0	6	0	0	0	0	0	0
Eukaryota;Hacrobia;Cryptophyta;Cryptophyceae;Cryptophyceae_X;Goniomonadales;Goniomonadales_X;Goniomonadales_X_sp.;	Heterotroph	99-100	99	8	4	23	4	13	0	0	0	0	0	0	0	0	0	11	0	9	0	7	0	0	0	10	10	0	0	0	0
Eukaryota;Hacrobia;Cryptophyta;Cryptophyceae;Cryptophyceae_X;Goniomonadales;Goniomonas;	Heterotroph	98-95	15	0	0	0	0	0	0	0	0	0	0	0	0	0	0	10	0	3	0	1	0	0	1	0	0	0	0	0	0
Eukaryota;Hacrobia;Cryptophyta;Cryptophyceae;Cryptophyceae_X;Goniomonadales;Goniomonas;Goniomonas_amphinema;	Heterotroph	99-100	5	0	0	3	0	0	0	0	0	0	0	0	0	0	0	0	0	2	0	0	0	0	0	0	0	0	0	0	0
Eukaryota;Hacrobia;Cryptophyta;Cryptophyceae;Cryptophyceae_X;Goniomonadales;Goniomonas;Goniomonas_sp.;	Heterotroph	99-100	53	3	0	4	0	0	0	0	0	7	14	3	0	0	2	0	0	6	6	1	0	0	0	0	0	7	0	0	0
Eukaryota;Hacrobia;Hacrobia_X;Hacrobia_XX;Hacrobia_XXX;Hacrobia_XXXX;Palpitomonas;Palpitomonas_bilix;	Heterotroph	99-100	3	0	0	0	0	0	0	0	0	0	0	0	3	0	0	0	0	0	0	0	0	0	0	0	0	0	0	0	0
Eukaryota;Hacrobia;Haptophyta;Haptophyta_Clade_HAP3;Haptophyta_Clade_HAP3_X;Haptophyta_Clade_HAP3_XX;Haptophyta_Clade_HAP3_XXX;Haptophyta_Clade_HAP3_XXX_sp.;	Mixotroph	99-100	31	0	0	0	3	0	0	3	0	0	0	0	0	9	0	0	1	0	7	0	6	0	0	2	0	0	0	0	0
Eukaryota;Hacrobia;Haptophyta;Haptophyta_Clade_HAP5;Haptophyta_Clade_HAP5_X;Haptophyta_Clade_HAP5_XX;	Mixotroph	94-90	3	0	0	0	0	0	0	0	0	0	0	3	0	0	0	0	0	0	0	0	0	0	0	0	0	0	0	0	0
Eukaryota;Hacrobia;Haptophyta;Haptophyta_Clade_HAP5;Haptophyta_Clade_HAP5_X;Haptophyta_Clade_HAP5_XX;Haptophyta_Clade_HAP5_XXX;Haptophyta_Clade_HAP5_XXX_sp.;	Mixotroph	99-100	21	0	2	5	8	0	0	0	0	0	0	0	0	0	0	0	0	1	2	0	3	0	0	0	0	0	0	0	0
Eukaryota;Hacrobia;Haptophyta;Pavlovophyceae;Pavlovales;Pavlovaceae;Diacronema;	Mixotroph	98-95	16	0	0	1	3	1	0	0	0	0	0	0	0	0	0	0	0	0	0	0	0	0	3	0	0	8	0	0	0
Eukaryota;Hacrobia;Haptophyta;Pavlovophyceae;Pavlovales;Pavlovaceae;Rebecca;Rebecca_salina;	Mixotroph	99-100	13	0	0	0	0	0	0	0	0	0	0	0	0	0	0	13	0	0	0	0	0	0	0	0	0	0	0	0	0
Eukaryota;Hacrobia;Haptophyta;Prymnesiophyceae;Calcihaptophycidae;Calcihaptophycidae_X;Calcihaptophycidae_XX;	Mixotroph	98-95	177	0	2	1	45	5	49	75	0	0	0	0	0	0	0	0	0	0	0	0	0	0	0	0	0	0	0	0	0
Eukaryota;Hacrobia;Haptophyta;Prymnesiophyceae;Calcihaptophycidae;Chrysoculteraceae;Chrysoculter;Chrysoculter_sp.;	Mixotroph	99-100	2	0	0	0	0	0	0	0	0	0	0	0	0	1	0	0	0	0	0	0	1	0	0	0	0	0	0	0	0
Eukaryota;Hacrobia;Haptophyta;Prymnesiophyceae;Calcihaptophycidae;Rhabdosphaeraceae;Algirosphaera;	Mixotroph	98-95	6	0	0	0	0	0	2	0	0	0	0	1	0	0	0	0	0	1	2	0	0	0	0	0	0	0	0	0	0
Eukaryota;Hacrobia;Haptophyta;Prymnesiophyceae;Calcihaptophycidae;Rhabdosphaeraceae;Algirosphaera;Algirosphaera_robusta;	Mixotroph	99-100	16	0	0	1	3	0	0	7	0	0	0	2	0	0	1	0	0	1	0	0	0	1	0	0	0	0	0	0	0
Eukaryota;Hacrobia;Haptophyta;Prymnesiophyceae;Coccolithales;Chrysotilaceae;Chrysotila;Chrysotila_sp.;	Mixotroph	99-100	19	0	0	0	0	5	0	0	0	0	0	0	2	0	0	0	7	4	0	0	0	0	1	0	0	0	0	0	0
Eukaryota;Hacrobia;Haptophyta;Prymnesiophyceae;Isochrysidales;Isochrysidaceae;Tisochrysis;Tisochrysis_sp.;	Mixotroph	99-100	92	0	0	0	2	0	0	0	20	0	0	0	41	0	0	1	0	0	2	6	0	0	2	0	1	6	11	0	0
Eukaryota;Hacrobia;Haptophyta;Prymnesiophyceae;Isochrysidales;Noelaerhabdaceae;Emiliania_Gephyrocapsa;Emiliania_Gephyrocapsa_sp.;	Mixotroph	99-100	1723	0	2	2	27	0	3	16	0	0	0	18	0	237	146	5	183	289	155	9	315	274	0	5	32	5	0	0	0
Eukaryota;Hacrobia;Haptophyta;Prymnesiophyceae;Phaeocystales;Phaeocystaceae;Phaeocystis;	Mixotroph	98-95	4	0	0	0	0	0	0	0	0	0	0	0	0	0	0	0	0	0	0	0	0	4	0	0	0	0	0	0	0
Eukaryota;Hacrobia;Haptophyta;Prymnesiophyceae;Phaeocystales;Phaeocystaceae;Phaeocystis;Phaeocystis_globosa;	Mixotroph	99-100	1150	3	12	6	0	0	0	0	0	0	0	0	0	0	0	0	4	4	3	3	0	0	8	214	803	90	0	0	0
Eukaryota;Hacrobia;Haptophyta;Prymnesiophyceae;Phaeocystales;Phaeocystaceae;Phaeocystis;Phaeocystis_sp.;	Mixotroph	99-100	743	0	40	37	183	5	115	54	2	0	0	23	0	77	52	0	1	19	0	0	7	82	0	27	17	2	0	0	0
Eukaryota;Hacrobia;Haptophyta;Prymnesiophyceae;Prymnesiales;Chrysochromulinaceae;Chrysochromulina;	Mixotroph	98-95	457	17	9	2	6	4	18	11	0	0	0	17	0	21	6	0	24	26	15	23	6	2	12	202	33	3	0	0	0
Eukaryota;Hacrobia;Haptophyta;Prymnesiophyceae;Prymnesiales;Chrysochromulinaceae;Chrysochromulina;Chrysochromulina_leadbeateri;	Mixotroph	99-100	82	0	1	0	3	1	2	0	0	0	0	6	0	61	8	0	0	0	0	0	0	0	0	0	0	0	0	0	0
Eukaryota;Hacrobia;Haptophyta;Prymnesiophyceae;Prymnesiales;Chrysochromulinaceae;Chrysochromulina;Chrysochromulina_scutellum;	Mixotroph	99-100	3768	58	204	48	105	38	115	96	5	0	32	76	3	180	149	17	254	280	71	11	155	258	29	943	585	53	0	3	0
Eukaryota;Hacrobia;Haptophyta;Prymnesiophyceae;Prymnesiales;Chrysochromulinaceae;Chrysochromulina;Chrysochromulina_sp.;	Mixotroph	99-100	2741	112	151	38	50	39	158	170	0	0	6	56	2	124	62	5	106	240	93	66	328	254	6	177	381	108	0	6	3
Eukaryota;Hacrobia;Haptophyta;Prymnesiophyceae;Prymnesiales;Prymnesiaceae;Dicrateria;Dicrateria_sp.;	Mixotroph	99-100	69	0	0	0	0	0	0	0	0	0	0	0	0	5	0	0	0	12	5	0	32	15	0	0	0	0	0	0	0
Eukaryota;Hacrobia;Haptophyta;Prymnesiophyceae;Prymnesiales;Prymnesiaceae;Haptolina;Haptolina_sp.;	Mixotroph	99-100	1740	20	169	66	225	18	118	114	2	2	20	30	0	73	34	0	65	86	27	3	75	47	4	215	293	27	0	7	0
Eukaryota;Hacrobia;Haptophyta;Prymnesiophyceae;Prymnesiales;Prymnesiaceae;Prymnesiaceae_X;	Mixotroph	98-95	68	0	1	1	3	0	0	0	0	0	0	4	0	11	16	0	4	12	1	0	9	2	0	0	4	0	0	0	0
Eukaryota;Hacrobia;Haptophyta;Prymnesiophyceae;Prymnesiales;Prymnesiaceae;Prymnesiaceae_X;Prymnesiaceae_X_sp.;	Mixotroph	99-100	84	0	3	1	10	1	31	19	0	0	0	0	0	0	0	0	0	6	1	0	12	0	0	0	0	0	0	0	0
Eukaryota;Hacrobia;Haptophyta;Prymnesiophyceae;Prymnesiales;Prymnesiaceae;Prymnesium;	Mixotroph	98-95	92	0	4	1	2	0	8	5	0	0	0	5	0	29	6	0	4	2	2	0	4	16	0	0	1	0	3	0	0
Eukaryota;Hacrobia;Haptophyta;Prymnesiophyceae;Prymnesiales;Prymnesiaceae;Prymnesium;	Mixotroph	98-95	8	0	1	0	0	0	0	0	0	0	0	0	0	1	0	0	2	0	3	0	0	1	0	0	0	0	0	0	0
Eukaryota;Hacrobia;Haptophyta;Prymnesiophyceae;Prymnesiales;Prymnesiaceae;Prymnesium;	Mixotroph	98-95	14	0	0	1	1	0	0	1	0	0	0	1	1	3	0	0	1	0	0	0	1	1	0	2	1	0	0	0	0
Eukaryota;Hacrobia;Haptophyta;Prymnesiophyceae;Prymnesiales;Prymnesiaceae;Prymnesium;Prymnesium_palpebrale;	Mixotroph	99-100	39	0	7	1	1	0	0	0	0	0	0	1	0	2	2	0	8	4	2	0	6	2	0	0	3	0	0	0	0
Eukaryota;Hacrobia;Haptophyta;Prymnesiophyceae;Prymnesiales;Prymnesiaceae;Prymnesium;Prymnesium_sp.;	Mixotroph	99-100	13	0	6	0	4	0	0	0	0	0	0	0	0	1	0	0	0	2	0	0	0	0	0	0	0	0	0	0	0
Eukaryota;Hacrobia;Haptophyta;Prymnesiophyceae;Prymnesiales;Prymnesiales_X;Chrysocampanula;	Mixotroph	98-95	23	0	6	1	0	0	0	0	0	0	0	8	0	3	5	0	0	0	0	0	0	0	0	0	0	0	0	0	0
Eukaryota;Hacrobia;Haptophyta;Prymnesiophyceae;Prymnesiales;Prymnesiales_X;Chrysocampanula;Chrysocampanula_spinifera;	Mixotroph	99-100	3	0	1	0	0	2	0	0	0	0	0	0	0	0	0	0	0	0	0	0	0	0	0	0	0	0	0	0	0
Eukaryota;Hacrobia;Haptophyta;Prymnesiophyceae;Prymnesiales;Prymnesiophyceae_Clade_B3;Prymnesiophyceae_Clade_B3_X;Prymnesiophyceae_Clade_B3_X_sp.;	Mixotroph	99-100	25	6	2	1	1	0	0	0	0	0	0	0	0	0	0	0	12	2	0	0	0	0	0	0	1	0	0	0	0
Eukaryota;Hacrobia;Haptophyta;Prymnesiophyceae;Prymnesiales;Prymnesiophyceae_Clade_B4;Prymnesiophyceae_Clade_B4_X;Prymnesiophyceae_Clade_B4_X_sp.;	Mixotroph	99-100	239	0	16	2	25	9	28	99	0	0	0	3	0	9	4	0	7	7	0	0	11	10	0	6	2	1	0	0	0
Eukaryota;Hacrobia;Haptophyta;Prymnesiophyceae;Prymnesiales;Prymnesiophyceae_Clade_B5;Prymnesiophyceae_Clade_B5_X;	Mixotroph	98-95	102	0	3	0	0	2	0	0	0	0	0	0	0	0	0	0	18	12	13	0	15	36	0	3	0	0	0	0	0
Eukaryota;Hacrobia;Haptophyta;Prymnesiophyceae;Prymnesiales;Prymnesiophyceae_Clade_B5;Prymnesiophyceae_Clade_B5_X;Prymnesiophyceae_Clade_B5_X_sp.;	Mixotroph	99-100	19	0	1	2	2	0	0	7	0	0	0	0	0	1	0	0	0	6	0	0	0	0	0	0	0	0	0	0	0
Eukaryota;Hacrobia;Haptophyta;Prymnesiophyceae;Prymnesiophyceae_Clade_D;Prymnesiophyceae_Clade_D_X;Prymnesiophyceae_Clade_D_XX;Prymnesiophyceae_Clade_D_XX_sp.;	Mixotroph	99-100	13	0	0	0	2	0	0	0	0	0	0	0	0	0	0	0	0	3	0	0	3	0	0	0	5	0	0	0	0
Eukaryota;Hacrobia;Haptophyta;Prymnesiophyceae;Prymnesiophyceae_Clade_E;Prymnesiophyceae_Clade_E_X;Prymnesiophyceae_Clade_E_XX;Prymnesiophyceae_Clade_E_XX_sp.;	Mixotroph	99-100	17	0	0	0	0	0	0	0	0	0	0	0	0	0	0	0	0	10	5	0	2	0	0	0	0	0	0	0	0
Eukaryota;Hacrobia;Haptophyta;Prymnesiophyceae;Prymnesiophyceae_Clade_F;Prymnesiophyceae_Clade_F_X;Prymnesiophyceae_Clade_F_XX;Prymnesiophyceae_Clade_F_XX_sp.;	Mixotroph	99-100	278	0	12	12	23	2	4	8	0	0	0	8	0	4	10	0	41	16	0	1	28	17	1	43	46	2	0	0	0
Eukaryota;Hacrobia;Haptophyta;Prymnesiophyceae;Prymnesiophyceae_X;Prymnesiophyceae_XX;Prymnesiophyceae_XXX;	Mixotroph	98-95	646	0	0	0	2	1	260	216	0	0	0	50	0	106	11	0	0	0	0	0	0	0	0	0	0	0	0	0	0
Eukaryota;Hacrobia;Haptophyta;Prymnesiophyceae;Prymnesiophyceae_X;Prymnesiophyceae_XX;Prymnesiophyceae_XXX;Prymnesiophyceae_XXX_sp.;	Mixotroph	99-100	58	0	4	0	0	0	3	4	0	6	3	0	0	16	21	0	1	0	0	0	0	0	0	0	0	0	0	0	0
Eukaryota;Hacrobia;Haptophyta;Prymnesiophyceae;Syracosphaerales;Syracosphaerales_X;Syracosphaerales_XX;	Mixotroph	98-95	9	0	0	0	0	0	0	0	0	0	0	0	0	0	0	0	4	3	0	0	1	1	0	0	0	0	0	0	0
Eukaryota;Hacrobia;Katablepharidophyta;Katablepharidaceae;Katablepharidales;Katablepharidales_X;	Heterotroph	94-90	35	0	0	0	0	2	0	0	0	0	0	0	0	0	0	0	0	0	0	1	0	0	1	0	31	0	0	0	0
Eukaryota;Hacrobia;Katablepharidophyta;Katablepharidaceae;Katablepharidales;Katablepharidales_X;	Heterotroph	94-90	13	0	1	0	0	2	0	0	0	0	0	0	0	0	0	0	0	7	0	0	0	0	0	3	0	0	0	0	0
Eukaryota;Hacrobia;Katablepharidophyta;Katablepharidaceae;Katablepharidales;Katablepharidales_X;	Heterotroph	94-90	2	0	2	0	0	0	0	0	0	0	0	0	0	0	0	0	0	0	0	0	0	0	0	0	0	0	0	0	0
Eukaryota;Hacrobia;Katablepharidophyta;Katablepharidaceae;Katablepharidales;Katablepharidales_X;Hatena;	Heterotroph	98-95	2	0	0	0	0	0	0	0	0	0	0	0	0	0	0	0	0	0	0	0	0	0	2	0	0	0	0	0	0
Eukaryota;Hacrobia;Katablepharidophyta;Katablepharidaceae;Katablepharidales;Katablepharidales_X;Katablepharidales_XX;	Heterotroph	98-95	19	0	3	2	10	0	0	0	0	0	0	0	0	0	0	0	2	2	0	0	0	0	0	0	0	0	0	0	0
Eukaryota;Hacrobia;Katablepharidophyta;Katablepharidaceae;Katablepharidales;Katablepharidales_X;Katablepharidales_XX;Katablepharidales_XX_sp.;	Heterotroph	99-100	13621	447	604	252	412	100	19	19	53	15	16	35	15	41	19	1557	582	1925	3061	581	476	687	90	968	1193	330	5	111	8
Eukaryota;Hacrobia;Katablepharidophyta;Katablepharidaceae;Katablepharidales;Katablepharidales_X;Katablepharis;	Heterotroph	98-95	5	0	1	0	0	0	0	0	0	0	0	0	0	2	0	0	0	1	0	0	1	0	0	0	0	0	0	0	0
Eukaryota;Hacrobia;Katablepharidophyta;Katablepharidaceae;Katablepharidales;Katablepharidales_X;Kathablepharis;	Heterotroph	98-95	51	0	0	0	0	4	0	0	0	0	0	0	0	0	0	1	0	5	0	0	0	0	33	8	0	0	0	0	0
Eukaryota;Hacrobia;Katablepharidophyta;Katablepharidaceae;Katablepharidales;Katablepharidales_X;Leucocryptos;Leucocryptos_marina;	Heterotroph	99-100	7981	603	1376	269	770	2018	84	84	56	2	30	437	26	258	347	41	143	484	163	110	363	225	0	59	19	14	0	0	0
Eukaryota;Hacrobia;Picozoa;Picozoa_X;Picozoa_XX;Picozoa_XXX;	Heterotroph	94-90	20	0	10	1	0	1	0	0	0	0	0	0	0	0	0	0	0	5	0	1	0	0	0	1	1	0	0	0	0
Eukaryota;Hacrobia;Picozoa;Picozoa_X;Picozoa_XX;Picozoa_XXX;Picozoa_XXXX;	Heterotroph	98-95	157	0	10	1	1	1	0	0	0	0	0	7	1	13	14	0	9	44	0	1	5	40	0	0	9	1	0	0	0
Eukaryota;Hacrobia;Picozoa;Picozoa_X;Picozoa_XX;Picozoa_XXX;Picozoa_XXXX;Picozoa_XXXX_sp.;	Heterotroph	99-100	117571	1735	15291	4766	359	1224	365	289	101	30	1255	455	437	86	37	1756	9052	24597	914	4808	939	573	2247	24707	18472	2020	12	1029	15
Eukaryota;Hacrobia;Telonemia;Telonemia_X;Telonemia_XX;Telonemia-Group-1;Telonemia-Group-1_X;	Heterotroph	98-95	14	3	4	0	0	1	0	0	0	0	0	0	0	0	0	0	0	0	0	0	0	6	0	0	0	0	0	0	0
Eukaryota;Hacrobia;Telonemia;Telonemia_X;Telonemia_XX;Telonemia-Group-1;Telonemia-Group-1_X;Telonemia-Group-1_X_sp.;	Heterotroph	99-100	9801	2353	422	77	99	115	93	32	5	2	18	57	0	0	0	48	222	302	61	13	243	496	249	3334	1481	79	0	0	0
Eukaryota;Hacrobia;Telonemia;Telonemia_X;Telonemia_XX;Telonemia-Group-2;	Heterotroph	94-90	2	0	0	0	2	0	0	0	0	0	0	0	0	0	0	0	0	0	0	0	0	0	0	0	0	0	0	0	0
Eukaryota;Hacrobia;Telonemia;Telonemia_X;Telonemia_XX;Telonemia-Group-2;Telonemia-Group-2_X;	Heterotroph	98-95	82	0	1	0	1	0	0	0	0	0	0	1	0	60	11	0	3	0	0	0	0	4	0	0	0	1	0	0	0
Eukaryota;Hacrobia;Telonemia;Telonemia_X;Telonemia_XX;Telonemia-Group-2;Telonemia-Group-2_X;Telonemia-Group-2_X_sp.;	Heterotroph	99-100	1587	0	97	32	105	1	1	4	0	0	2	95	3	301	297	4	116	65	14	1	66	90	53	62	120	49	0	9	0
Eukaryota;Opisthokonta;Choanoflagellida;Choanoflagellatea;Acanthoecida;Acanthoecida_X;	Heterotroph	94-90	11	0	0	4	0	6	0	0	0	0	0	0	0	0	0	0	0	0	0	0	0	0	1	0	0	0	0	0	0
Eukaryota;Opisthokonta;Choanoflagellida;Choanoflagellatea;Acanthoecida;Acanthoecida_X;Acanthoecida_XX;Acanthoecida_XX_sp.;	Heterotroph	99-100	33	0	0	0	0	0	0	0	0	0	0	0	0	0	0	0	4	15	0	1	11	2	0	0	0	0	0	0	0
Eukaryota;Opisthokonta;Choanoflagellida;Choanoflagellatea;Acanthoecida;Acanthoecidae_Group_G;	Heterotroph	94-90	8	0	1	4	0	0	0	0	0	0	0	0	0	0	0	0	0	0	0	3	0	0	0	0	0	0	0	0	0
Eukaryota;Opisthokonta;Choanoflagellida;Choanoflagellatea;Acanthoecida;Acanthoecidae_Group_G;	Heterotroph	94-90	3	0	0	0	0	0	0	0	0	0	0	0	0	3	0	0	0	0	0	0	0	0	0	0	0	0	0	0	0
Eukaryota;Opisthokonta;Choanoflagellida;Choanoflagellatea;Acanthoecida;Acanthoecidae_Group_G;	Heterotroph	94-90	14	0	2	0	0	0	0	0	0	0	0	0	0	0	0	0	0	0	0	0	0	0	0	12	0	0	0	0	0
Eukaryota;Opisthokonta;Choanoflagellida;Choanoflagellatea;Acanthoecida;Acanthoecidae_Group_G;Acanthoeca;Acanthoeca_spectabilis;	Heterotroph	99-100	16	0	0	0	0	0	0	0	0	0	0	0	0	0	0	0	5	0	0	0	0	0	11	0	0	0	0	0	0
Eukaryota;Opisthokonta;Choanoflagellida;Choanoflagellatea;Acanthoecida;Acanthoecidae_Group_G;Acanthoecidae_Group_G_X;	Heterotroph	98-95	11	2	0	2	0	0	0	0	0	0	0	0	0	0	0	0	1	0	0	0	0	0	0	0	6	0	0	0	0
Eukaryota;Opisthokonta;Choanoflagellida;Choanoflagellatea;Acanthoecida;Acanthoecidae_Group_G;Acanthoecidae_Group_G_X;Acanthoecidae_Group_G_X_sp.;	Heterotroph	99-100	190	0	0	0	0	0	1	0	3	0	0	7	3	115	59	0	0	0	2	0	0	0	0	0	0	0	0	0	0
Eukaryota;Opisthokonta;Choanoflagellida;Choanoflagellatea;Acanthoecida;Acanthoecidae_Group_G;Savillea;	Heterotroph	98-95	38	10	0	3	0	0	0	0	0	0	0	0	0	0	0	0	0	0	1	0	0	0	0	24	0	0	0	0	0
Eukaryota;Opisthokonta;Choanoflagellida;Choanoflagellatea;Acanthoecida;Stephanoecidae_Group_D;	Heterotroph	94-90	71	0	0	0	1	2	0	1	0	0	0	6	0	26	33	0	0	0	0	0	2	0	0	0	0	0	0	0	0
Eukaryota;Opisthokonta;Choanoflagellida;Choanoflagellatea;Acanthoecida;Stephanoecidae_Group_D;Stephanoecidae_Group_D_X;	Heterotroph	98-95	2535	0	152	56	0	0	0	2	0	0	0	0	0	0	0	10	767	408	25	90	451	298	0	32	143	59	0	42	0
Eukaryota;Opisthokonta;Choanoflagellida;Choanoflagellatea;Acanthoecida;Stephanoecidae_Group_D;Stephanoecidae_Group_D_X;Stephanoecidae_Group_D_X_sp.;	Heterotroph	99-100	2251	0	8	0	25	0	4	6	0	1	1	0	0	2	0	11	396	194	16	15	482	379	5	93	384	75	3	142	9
Eukaryota;Opisthokonta;Choanoflagellida;Choanoflagellatea;Acanthoecida;Stephanoecidae_Group_E;	Heterotroph	94-90	32	0	0	13	0	0	0	0	0	0	0	0	0	0	0	4	0	4	0	0	0	0	11	0	0	0	0	0	0
Eukaryota;Opisthokonta;Choanoflagellida;Choanoflagellatea;Acanthoecida;Stephanoecidae_Group_E;Stephanoecidae_Group_E_X;	Heterotroph	98-95	173	0	47	10	13	0	37	51	0	0	0	13	1	0	0	0	1	0	0	0	0	0	0	0	0	0	0	0	0
Eukaryota;Opisthokonta;Choanoflagellida;Choanoflagellatea;Acanthoecida;Stephanoecidae_Group_E;Stephanoecidae_Group_E_X;Stephanoecidae_Group_E_X_sp.;	Heterotroph	99-100	4	0	0	0	0	0	0	0	0	0	0	3	1	0	0	0	0	0	0	0	0	0	0	0	0	0	0	0	0
Eukaryota;Opisthokonta;Choanoflagellida;Choanoflagellatea;Acanthoecida;Stephanoecidae_Group_F;Stephanoecidae_Group_F_X;Stephanoecidae_Group_F_X_sp.;	Heterotroph	99-100	42	0	2	0	0	0	0	0	0	0	2	22	0	0	0	0	15	0	0	0	0	0	0	0	0	0	0	0	1
Eukaryota;Opisthokonta;Choanoflagellida;Choanoflagellatea;Acanthoecida;Stephanoecidae_Group_H;	Heterotroph	94-90	412	0	0	0	0	0	0	1	0	0	0	0	0	1	0	13	21	59	3	0	166	148	0	0	0	0	0	0	0
Eukaryota;Opisthokonta;Choanoflagellida;Choanoflagellatea;Acanthoecida;Stephanoecidae_Group_H;	Heterotroph	94-90	1620	0	375	147	488	21	30	0	0	0	0	0	0	4	0	19	131	193	13	9	123	62	0	5	0	0	0	0	0
Eukaryota;Opisthokonta;Choanoflagellida;Choanoflagellatea;Acanthoecida;Stephanoecidae_Group_H;Diaphanoeca;Diaphanoeca_grandis;	Heterotroph	99-100	436	0	0	0	0	0	0	0	0	0	0	0	0	0	0	0	0	0	0	0	0	0	183	18	198	37	0	0	0
Eukaryota;Opisthokonta;Choanoflagellida;Choanoflagellatea;Acanthoecida;Stephanoecidae_Group_H;Stephanoeca_Group_H;	Heterotroph	98-95	89	1	14	6	0	2	0	0	0	0	0	0	0	0	0	2	25	27	1	0	4	6	0	0	0	0	0	1	0
Eukaryota;Opisthokonta;Choanoflagellida;Choanoflagellatea;Acanthoecida;Stephanoecidae_Group_H;Stephanoecidae_Group_H_X;	Heterotroph	98-95	1344	48	293	119	1	144	4	5	0	0	0	0	0	0	2	21	198	236	17	2	28	94	0	22	99	10	0	1	0
Eukaryota;Opisthokonta;Choanoflagellida;Choanoflagellatea;Acanthoecida;Stephanoecidae_Group_H;Stephanoecidae_Group_H_X;Stephanoecidae_Group_H_X_sp.;	Heterotroph	99-100	2936	0	320	109	122	4	206	98	0	0	0	0	1	25	9	8	421	335	51	11	227	417	0	85	296	29	0	158	4
Eukaryota;Opisthokonta;Choanoflagellida;Choanoflagellatea;Acanthoecida;Stephanoecidae_Group_I;	Heterotroph	94-90	557	0	26	3	0	29	0	0	0	0	0	0	0	460	37	0	2	0	0	0	0	0	0	0	0	0	0	0	0
Eukaryota;Opisthokonta;Choanoflagellida;Choanoflagellatea;Acanthoecida;Stephanoecidae_Group_I;Stephanoecidae_Group_I_X;	Heterotroph	98-95	123	1	3	4	0	20	0	0	0	0	0	0	0	43	0	0	12	20	0	0	6	6	0	0	8	0	0	0	0
Eukaryota;Opisthokonta;Choanoflagellida;Choanoflagellatea;Acanthoecida;Stephanoecidae_Group_I;Stephanoecidae_Group_I_X;Stephanoecidae_Group_I_X_sp.;	Heterotroph	99-100	2	0	0	2	0	0	0	0	0	0	0	0	0	0	0	0	0	0	0	0	0	0	0	0	0	0	0	0	0
Eukaryota;Opisthokonta;Choanoflagellida;Choanoflagellatea;Acanthoecida;Stephanoecidae_New_Choanos_8;	Heterotroph	94-90	23	0	3	2	3	0	0	0	0	0	0	0	0	14	1	0	0	0	0	0	0	0	0	0	0	0	0	0	0
Eukaryota;Opisthokonta;Choanoflagellida;Choanoflagellatea;Acanthoecida;Stephanoecidae_New_Choanos_8;Stephanoecidae_New_Choanos_8_X;	Heterotroph	98-95	342	1	107	32	28	11	50	42	0	0	0	0	0	1	7	0	19	27	5	0	3	0	0	4	5	0	0	0	0
Eukaryota;Opisthokonta;Choanoflagellida;Choanoflagellatea;Choanoflagellatea_X;Choanoflagellatea_X_Group_L;Choanoflagellatea_X_Group_L_X;	Heterotroph	98-95	109	1	4	4	0	69	0	0	0	0	0	0	0	0	0	0	6	11	3	1	7	0	0	1	2	0	0	0	0
Eukaryota;Opisthokonta;Choanoflagellida;Choanoflagellatea;Choanoflagellatea_X;Choanoflagellatea_X_Group_L;Choanoflagellatea_X_Group_L_X;Choanoflagellatea_X_Group_L_X_sp.;	Heterotroph	99-100	2810	285	504	150	4	172	8	1	0	0	0	0	0	1	0	16	222	146	20	5	20	1	43	477	633	102	0	0	0
Eukaryota;Opisthokonta;Choanoflagellida;Choanoflagellatea;Choanoflagellatea_X;Choanoflagellatea_X_New_Choanos_7;	Heterotroph	94-90	3	0	0	0	0	0	0	0	0	0	0	0	0	0	0	0	0	0	3	0	0	0	0	0	0	0	0	0	0
Eukaryota;Opisthokonta;Choanoflagellida;Choanoflagellatea;Choanoflagellatea_X;Choanoflagellatea_XX;	Heterotroph	94-90	7	0	0	0	0	0	0	0	0	0	0	0	0	0	0	0	0	0	0	0	0	0	0	7	0	0	0	0	0
Eukaryota;Opisthokonta;Choanoflagellida;Choanoflagellatea;Craspedida;Monosigidae_Group_A;	Heterotroph	94-90	24	0	0	0	0	0	0	0	4	4	1	13	2	0	0	0	0	0	0	0	0	0	0	0	0	0	0	0	0
Eukaryota;Opisthokonta;Choanoflagellida;Choanoflagellatea;Craspedida;Monosigidae_Group_A;	Heterotroph	94-90	2321	0	0	2	0	41	0	0	455	894	93	286	548	0	0	0	0	0	0	0	0	0	2	0	0	0	0	0	0
Eukaryota;Opisthokonta;Choanoflagellida;Choanoflagellatea;Craspedida;Monosigidae_Group_A;Monosigidae_Group_A_X;	Heterotroph	98-95	97	0	0	0	0	0	0	0	44	5	0	37	11	0	0	0	0	0	0	0	0	0	0	0	0	0	0	0	0
Eukaryota;Opisthokonta;Choanoflagellida;Choanoflagellatea;Craspedida;Monosigidae_Group_A;Monosigidae_Group_A_X;Monosigidae_Group_A_X_sp.;	Heterotroph	99-100	91	0	0	0	5	0	0	0	8	1	5	58	14	0	0	0	0	0	0	0	0	0	0	0	0	0	0	0	0
Eukaryota;Opisthokonta;Choanoflagellida;Choanoflagellatea;Craspedida;Monosigidae_Group_A;Salpingoeca_A;Salpingoeca_infusionum;	Heterotroph	99-100	464	2	0	0	0	0	0	0	75	14	1	7	363	0	2	0	0	0	0	0	0	0	0	0	0	0	0	0	0
Eukaryota;Opisthokonta;Choanoflagellida;Choanoflagellatea;Craspedida;Monosigidae_Group_B;	Heterotroph	94-90	24	0	1	2	0	0	0	0	0	0	0	0	2	0	0	4	0	11	4	0	0	0	0	0	0	0	0	0	0
Eukaryota;Opisthokonta;Choanoflagellida;Choanoflagellatea;Craspedida;Monosigidae_Group_B;	Heterotroph	94-90	6	0	0	0	0	0	0	0	0	6	0	0	0	0	0	0	0	0	0	0	0	0	0	0	0	0	0	0	0
Eukaryota;Opisthokonta;Choanoflagellida;Choanoflagellatea;Craspedida;Monosigidae_Group_B;Monosigidae_Group_B_X;	Heterotroph	98-95	608	12	30	32	22	84	116	53	5	18	6	122	8	53	19	0	3	20	5	0	0	0	0	0	0	0	0	0	0
Eukaryota;Opisthokonta;Choanoflagellida;Choanoflagellatea;Craspedida;Monosigidae_Group_B;Monosigidae_Group_B_X;Monosigidae_Group_B_X_sp.;	Heterotroph	99-100	59	0	0	0	0	1	2	0	0	1	0	5	0	25	15	0	1	9	0	0	0	0	0	0	0	0	0	0	0
Eukaryota;Opisthokonta;Choanoflagellida;Choanoflagellatea;Craspedida;Monosigidae_Group_M;	Heterotroph	94-90	12	0	0	5	0	4	0	0	2	0	0	0	0	0	0	1	0	0	0	0	0	0	0	0	0	0	0	0	0
Eukaryota;Opisthokonta;Choanoflagellida;Choanoflagellatea;Craspedida;Monosigidae_Group_M;Salpingoeca_M;Salpingoeca_urceolata;	Heterotroph	99-100	27	0	0	0	0	11	0	0	5	2	0	3	0	0	0	0	0	0	3	1	0	0	0	0	0	2	0	0	0
Eukaryota;Opisthokonta;Choanoflagellida;Choanoflagellatea;Craspedida;Monosigidae_Group_N;	Heterotroph	94-90	4	0	1	0	0	0	0	0	1	2	0	0	0	0	0	0	0	0	0	0	0	0	0	0	0	0	0	0	0
Eukaryota;Opisthokonta;Choanoflagellida;Choanoflagellatea;Craspedida;Monosigidae_Group_O;	Heterotroph	94-90	22	0	2	18	0	0	0	0	0	0	0	0	0	0	0	1	0	0	0	1	0	0	0	0	0	0	0	0	0
Eukaryota;Opisthokonta;Choanoflagellida;Choanoflagellatea;Craspedida;Monosigidae_Group_O;Monosigidae_Group_O_X;	Heterotroph	98-95	16	5	0	0	0	0	0	0	0	0	0	0	0	0	0	0	0	0	0	0	0	0	11	0	0	0	0	0	0
Eukaryota;Opisthokonta;Choanoflagellida;Choanoflagellatea;Craspedida;Monosigidae_Group_O;Monosigidae_Group_O_X;Monosigidae_Group_O_X_sp.;	Heterotroph	99-100	10	0	0	10	0	0	0	0	0	0	0	0	0	0	0	0	0	0	0	0	0	0	0	0	0	0	0	0	0
Eukaryota;Opisthokonta;Choanoflagellida;Choanoflagellatea;Craspedida;Salpingoecidae_Group_C1;	Heterotroph	94-90	153	0	0	135	0	0	0	0	0	0	0	0	0	0	0	4	0	13	0	0	0	0	1	0	0	0	0	0	0
Eukaryota;Opisthokonta;Choanoflagellida;Choanoflagellatea;Craspedida;Salpingoecidae_Group_C1;Salpingoeca_C1;	Heterotroph	98-95	5	0	0	0	0	0	0	0	0	0	0	0	0	0	0	0	0	0	0	0	0	0	5	0	0	0	0	0	0
Eukaryota;Opisthokonta;Choanoflagellida;Choanoflagellatea;Craspedida;Salpingoecidae_Group_C2;	Heterotroph	94-90	37	0	0	0	0	9	0	0	18	0	0	0	0	0	0	7	0	0	0	1	0	0	2	0	0	0	0	0	0
Eukaryota;Opisthokonta;Choanoflagellida;Choanoflagellatea;Craspedida;Salpingoecidae_Group_C2;Salpingoecidae_Group_C2_X;	Heterotroph	98-95	24	0	0	0	0	3	0	0	11	6	0	0	4	0	0	0	0	0	0	0	0	0	0	0	0	0	0	0	0
Eukaryota;Opisthokonta;Choanoflagellida;Choanoflagellatea;Craspedida;Salpingoecidae_Group_C2;Salpingoecidae_Group_C2_X;Salpingoecidae_Group_C2_X_sp.;	Heterotroph	99-100	5	0	0	0	0	0	0	0	0	0	0	0	0	0	0	3	0	0	0	0	0	0	0	0	2	0	0	0	0
Eukaryota;Opisthokonta;Choanoflagellida;Choanoflagellida_X;Choanoflagellida_XX;Choanoflagellida_XX_Clade-3;Choanoflagellida_XX_Clade-3_X;	Heterotroph	98-95	8	0	0	0	0	0	0	0	0	0	0	0	0	0	0	0	8	0	0	0	0	0	0	0	0	0	0	0	0
Eukaryota;Opisthokonta;Choanoflagellida;Choanoflagellida_X;Choanoflagellida_XX;Choanoflagellida_XXX;Choanoflagellida_XXXX;Choanoflagellida_XXXX_sp.;	Heterotroph	99-100	60	0	5	1	33	0	2	2	0	0	0	0	0	0	0	0	0	0	0	0	0	17	0	0	0	0	0	0	0
Eukaryota;Opisthokonta;Choanoflagellida;Choanoflagellida_X;Choanoflagellida_XX;Clade-2;Sphaeroeca;	Heterotroph	98-95	8	0	0	1	0	0	0	0	0	0	0	0	0	0	0	0	0	0	0	0	0	0	5	0	2	0	0	0	0
Eukaryota;Opisthokonta;Mesomycetozoa;Filasterea;Ministerida;Ministeridae;Ministeria;Ministeria_vibrans;	Heterotroph	99-100	2	0	0	0	0	0	0	0	0	0	0	0	0	0	0	0	2	0	0	0	0	0	0	0	0	0	0	0	0
Eukaryota;Opisthokonta;Mesomycetozoa;Ichthyosporea;Ichthyosphonida;Abeoformidae_Group_MAIP_1;	Parasite	94-90	6	0	0	1	0	5	0	0	0	0	0	0	0	0	0	0	0	0	0	0	0	0	0	0	0	0	0	0	0
Eukaryota;Opisthokonta;Mesomycetozoa;Ichthyosporea;Ichthyosphonida;Abeoformidae_Group_MAIP_1;Abeoformidae_Group_MAIP_1_X;	Parasite	98-95	37	0	11	5	1	1	7	0	1	0	1	0	1	0	1	0	0	3	0	0	0	0	0	0	1	4	0	0	0
Eukaryota;Opisthokonta;Mesomycetozoa;Ichthyosporea;Ichthyosphonida;Abeoformidae_Group_MAIP_1;Abeoformidae_Group_MAIP_1_X;Abeoformidae_Group_MAIP_1_X_sp.;	Parasite	99-100	80	0	57	12	0	2	0	5	0	0	0	0	1	1	0	0	0	0	0	0	0	0	0	2	0	0	0	0	0
Eukaryota;Opisthokonta;Mesomycetozoa;Ichthyosporea;Ichthyosphonida;Abeoformidae_Group_MAIP_2;Abeoformidae_Group_MAIP_2_X;	Parasite	98-95	373	0	7	3	40	2	161	156	0	0	0	0	2	0	0	0	0	0	0	0	2	0	0	0	0	0	0	0	0
Eukaryota;Opisthokonta;Mesomycetozoa;Ichthyosporea;Ichthyosphonida;Abeoformidae_Group_MAIP_4;Abeoformidae_Group_MAIP_4_X;Abeoformidae_Group_MAIP_4_X_sp.;	Parasite	99-100	7	0	0	0	0	0	0	0	0	0	0	0	0	0	0	0	0	0	0	0	0	0	0	1	0	6	0	0	0
Eukaryota;Opisthokonta;Mesomycetozoa;Ichthyosporea;Ichthyosphonida;Ichthyosphonida_X;Ichthyosphonida_XX;	Parasite	98-95	7	0	1	0	2	1	0	3	0	0	0	0	0	0	0	0	0	0	0	0	0	0	0	0	0	0	0	0	0
Eukaryota;Opisthokonta;Mesomycetozoa;Ichthyosporea;Ichthyosphonida;Pseudoperkinsidae;Pseudoperkinsus;	Parasite	98-95	40	0	1	1	0	6	0	0	0	0	0	0	0	0	0	0	2	1	2	0	0	0	5	2	12	1	7	0	0
Eukaryota;Opisthokonta;Mesomycetozoa;Ichthyosporea;Ichthyosphonida;Pseudoperkinsidae;Sphaeroforma;	Parasite	98-95	14	1	0	0	0	9	1	0	0	0	0	2	1	0	0	0	0	0	0	0	0	0	0	0	0	0	0	0	0
Eukaryota;Opisthokonta;Mesomycetozoa;Ichthyosporea;Rhynosporida;Rhynosporidae;	Parasite	94-90	9	0	0	1	0	0	0	0	0	0	0	0	0	0	0	0	0	8	0	0	0	0	0	0	0	0	0	0	0
Eukaryota;Opisthokonta;Mesomycetozoa;Ichthyosporea;Rhynosporida;Rhynosporidae;Rhynosporidae_X;	Parasite	98-95	229	10	13	23	28	38	0	10	0	0	24	4	0	0	0	10	3	24	6	2	0	0	14	11	2	7	0	0	0
Eukaryota;Opisthokonta;Mesomycetozoa;Ichthyosporea;Rhynosporida;Rhynosporidae;Rhynosporidae_X;Rhynosporidae_X_sp.;	Parasite	99-100	70	0	0	4	0	0	0	0	0	0	0	0	0	0	0	0	0	65	0	0	1	0	0	0	0	0	0	0	0
Eukaryota;Opisthokonta;Opisthokonta_X;Opisthokonta_XX;Opisthokonta_XXX;Opisthokonta_XXXX;	Heterotroph	94-90	212	3	0	6	29	2	0	0	20	6	102	10	6	1	0	18	0	2	1	0	0	0	0	0	0	6	0	0	0
Eukaryota;Opisthokonta;Opisthokonta_X;Opisthokonta_XX;Opisthokonta_XXX;Opisthokonta_XXXX;Opisthokonta_XXXXX;	Heterotroph	98-95	47	2	0	4	0	0	0	0	0	0	0	0	4	0	0	28	1	0	0	0	5	0	3	0	0	0	0	0	0
Eukaryota;Rhizaria;Cercozoa;Cercozoa_X;Cercozoa_XX;Cercozoa_XXX;	Parasite	94-90	175	2	1	0	0	0	0	0	0	1	1	3	0	1	3	0	12	33	8	0	18	3	0	77	10	2	0	0	0
Eukaryota;Rhizaria;Cercozoa;Cercozoa_X;Cercozoa_XX;Cercozoa_XXX;Cercozoa_XXXX;	Parasite	98-95	310	1	2	0	4	19	0	0	0	0	0	0	0	0	0	2	61	85	63	6	21	2	0	9	35	0	0	0	0
Eukaryota;Rhizaria;Cercozoa;Cercozoa_X;Cercozoa_XX;Cercozoa_XXX;Cercozoa_XXXX;Cercozoa_XXXX_sp.;	Parasite	99-100	892	60	202	52	1	368	2	3	0	0	0	0	2	7	2	27	15	23	0	2	0	7	7	75	17	8	12	0	0
Eukaryota;Rhizaria;Cercozoa;Endomyxa-Phytomyxea;Phagomyxida;Phagomyxidae;	Parasite	94-90	17	0	0	0	0	0	0	0	0	0	0	0	0	0	0	0	0	0	0	0	0	0	0	2	0	0	15	0	0
Eukaryota;Rhizaria;Cercozoa;Endomyxa-Phytomyxea;Phagomyxida;Phagomyxidae;Phagomixa;	Parasite	98-95	35	0	0	1	2	0	0	0	0	0	0	0	0	0	0	0	0	3	5	0	0	0	0	24	0	0	0	0	0
Eukaryota;Rhizaria;Cercozoa;Endomyxa-Phytomyxea;Phagomyxida;Phagomyxidae;Phagomixa;Phagomixa_sp.;	Parasite	99-100	4	0	2	2	0	0	0	0	0	0	0	0	0	0	0	0	0	0	0	0	0	0	0	0	0	0	0	0	0
Eukaryota;Rhizaria;Cercozoa;Endomyxa-Phytomyxea;Phagomyxida;Phagomyxidae;Phagomyxa;Phagomyxa_bellerocheae;	Parasite	99-100	3	0	0	0	0	1	0	0	0	0	1	0	0	0	0	0	1	0	0	0	0	0	0	0	0	0	0	0	0
Eukaryota;Rhizaria;Cercozoa;Endomyxa;Novel-clade-9;Novel-clade-9_X;	Parasite	94-90	32	2	0	0	0	9	0	0	9	0	9	0	0	0	0	1	0	2	0	0	0	0	0	0	0	0	0	0	0
Eukaryota;Rhizaria;Cercozoa;Endomyxa;Novel-clade-9;Novel-clade-9_X;Novel-clade-9_XX;	Parasite	98-95	7	0	0	0	1	2	0	0	0	0	0	0	0	0	0	0	0	0	0	0	0	0	0	0	4	0	0	0	0
Eukaryota;Rhizaria;Cercozoa;Endomyxa;Vampyrellida;op14-lineage;	Parasite	94-90	20	0	0	9	0	0	0	0	0	0	0	2	0	0	0	0	0	0	0	3	0	0	2	1	3	0	0	0	0
Eukaryota;Rhizaria;Cercozoa;Endomyxa;Vampyrellida;op14-lineage;op14-lineage_X;op14-lineage_X_sp.;	Parasite	99-100	4	0	0	0	0	0	0	0	0	0	0	0	0	0	0	0	0	4	0	0	0	0	0	0	0	0	0	0	0
Eukaryota;Rhizaria;Cercozoa;Endomyxa;Vampyrellida;Penardia-lineage;	Parasite	94-90	4	0	0	0	0	0	0	0	0	0	0	0	4	0	0	0	0	0	0	0	0	0	0	0	0	0	0	0	0
Eukaryota;Rhizaria;Cercozoa;Endomyxa;Vampyrellida;Sey055-lineage;Sey055-lineage_X;	Parasite	98-95	10	0	0	0	0	0	0	0	0	0	0	0	0	0	0	2	6	0	0	0	0	0	2	0	0	0	0	0	0
Eukaryota;Rhizaria;Cercozoa;Endomyxa;Vampyrellida;Vampyrellida_X;	Parasite	94-90	45	0	0	7	0	0	0	0	0	0	0	0	9	0	0	2	0	1	0	0	0	0	17	0	0	9	0	0	0
Eukaryota;Rhizaria;Cercozoa;Endomyxa;Vampyrellida;Vampyrellida_X;	Parasite	94-90	2	0	0	0	0	0	0	0	0	0	0	0	0	0	0	0	0	0	0	0	0	0	0	2	0	0	0	0	0
Eukaryota;Rhizaria;Cercozoa;Filosa-Chlorarachnea;Chlorarachnida;Chlorarachnida_X;Chlorarachnida_XX;	Parasite	98-95	230	11	87	16	1	31	2	1	2	0	0	7	3	0	0	0	36	19	6	8	0	0	0	0	0	0	0	0	0
Eukaryota;Rhizaria;Cercozoa;Filosa-Chlorarachnea;Chlorarachnida;Chlorarachnida_X;Lotharella;Lotharella_sp.;	Parasite	99-100	3	0	0	0	0	0	0	0	0	0	0	0	0	2	1	0	0	0	0	0	0	0	0	0	0	0	0	0	0
Eukaryota;Rhizaria;Cercozoa;Filosa-Chlorarachnea;Chlorarachnida;Chlorarachnida_X;Partenskyella;Partenskyella_glossopodia;	Parasite	99-100	21	0	0	0	0	0	0	0	0	0	0	4	0	16	1	0	0	0	0	0	0	0	0	0	0	0	0	0	0
Eukaryota;Rhizaria;Cercozoa;Filosa-Chlorarachnea;Chlorarachnida;Minorisa-lineage;Minorisa-lineage_X;Minorisa-lineage_X_sp.;	Parasite	99-100	40	0	34	0	0	4	0	0	0	0	0	0	0	0	0	0	1	1	0	0	0	0	0	0	0	0	0	0	0
Eukaryota;Rhizaria;Cercozoa;Filosa-Chlorarachnea;Chlorarachnida;Minorisa-lineage;Minorisa;Minorisa_minuta;	Parasite	99-100	52	0	0	0	0	0	0	0	0	0	1	8	0	36	7	0	0	0	0	0	0	0	0	0	0	0	0	0	0
Eukaryota;Rhizaria;Cercozoa;Filosa-Chlorarachnea;Filosa-Chlorarachnea_X;NPK2-lineage;	Parasite	94-90	94	0	2	0	0	0	0	0	0	0	0	0	0	0	0	7	16	69	0	0	0	0	0	0	0	0	0	0	0
Eukaryota;Rhizaria;Cercozoa;Filosa-Chlorarachnea;Filosa-Chlorarachnea_X;NPK2-lineage;NPK2-lineage_X;	Parasite	98-95	1571	0	54	10	7	1	24	33	0	0	0	0	0	0	0	1040	41	46	3	0	2	6	1	51	217	32	0	3	0
Eukaryota;Rhizaria;Cercozoa;Filosa-Chlorarachnea;Filosa-Chlorarachnea_X;NPK2-lineage;NPK2-lineage_X;NPK2-lineage_X_sp.;	Parasite	99-100	150	0	8	2	0	0	8	9	0	0	0	0	0	0	0	0	3	4	1	0	1	1	0	24	68	20	0	1	0
Eukaryota;Rhizaria;Cercozoa;Filosa-Granofilosea;Cryptofilida;Nanofilidae;	Parasite	94-90	20	0	2	7	0	0	0	0	0	0	0	0	0	0	0	0	0	4	0	0	0	0	0	0	0	7	0	0	0
Eukaryota;Rhizaria;Cercozoa;Filosa-Granofilosea;Filosa-Granofilosea_X;he2-lineage;he2-lineage_X;	Parasite	98-95	8	1	0	1	0	0	0	0	0	0	0	0	0	0	0	1	1	4	0	0	0	0	0	0	0	0	0	0	0
Eukaryota;Rhizaria;Cercozoa;Filosa-Granofilosea;Filosa-Granofilosea_X;Massiteriidae;	Parasite	94-90	20	3	0	0	0	0	0	0	0	0	0	0	0	0	0	0	0	6	0	0	0	0	0	0	11	0	0	0	0
Eukaryota;Rhizaria;Cercozoa;Filosa-Granofilosea;Filosa-Granofilosea_X;Massiteriidae;Massisteria;	Parasite	98-95	12	1	1	0	0	1	0	0	0	0	0	0	0	0	0	0	0	4	3	1	0	0	1	0	0	0	0	0	0
Eukaryota;Rhizaria;Cercozoa;Filosa-Granofilosea;Filosa-Granofilosea_X;Massiteriidae;Massisteria;Massisteria_marina;	Parasite	99-100	10	0	0	0	0	0	0	0	0	0	0	0	0	0	0	5	0	4	0	0	0	0	1	0	0	0	0	0	0
Eukaryota;Rhizaria;Cercozoa;Filosa-Granofilosea;Filosa-Granofilosea_X;Massiteriidae;Massisteria;Massisteria_sp.;	Parasite	99-100	6	1	0	0	0	2	0	0	0	0	0	0	0	0	0	0	0	0	0	2	0	0	1	0	0	0	0	0	0
Eukaryota;Rhizaria;Cercozoa;Filosa-Granofilosea;Filosa-Granofilosea_X;Novel-Gran-234;	Parasite	94-90	2	0	0	0	0	2	0	0	0	0	0	0	0	0	0	0	0	0	0	0	0	0	0	0	0	0	0	0	0
Eukaryota;Rhizaria;Cercozoa;Filosa-Granofilosea;Filosa-Granofilosea_X;Novel-Gran-234;Novel-Gran-234_X;	Parasite	98-95	12	0	0	0	0	1	0	0	0	0	0	0	0	0	0	0	0	8	0	0	0	0	3	0	0	0	0	0	0
Eukaryota;Rhizaria;Cercozoa;Filosa-Granofilosea;Limnofilida;Limnofilidae;	Parasite	94-90	10	0	0	0	0	0	0	0	0	0	0	0	0	0	0	0	0	10	0	0	0	0	0	0	0	0	0	0	0
Eukaryota;Rhizaria;Cercozoa;Filosa-Imbricatea;Euglyphida;Euglyphida_X;	Parasite	94-90	36	0	0	0	0	0	0	0	0	0	0	0	0	0	0	0	0	0	0	0	0	0	0	0	29	0	7	0	0
Eukaryota;Rhizaria;Cercozoa;Filosa-Imbricatea;Euglyphida;Euglyphida_X;Euglyphida_XX;Euglyphida_XX_sp.;	Parasite	99-100	26	0	0	0	0	0	0	0	0	0	0	0	0	0	0	0	1	3	0	0	0	0	0	0	22	0	0	0	0
Eukaryota;Rhizaria;Cercozoa;Filosa-Imbricatea;Euglyphida;Ovulinatidae;Ovulinata;	Parasite	98-95	32	0	0	1	0	0	0	0	0	0	0	0	0	0	0	0	0	1	0	0	0	0	0	0	30	0	0	0	0
Eukaryota;Rhizaria;Cercozoa;Filosa-Imbricatea;Euglyphida;Ovulinatidae;Ovulinata;Ovulinata_parva;	Parasite	99-100	48	0	0	0	0	0	0	0	0	0	0	0	0	0	0	0	0	1	0	0	0	0	0	0	0	47	0	0	0
Eukaryota;Rhizaria;Cercozoa;Filosa-Imbricatea;Euglyphida;Paulinellidae;	Parasite	94-90	31	2	0	6	0	0	0	0	0	0	0	0	0	0	0	0	0	2	0	2	0	0	0	0	2	17	0	0	0
Eukaryota;Rhizaria;Cercozoa;Filosa-Imbricatea;Euglyphida;Paulinellidae;Paulinella;	Parasite	98-95	8	0	2	0	0	0	0	0	0	0	0	0	0	0	0	0	2	1	1	0	0	0	2	0	0	0	0	0	0
Eukaryota;Rhizaria;Cercozoa;Filosa-Imbricatea;Euglyphida;Paulinellidae;Paulinella;Paulinella_sp.;	Parasite	99-100	171	2	44	10	5	3	15	31	0	1	2	3	0	9	1	0	5	6	5	0	0	0	0	0	29	0	0	0	0
Eukaryota;Rhizaria;Cercozoa;Filosa-Imbricatea;Filosa-Imbricatea_X;Filosa-Imbricatea_XX;	Parasite	94-90	5	0	0	0	0	5	0	0	0	0	0	0	0	0	0	0	0	0	0	0	0	0	0	0	0	0	0	0	0
Eukaryota;Rhizaria;Cercozoa;Filosa-Imbricatea;Filosa-Imbricatea_X;Filosa-Imbricatea_XX;Filosa-Imbricatea_XXX;	Parasite	98-95	20	0	0	0	0	0	0	0	3	0	0	0	0	0	0	0	6	6	3	0	2	0	0	0	0	0	0	0	0
Eukaryota;Rhizaria;Cercozoa;Filosa-Imbricatea;Filosa-Imbricatea_X;Filosa-Imbricatea_XX;Filosa-Imbricatea_XXX;Filosa-Imbricatea_XXX_sp.;	Parasite	99-100	792	0	11	4	0	0	0	0	0	0	0	0	0	0	0	0	13	29	23	2	5	36	1	510	158	0	0	0	0
Eukaryota;Rhizaria;Cercozoa;Filosa-Imbricatea;Filosa-Imbricatea_X;Novel-clade-2;	Parasite	94-90	310	5	0	1	1	1	0	0	27	3	17	1	6	0	0	3	26	156	1	0	5	9	0	8	39	0	1	0	0
Eukaryota;Rhizaria;Cercozoa;Filosa-Imbricatea;Filosa-Imbricatea_X;Novel-clade-2;Novel-clade-2_X;	Parasite	98-95	5961	1549	75	81	7	222	0	0	75	16	5	13	152	6	0	97	17	60	18	21	1	2	650	99	497	2052	246	0	0
Eukaryota;Rhizaria;Cercozoa;Filosa-Imbricatea;Filosa-Imbricatea_X;Novel-clade-2;Novel-clade-2_X;Novel-clade-2_X_sp.;	Parasite	99-100	6364	631	600	58	225	38	5	30	552	4	24	13	718	0	1	1060	962	525	81	36	7	10	17	133	559	75	0	0	0
Eukaryota;Rhizaria;Cercozoa;Filosa-Imbricatea;Marimonadida;Marimonadida_X;	Parasite	94-90	55	0	0	1	1	0	0	3	0	0	0	0	0	2	0	8	6	13	7	2	5	0	0	3	4	0	0	0	0
Eukaryota;Rhizaria;Cercozoa;Filosa-Imbricatea;Marimonadida;Marimonadida_X;	Parasite	94-90	3	0	0	0	0	0	0	0	0	0	0	0	0	0	0	0	0	0	0	0	0	0	0	0	3	0	0	0	0
Eukaryota;Rhizaria;Cercozoa;Filosa-Imbricatea;Marimonadida;Marimonadida_X;Marimonadida_XX;	Parasite	98-95	82	0	3	0	20	0	0	4	0	0	0	1	0	9	1	0	16	7	0	0	0	0	0	4	13	4	0	0	0
Eukaryota;Rhizaria;Cercozoa;Filosa-Imbricatea;Marimonadida;Marimonadida_X;Marimonadida_XX;Marimonadida_XX_sp.;	Parasite	99-100	659	0	0	0	3	3	3	0	0	0	0	0	0	19	21	20	575	12	1	0	0	0	1	0	1	0	0	0	0
Eukaryota;Rhizaria;Cercozoa;Filosa-Imbricatea;Marimonadida;Marimonadida_X;Pseudopirsonia;Pseudopirsonia_sp.;	Parasite	99-100	4	0	0	0	0	1	0	0	0	0	0	0	0	0	0	0	0	0	0	0	0	0	0	1	2	0	0	0	0
Eukaryota;Rhizaria;Cercozoa;Filosa-Imbricatea;Thaumatomonadida;Esquamulidae;	Parasite	94-90	5	0	0	0	0	0	0	0	0	0	0	0	0	0	0	0	0	2	0	0	0	0	0	3	0	0	0	0	0
Eukaryota;Rhizaria;Cercozoa;Filosa-Imbricatea;Thaumatomonadida;Peregriniidae;Peregrinia;	Parasite	98-95	24	0	9	1	0	0	0	0	0	0	0	0	0	0	0	0	13	0	0	0	0	0	0	1	0	0	0	0	0
Eukaryota;Rhizaria;Cercozoa;Filosa-Imbricatea;Thaumatomonadida;Peregriniidae;Peregrinia;Peregrinia_sp.;	Parasite	99-100	75	3	26	12	1	1	0	0	4	2	1	0	0	0	0	0	7	17	0	1	0	0	0	0	0	0	0	0	0
Eukaryota;Rhizaria;Cercozoa;Filosa-Imbricatea;Thaumatomonadida;Thaumatomonadida_X;	Parasite	94-90	7	0	0	0	0	1	0	0	0	0	5	0	0	0	0	0	0	1	0	0	0	0	0	0	0	0	0	0	0
Eukaryota;Rhizaria;Cercozoa;Filosa-Imbricatea;Thaumatomonadida;Thaumatomonadida_X;Thaumatomonadida_XX;	Parasite	98-95	76	0	2	5	0	0	0	0	0	0	0	0	0	0	0	0	1	2	7	0	0	0	58	0	0	0	1	0	0
Eukaryota;Rhizaria;Cercozoa;Filosa-Imbricatea;Thaumatomonadida;Thaumatomonadidae;	Parasite	94-90	2	0	0	0	0	2	0	0	0	0	0	0	0	0	0	0	0	0	0	0	0	0	0	0	0	0	0	0	0
Eukaryota;Rhizaria;Cercozoa;Filosa-Imbricatea;Thaumatomonadida;Thaumatomonadidae;Reckertia;	Parasite	98-95	31	0	3	5	8	0	0	0	0	0	0	0	0	0	0	3	1	8	0	0	0	0	0	0	1	2	0	0	0
Eukaryota;Rhizaria;Cercozoa;Filosa-Imbricatea;Thaumatomonadida;Thaumatomonadidae;Reckertia;Reckertia_filosa;	Parasite	99-100	43	0	2	3	0	2	0	0	0	0	0	0	0	0	0	4	1	22	0	0	0	0	0	3	4	2	0	0	0
Eukaryota;Rhizaria;Cercozoa;Filosa-Imbricatea;Thaumatomonadida;Thaumatomonadidae;Thaumatomastix;	Parasite	98-95	2	0	0	0	0	0	0	0	0	0	0	0	0	0	0	0	0	0	0	0	0	0	0	2	0	0	0	0	0
Eukaryota;Rhizaria;Cercozoa;Filosa-Imbricatea;Thaumatomonadida;Thaumatomonadidae;Thaumatomastix;	Parasite	98-95	9	0	0	0	0	0	0	0	0	0	0	0	0	0	0	0	0	6	0	0	0	0	0	0	3	0	0	0	0
Eukaryota;Rhizaria;Cercozoa;Filosa-Imbricatea;Thaumatomonadida;Thaumatomonadidae;Thaumatomastix;Thaumatomastix_sp.;	Parasite	99-100	59	0	1	0	1	4	0	0	0	0	0	0	0	0	0	3	2	0	0	0	0	0	1	18	24	0	5	0	0
Eukaryota;Rhizaria;Cercozoa;Filosa-Imbricatea;Thaumatomonadida;Thaumatomonadidae;Thaumatomonas;Thaumatomonas_sp.;	Parasite	99-100	75	0	15	2	0	10	0	0	0	0	0	0	0	0	0	22	1	11	1	0	0	0	1	0	10	2	0	0	0
Eukaryota;Rhizaria;Cercozoa;Filosa-Sarcomonadea;Cercomonadida;Cercomonadidae;Cercomonas;Cercomonas_plasmodialis;	Parasite	99-100	5	0	0	0	0	0	0	0	0	0	0	0	0	0	0	3	2	0	0	0	0	0	0	0	0	0	0	0	0
Eukaryota;Rhizaria;Cercozoa;Filosa-Sarcomonadea;Cercomonadida;Cercomonadidae;Cercomonas;Cercomonas_sp.;	Parasite	99-100	9	0	0	0	0	0	0	0	0	0	0	0	0	0	0	2	0	3	0	0	0	0	4	0	0	0	0	0	0
Eukaryota;Rhizaria;Cercozoa;Filosa-Sarcomonadea;Cercomonadida;Paracercomonadidae;	Parasite	94-90	3	0	0	0	0	0	0	0	0	0	0	0	0	0	0	0	0	0	0	0	0	0	3	0	0	0	0	0	0
Eukaryota;Rhizaria;Cercozoa;Filosa-Sarcomonadea;Filosa-Sarcomonadea_X;Sainouridae;Helkesimastix;Helkesimastix_marina;	Parasite	99-100	3	0	0	3	0	0	0	0	0	0	0	0	0	0	0	0	0	0	0	0	0	0	0	0	0	0	0	0	0
Eukaryota;Rhizaria;Cercozoa;Filosa-Sarcomonadea;Glissomonadida;Allapsidae;	Parasite	94-90	7	0	0	0	0	0	0	0	0	0	0	0	0	0	0	0	0	0	0	0	0	0	0	7	0	0	0	0	0
Eukaryota;Rhizaria;Cercozoa;Filosa-Sarcomonadea;Glissomonadida;Allapsidae;	Parasite	94-90	2	2	0	0	0	0	0	0	0	0	0	0	0	0	0	0	0	0	0	0	0	0	0	0	0	0	0	0	0
Eukaryota;Rhizaria;Cercozoa;Filosa-Sarcomonadea;Glissomonadida;Allapsidae;Allantion;Allantion_sp.;	Parasite	99-100	3	0	0	0	0	0	0	0	0	0	0	0	0	0	0	0	0	0	0	0	0	0	3	0	0	0	0	0	0
Eukaryota;Rhizaria;Cercozoa;Filosa-Sarcomonadea;Glissomonadida;Allapsidae;Viridiraptor;Viridiraptor_invadens;	Parasite	99-100	8	0	0	0	0	0	0	0	0	0	0	0	0	0	0	1	0	0	0	0	0	0	6	1	0	0	0	0	0
Eukaryota;Rhizaria;Cercozoa;Filosa-Sarcomonadea;Glissomonadida;Bodomorphidae;Bodomorpha;	Parasite	98-95	5	1	0	0	0	0	0	0	0	0	0	0	0	0	0	1	0	0	0	0	0	0	3	0	0	0	0	0	0
Eukaryota;Rhizaria;Cercozoa;Filosa-Sarcomonadea;Glissomonadida;Bodomorphidae;Bodomorpha;Bodomorpha_prolixa;	Parasite	99-100	2	0	0	0	0	0	0	0	0	0	0	0	0	0	0	0	0	0	0	0	0	0	2	0	0	0	0	0	0
Eukaryota;Rhizaria;Cercozoa;Filosa-Sarcomonadea;Glissomonadida;Glissomonadida_X;Glissomonadida_XX;Glissomonadida_XX_sp.;	Parasite	99-100	2	0	0	0	0	0	0	0	0	0	0	0	0	0	0	1	0	0	0	0	0	0	1	0	0	0	0	0	0
Eukaryota;Rhizaria;Cercozoa;Filosa-Sarcomonadea;Glissomonadida;Sandonidae;Mollimonas;	Parasite	98-95	6	0	0	0	0	0	0	0	0	0	0	0	0	0	0	0	0	0	0	0	0	0	6	0	0	0	0	0	0
Eukaryota;Rhizaria;Cercozoa;Filosa-Sarcomonadea;Glissomonadida;Sandonidae;Sandona;Sandona_limna;	Parasite	99-100	8	0	0	0	0	0	0	0	0	0	0	0	0	0	0	1	0	0	0	0	0	0	7	0	0	0	0	0	0
Eukaryota;Rhizaria;Cercozoa;Filosa-Sarcomonadea;Glissomonadida;Sandonidae;Sandonidae_Clade-N/F-A;Sandonidae_Clade_N/F-A_sp.;	Parasite	99-100	8	0	0	0	0	0	0	0	0	0	0	0	0	0	0	0	0	0	0	0	0	0	8	0	0	0	0	0	0
Eukaryota;Rhizaria;Cercozoa;Filosa-Sarcomonadea;Glissomonadida;Sandonidae;Sandonidae_X;	Parasite	98-95	10	0	0	0	0	0	0	0	0	0	0	0	0	0	0	0	0	0	0	0	0	0	10	0	0	0	0	0	0
Eukaryota;Rhizaria;Cercozoa;Filosa-Sarcomonadea;Glissomonadida;Sandonidae;Sandonidae_X;Sandonidae_X_sp.;	Parasite	99-100	50	0	0	0	0	0	0	0	0	0	0	0	0	0	0	12	0	10	1	0	0	1	26	0	0	0	0	0	0
Eukaryota;Rhizaria;Cercozoa;Filosa-Thecofilosea;Cryomonadida;Cryomonadida_X;Cryomonadida_XX;	Parasite	98-95	623	0	48	6	0	10	6	6	0	14	23	3	0	1	0	170	92	52	21	1	6	1	4	45	102	12	0	0	0
Eukaryota;Rhizaria;Cercozoa;Filosa-Thecofilosea;Cryomonadida;Cryomonadida_X;Cryomonadida_XX;Cryomonadida_XX_sp.;	Parasite	99-100	23	0	1	0	0	2	0	0	0	0	0	0	0	4	1	3	0	0	0	0	0	0	3	2	7	0	0	0	0
Eukaryota;Rhizaria;Cercozoa;Filosa-Thecofilosea;Cryomonadida;Cryothecomonas-lineage;Cryothecomonas-lineage_X;	Parasite	98-95	7	0	0	0	0	3	0	0	0	0	1	0	1	0	2	0	0	0	0	0	0	0	0	0	0	0	0	0	0
Eukaryota;Rhizaria;Cercozoa;Filosa-Thecofilosea;Cryomonadida;Cryothecomonas-lineage;Cryothecomonas-lineage_X;Cryothecomonas-lineage_X_sp.;	Parasite	99-100	11	0	0	0	0	0	0	0	0	0	0	0	0	0	0	0	0	3	0	0	0	0	0	5	3	0	0	0	0
Eukaryota;Rhizaria;Cercozoa;Filosa-Thecofilosea;Cryomonadida;Cryothecomonas-lineage;Cryothecomonas;	Parasite	98-95	8	0	0	0	0	0	0	0	0	0	0	0	0	0	0	0	1	1	0	2	0	0	2	1	1	0	0	0	0
Eukaryota;Rhizaria;Cercozoa;Filosa-Thecofilosea;Cryomonadida;Cryothecomonas-lineage;Cryothecomonas;Cryothecomonas_sp.;	Parasite	99-100	7997	173	60	26	99	296	28	16	2	4	1	4	10	5	2	1538	1035	581	743	473	31	8	236	835	1314	402	14	56	5
Eukaryota;Rhizaria;Cercozoa;Filosa-Thecofilosea;Cryomonadida;Protaspa-lineage;	Parasite	94-90	10	0	0	0	0	0	0	2	0	0	2	0	0	0	0	0	0	0	0	0	0	0	0	6	0	0	0	0	0
Eukaryota;Rhizaria;Cercozoa;Filosa-Thecofilosea;Cryomonadida;Protaspa-lineage;	Parasite	94-90	34	7	0	0	0	4	0	0	0	0	0	0	0	0	0	0	0	1	2	0	0	6	0	1	13	0	0	0	0
Eukaryota;Rhizaria;Cercozoa;Filosa-Thecofilosea;Cryomonadida;Protaspa-lineage;Protaspa-lineage_X;	Parasite	98-95	2755	85	54	22	26	31	164	250	158	230	220	58	377	146	33	21	19	50	119	21	42	86	27	91	248	155	18	4	0
Eukaryota;Rhizaria;Cercozoa;Filosa-Thecofilosea;Cryomonadida;Protaspa-lineage;Protaspa-lineage_X;Protaspa-lineage_X_sp.;	Parasite	99-100	1477	35	28	12	6	14	1	8	10	2	9	5	27	1	0	20	23	41	166	15	13	4	285	265	298	89	100	0	0
Eukaryota;Rhizaria;Cercozoa;Filosa-Thecofilosea;Cryomonadida;Protaspa-lineage;Protaspa;	Parasite	98-95	72	0	0	0	2	0	0	0	19	16	0	6	28	0	1	0	0	0	0	0	0	0	0	0	0	0	0	0	0
Eukaryota;Rhizaria;Cercozoa;Filosa-Thecofilosea;Cryomonadida;Protaspa-lineage;Protaspa;	Parasite	98-95	16	2	4	2	0	1	0	0	3	0	0	1	2	0	0	0	0	0	0	0	0	0	0	0	1	0	0	0	0
Eukaryota;Rhizaria;Cercozoa;Filosa-Thecofilosea;Cryomonadida;Protaspa-lineage;Protaspa;	Parasite	98-95	10	0	0	0	0	0	7	0	0	2	0	0	0	0	0	0	0	0	0	0	0	0	1	0	0	0	0	0	0
Eukaryota;Rhizaria;Cercozoa;Filosa-Thecofilosea;Cryomonadida;Rhogostoma-lineage;Rhogostoma-lineage_X;	Parasite	98-95	12	0	0	4	0	0	0	0	0	0	0	0	0	0	0	2	0	4	0	1	0	0	1	0	0	0	0	0	0
Eukaryota;Rhizaria;Cercozoa;Filosa-Thecofilosea;Cryomonadida;Rhogostoma-lineage;Rhogostoma-lineage_X;Rhogostoma-lineage_X_sp.;	Parasite	99-100	21	0	0	0	0	0	0	0	0	0	0	0	0	0	0	0	0	4	0	0	0	0	17	0	0	0	0	0	0
Eukaryota;Rhizaria;Cercozoa;Filosa-Thecofilosea;Ebriida;Botuliformidae;Botuliformidae_X;	Parasite	98-95	10	0	0	0	0	0	0	0	0	0	0	0	0	0	0	0	0	0	0	0	0	0	0	0	0	0	10	0	0
Eukaryota;Rhizaria;Cercozoa;Filosa-Thecofilosea;Ebriida;Ebriida_X;Ebriida_XX;Ebriida_XX_sp.;	Parasite	99-100	154	0	0	0	0	0	0	0	0	0	0	15	0	47	66	0	0	1	0	0	7	18	0	0	0	0	0	0	0
Eukaryota;Rhizaria;Cercozoa;Filosa-Thecofilosea;Ebriida;Ebriidae;	Parasite	94-90	7	1	0	0	0	0	0	0	0	0	0	0	0	0	0	0	0	0	0	0	0	0	0	1	5	0	0	0	0
Eukaryota;Rhizaria;Cercozoa;Filosa-Thecofilosea;Ebriida;Ebriidae;Ebria;	Parasite	98-95	13	2	0	0	0	0	0	0	0	0	0	0	0	0	0	0	0	0	0	0	0	0	0	0	11	0	0	0	0
Eukaryota;Rhizaria;Cercozoa;Filosa-Thecofilosea;Ebriida;Ebriidae;Ebria;Ebria_tripartita;	Parasite	99-100	6663	2380	196	82	0	20	0	2	0	0	0	0	1	0	0	0	0	1	1	0	2	0	25	1175	2565	74	0	139	0
Eukaryota;Rhizaria;Cercozoa;Filosa-Thecofilosea;Ebriida;TAGIRI1-lineage;	Parasite	94-90	68	0	1	0	1	3	3	4	0	0	0	0	0	5	0	7	2	9	0	0	0	0	0	0	20	13	0	0	0
Eukaryota;Rhizaria;Cercozoa;Filosa-Thecofilosea;Ebriida;TAGIRI1-lineage;TAGIRI1-lineage_X;	Parasite	98-95	30	0	2	0	0	0	0	0	0	5	0	0	0	0	0	0	0	0	2	0	0	3	1	8	9	0	0	0	0
Eukaryota;Rhizaria;Cercozoa;Filosa-Thecofilosea;Ebriida;TAGIRI1-lineage;TAGIRI1-lineage_X;TAGIRI1-lineage_X_sp.;	Parasite	99-100	2625	2	21	2	0	39	0	0	188	1077	423	667	23	0	0	0	1	0	10	2	0	6	17	34	40	73	0	0	0
Eukaryota;Rhizaria;Cercozoa;Filosa-Thecofilosea;Filosa-Thecofilosea_X;Filosa-Thecofilosea_XX;	Parasite	94-90	21	0	0	0	0	0	0	0	0	0	0	0	0	0	0	0	0	7	1	2	0	0	4	6	1	0	0	0	0
Eukaryota;Rhizaria;Cercozoa;Filosa-Thecofilosea;Filosa-Thecofilosea_X;Filosa-Thecofilosea_XX;Filosa-Thecofilosea_XXX;	Parasite	98-95	100	1	17	8	0	0	0	0	0	3	1	1	0	5	0	4	1	14	6	3	1	0	2	31	1	1	0	0	0
Eukaryota;Rhizaria;Cercozoa;Filosa-Thecofilosea;Filosa-Thecofilosea_X;Filosa-Thecofilosea_XX;Filosa-Thecofilosea_XXX;Filosa-Thecofilosea_XXX_sp.;	Parasite	99-100	90	2	3	0	2	0	0	0	0	0	2	0	0	0	0	0	0	5	0	0	0	0	9	49	18	0	0	0	0
Eukaryota;Rhizaria;Cercozoa;Filosa-Thecofilosea;Filosa-Thecofilosea_X;Mataza-lineage;	Parasite	94-90	130	0	10	0	5	5	0	2	0	0	0	0	0	0	0	0	0	0	0	0	0	14	0	27	53	14	0	0	0
Eukaryota;Rhizaria;Cercozoa;Filosa-Thecofilosea;Filosa-Thecofilosea_X;Mataza-lineage;	Parasite	94-90	5	0	0	0	0	0	0	0	0	5	0	0	0	0	0	0	0	0	0	0	0	0	0	0	0	0	0	0	0
Eukaryota;Rhizaria;Cercozoa;Filosa-Thecofilosea;Filosa-Thecofilosea_X;Mataza-lineage;Mataza-lineage_X;	Parasite	98-95	149	0	26	3	0	11	0	0	23	0	1	2	61	0	0	0	11	6	4	0	0	0	0	0	1	0	0	0	0
Eukaryota;Rhizaria;Cercozoa;Filosa-Thecofilosea;Filosa-Thecofilosea_X;Mataza-lineage;Mataza-lineage_X;Mataza-lineage_X_sp.;	Parasite	99-100	4456	163	23	3	1	18	0	0	786	87	1067	33	1363	0	11	3	70	33	3	0	0	0	69	321	400	2	0	0	0
Eukaryota;Rhizaria;Cercozoa;Filosa-Thecofilosea;Filosa-Thecofilosea_X;Mataza-lineage;Mataza;Mataza_hastifera;	Parasite	99-100	208	110	22	3	0	4	0	0	0	0	12	6	0	0	0	0	10	7	2	0	0	0	4	10	18	0	0	0	0
Eukaryota;Rhizaria;Cercozoa;Filosa-Thecofilosea;Filosa-Thecofilosea_X;Novel-Clade-4;	Parasite	94-90	24	0	16	0	0	6	0	0	0	0	0	0	0	0	0	0	2	0	0	0	0	0	0	0	0	0	0	0	0
Eukaryota;Rhizaria;Cercozoa;Filosa-Thecofilosea;Ventricleftida;CCW10-lineage;	Parasite	94-90	89	4	29	14	2	0	0	0	0	0	0	0	0	0	0	0	0	0	0	0	0	0	8	9	5	18	0	0	0
Eukaryota;Rhizaria;Cercozoa;Filosa-Thecofilosea;Ventricleftida;CCW10-lineage;CCW10-lineage_X;	Parasite	98-95	5	0	0	0	0	0	0	0	0	0	0	0	0	0	0	0	0	1	0	0	0	0	4	0	0	0	0	0	0
Eukaryota;Rhizaria;Cercozoa;Filosa-Thecofilosea;Ventricleftida;CCW10-lineage;CCW10-lineage_X;CCW10-lineage_X_sp.;	Parasite	99-100	247	2	6	1	46	0	2	7	3	1	4	5	0	5	0	87	48	10	2	0	0	0	10	2	6	0	0	0	0
Eukaryota;Rhizaria;Cercozoa;Filosa-Thecofilosea;Ventricleftida;Ventricleftida_X;	Parasite	94-90	15	0	0	0	0	0	0	0	0	0	0	0	0	0	0	7	0	2	0	0	0	0	1	5	0	0	0	0	0
Eukaryota;Rhizaria;Cercozoa;Filosa-Thecofilosea;Ventricleftida;Ventricleftida_X;Ventricleftida_XX;	Parasite	98-95	82	0	2	0	1	8	1	6	0	0	2	0	0	0	0	9	5	27	5	1	0	1	10	0	4	0	0	0	0
Eukaryota;Rhizaria;Cercozoa;Filosa-Thecofilosea;Ventricleftida;Ventricleftida_X;Ventricleftida_XX;Ventricleftida_XX_sp.;	Parasite	99-100	194	36	27	13	14	14	3	2	0	0	0	0	0	0	0	14	1	34	3	2	2	8	4	4	11	2	0	0	0
Eukaryota;Rhizaria;Cercozoa;Filosa-Thecofilosea;Ventricleftida;Ventrifissuridae;	Parasite	94-90	385	0	1	0	20	2	0	0	34	54	27	47	0	0	0	2	39	27	19	1	24	69	1	1	10	1	6	0	0
Eukaryota;Rhizaria;Cercozoa;Filosa-Thecofilosea;Ventricleftida;Ventrifissuridae;Ventrifissuridae_X;	Parasite	98-95	51	0	3	4	1	8	0	0	0	5	1	0	0	0	0	3	2	10	2	4	2	0	0	5	0	1	0	0	0
Eukaryota;Rhizaria;Cercozoa;Filosa-Thecofilosea;Ventricleftida;Ventrifissuridae;Ventrifissuridae_X;Ventrifissuridae_X_sp.;	Parasite	99-100	13	0	3	5	4	0	0	0	0	0	0	0	0	0	1	0	0	0	0	0	0	0	0	0	0	0	0	0	0
Eukaryota;Rhizaria;Cercozoa;Filosa;Filosa_X;Filosa_XX;	Parasite	94-90	45	0	0	0	1	1	9	20	1	2	1	9	0	0	0	0	0	0	0	0	0	1	0	0	0	0	0	0	0
Eukaryota;Rhizaria;Cercozoa;Filosa;Filosa_X;Filosa_XX;	Parasite	94-90	8	2	0	0	0	0	0	0	0	0	0	0	0	0	0	6	0	0	0	0	0	0	0	0	0	0	0	0	0
Eukaryota;Rhizaria;Cercozoa;Novel-clade-10-12;Novel-clade-10;Novel-clade-10_X;	Parasite	94-90	2	2	0	0	0	0	0	0	0	0	0	0	0	0	0	0	0	0	0	0	0	0	0	0	0	0	0	0	0
Eukaryota;Rhizaria;Cercozoa;Novel-clade-10-12;Novel-clade-10;Novel-clade-10_X;Novel-clade-10_XX;Novel-clade-10_XX_sp.;	Parasite	99-100	9	1	0	3	0	0	0	0	0	0	0	0	0	0	0	0	0	5	0	0	0	0	0	0	0	0	0	0	0
Eukaryota;Rhizaria;Cercozoa;Novel-clade-10-12;Novel-clade-12;NC12B-lineage;	Parasite	94-90	2	0	0	0	0	0	0	0	0	0	0	0	0	0	0	0	0	0	0	0	0	0	2	0	0	0	0	0	0
Eukaryota;Rhizaria;Cercozoa;Novel-clade-10-12;Novel-clade-12;NC12B-lineage;NC12B-lineage_X;	Parasite	98-95	2	1	0	0	0	0	0	0	0	0	0	0	0	0	0	0	0	0	0	0	0	0	1	0	0	0	0	0	0
Eukaryota;Rhizaria;Foraminifera;Globothalamea;Rotaliida;Globigerinacea;	Heterotroph	94-90	2	0	1	0	0	0	0	0	0	0	0	0	0	1	0	0	0	0	0	0	0	0	0	0	0	0	0	0	0
Eukaryota;Rhizaria;Radiolaria;Acantharea;Acantharea_X;Acantharea_XX;	Heterotroph	94-90	11	0	0	0	0	0	0	0	0	0	0	0	0	0	0	0	0	0	0	0	0	6	0	5	0	0	0	0	0
Eukaryota;Rhizaria;Radiolaria;Acantharea;Acantharea_X;Acantharea_XX;Acantharea_XXX;	Heterotroph	98-95	38	0	2	6	11	0	0	0	0	0	0	0	0	0	0	0	0	0	0	0	0	0	0	0	19	0	0	0	0
Eukaryota;Rhizaria;Radiolaria;Acantharea;Arthracanthida-Symphyacanthida;Arthracanthida-Symphyacanthida_X;Arthracanthida-Symphyacanthida_XX;Arthracanthida-Symphyacanthida_XX_sp.;	Heterotroph	99-100	216	0	0	0	1	0	0	0	0	0	3	0	0	45	61	0	3	5	0	0	10	88	0	0	0	0	0	0	0
Eukaryota;Rhizaria;Radiolaria;Polycystinea;Nassellaria;Nassellaria_X;Nassellaria_XX;Nassellaria_XX_sp.;	Heterotroph	99-100	3	0	0	0	0	0	0	0	0	0	0	0	0	0	0	0	0	0	0	0	0	3	0	0	0	0	0	0	0
Eukaryota;Rhizaria;Radiolaria;RAD-B;RAD-B_X;RAD-B-Group-IV;RAD-B-Group-IV_X;RAD-B-Group-IV_X_sp.;	Heterotroph	99-100	2284	0	0	0	0	0	0	0	0	0	0	0	0	0	0	1	29	92	12	0	52	2098	0	0	0	0	0	0	0
Eukaryota;Stramenopiles;Ochrophyta;Bacillariophyta;Bacillariophyta_X;Araphid-pennate;	Autotroph	94-90	10	0	0	0	0	0	0	0	0	0	0	0	0	0	0	0	0	0	0	0	0	0	0	0	0	10	0	0	0
Eukaryota;Stramenopiles;Ochrophyta;Bacillariophyta;Bacillariophyta_X;Araphid-pennate;	Autotroph	94-90	6	0	0	0	0	0	0	0	0	0	6	0	0	0	0	0	0	0	0	0	0	0	0	0	0	0	0	0	0
Eukaryota;Stramenopiles;Ochrophyta;Bacillariophyta;Bacillariophyta_X;Araphid-pennate;	Autotroph	94-90	4	0	0	0	0	0	0	0	0	0	0	0	0	0	0	0	0	0	0	0	0	0	0	0	0	0	4	0	0
Eukaryota;Stramenopiles;Ochrophyta;Bacillariophyta;Bacillariophyta_X;Araphid-pennate;Asterionellopsis;Asterionellopsis_glacialis;	Autotroph	99-100	91	0	0	0	0	0	0	0	0	0	0	0	0	0	0	0	0	10	0	0	25	51	0	0	0	0	0	0	5
Eukaryota;Stramenopiles;Ochrophyta;Bacillariophyta;Bacillariophyta_X;Araphid-pennate;Cyclophora;	Autotroph	98-95	21	0	0	0	0	17	0	0	0	0	0	0	4	0	0	0	0	0	0	0	0	0	0	0	0	0	0	0	0
Eukaryota;Stramenopiles;Ochrophyta;Bacillariophyta;Bacillariophyta_X;Araphid-pennate;Diatoma;	Autotroph	98-95	12	0	0	7	0	0	0	0	0	0	0	0	0	0	0	0	0	0	0	0	0	0	0	0	5	0	0	0	0
Eukaryota;Stramenopiles;Ochrophyta;Bacillariophyta;Bacillariophyta_X;Araphid-pennate;Fragilaria;	Autotroph	98-95	15	0	0	0	0	0	0	15	0	0	0	0	0	0	0	0	0	0	0	0	0	0	0	0	0	0	0	0	0
Eukaryota;Stramenopiles;Ochrophyta;Bacillariophyta;Bacillariophyta_X;Araphid-pennate;Fragilaria;Fragilaria_bidens;	Autotroph	99-100	14	0	0	1	0	1	0	0	0	0	0	0	0	2	0	4	0	0	0	0	0	0	6	0	0	0	0	0	0
Eukaryota;Stramenopiles;Ochrophyta;Bacillariophyta;Bacillariophyta_X;Araphid-pennate;Fragilaria;Fragilaria_crotonensis;	Autotroph	99-100	3	0	0	3	0	0	0	0	0	0	0	0	0	0	0	0	0	0	0	0	0	0	0	0	0	0	0	0	0
Eukaryota;Stramenopiles;Ochrophyta;Bacillariophyta;Bacillariophyta_X;Araphid-pennate;Fragilaria;Fragilaria_nanana;	Autotroph	99-100	54	10	0	2	4	0	0	0	0	0	0	0	0	0	0	4	0	0	1	2	0	0	6	0	25	0	0	0	0
Eukaryota;Stramenopiles;Ochrophyta;Bacillariophyta;Bacillariophyta_X;Araphid-pennate;Licmophora;	Autotroph	98-95	20	0	2	0	0	0	0	7	0	0	0	10	1	0	0	0	0	0	0	0	0	0	0	0	0	0	0	0	0
Eukaryota;Stramenopiles;Ochrophyta;Bacillariophyta;Bacillariophyta_X;Araphid-pennate;Licmophora;	Autotroph	98-95	72	0	3	17	0	0	0	0	4	16	0	7	4	0	0	8	0	0	13	0	0	0	0	0	0	0	0	0	0
Eukaryota;Stramenopiles;Ochrophyta;Bacillariophyta;Bacillariophyta_X;Araphid-pennate;Licmophora;	Autotroph	98-95	10	0	0	0	0	0	0	4	0	0	0	2	0	0	0	0	0	0	0	0	0	0	0	0	0	4	0	0	0
Eukaryota;Stramenopiles;Ochrophyta;Bacillariophyta;Bacillariophyta_X;Araphid-pennate;Licmophora;	Autotroph	98-95	5	0	0	1	0	0	0	0	0	0	0	0	0	0	0	0	0	4	0	0	0	0	0	0	0	0	0	0	0
Eukaryota;Stramenopiles;Ochrophyta;Bacillariophyta;Bacillariophyta_X;Araphid-pennate;Licmophora;Licmophora_flabellata;	Autotroph	99-100	4	0	0	0	0	0	0	0	0	0	0	0	0	0	0	0	0	0	3	0	0	0	0	0	0	0	1	0	0
Eukaryota;Stramenopiles;Ochrophyta;Bacillariophyta;Bacillariophyta_X;Araphid-pennate;Licmophora;Licmophora_paradoxa;	Autotroph	99-100	762	0	0	21	1	3	0	0	0	0	0	0	0	0	0	0	1	0	0	0	0	0	0	0	0	712	24	0	0
Eukaryota;Stramenopiles;Ochrophyta;Bacillariophyta;Bacillariophyta_X;Araphid-pennate;Plagiostriata;	Autotroph	98-95	3	0	0	0	0	2	0	0	0	0	0	0	1	0	0	0	0	0	0	0	0	0	0	0	0	0	0	0	0
Eukaryota;Stramenopiles;Ochrophyta;Bacillariophyta;Bacillariophyta_X;Araphid-pennate;Punctastriata;	Autotroph	98-95	2	2	0	0	0	0	0	0	0	0	0	0	0	0	0	0	0	0	0	0	0	0	0	0	0	0	0	0	0
Eukaryota;Stramenopiles;Ochrophyta;Bacillariophyta;Bacillariophyta_X;Araphid-pennate;Staurosira;	Autotroph	98-95	6	1	0	5	0	0	0	0	0	0	0	0	0	0	0	0	0	0	0	0	0	0	0	0	0	0	0	0	0
Eukaryota;Stramenopiles;Ochrophyta;Bacillariophyta;Bacillariophyta_X;Araphid-pennate;Striatella;Striatella_unipunctata;	Autotroph	99-100	331	0	146	19	0	6	13	0	0	0	0	18	0	0	0	0	0	0	0	12	0	0	0	0	0	69	48	0	0
Eukaryota;Stramenopiles;Ochrophyta;Bacillariophyta;Bacillariophyta_X;Araphid-pennate;Synedra;Synedra_ulna;	Autotroph	99-100	47	11	0	16	0	0	0	0	0	0	0	0	0	0	0	11	0	1	0	0	0	0	8	0	0	0	0	0	0
Eukaryota;Stramenopiles;Ochrophyta;Bacillariophyta;Bacillariophyta_X;Araphid-pennate;Tabularia;	Autotroph	98-95	7	0	0	0	0	0	0	0	1	0	0	3	0	0	0	3	0	0	0	0	0	0	0	0	0	0	0	0	0
Eukaryota;Stramenopiles;Ochrophyta;Bacillariophyta;Bacillariophyta_X;Araphid-pennate;Tabularia;	Autotroph	98-95	8	0	0	1	0	0	0	0	0	0	0	0	0	0	0	5	0	0	0	0	1	0	0	0	0	0	0	1	0
Eukaryota;Stramenopiles;Ochrophyta;Bacillariophyta;Bacillariophyta_X;Araphid-pennate;Tabularia;Tabularia_tabulata;	Autotroph	99-100	134	0	1	15	0	29	2	3	0	0	0	10	1	0	0	28	0	2	11	2	1	0	3	5	0	0	21	0	0
Eukaryota;Stramenopiles;Ochrophyta;Bacillariophyta;Bacillariophyta_X;Araphid-pennate;Thalassionema;	Autotroph	98-95	12	0	0	0	0	0	0	0	0	0	0	0	0	10	2	0	0	0	0	0	0	0	0	0	0	0	0	0	0
Eukaryota;Stramenopiles;Ochrophyta;Bacillariophyta;Bacillariophyta_X;Araphid-pennate;Thalassionema;Thalassionema_frauenfeldii;	Autotroph	99-100	433	0	6	4	0	1	13	20	0	0	0	7	0	218	164	0	0	0	0	0	0	0	0	0	0	0	0	0	0
Eukaryota;Stramenopiles;Ochrophyta;Bacillariophyta;Bacillariophyta_X;Araphid-pennate;Thalassiothrix;	Autotroph	98-95	10	0	0	0	0	0	0	0	0	0	0	0	0	0	0	0	1	5	0	0	4	0	0	0	0	0	0	0	0
Eukaryota;Stramenopiles;Ochrophyta;Bacillariophyta;Bacillariophyta_X;Polar-centric-Mediophyceae;	Autotroph	94-90	26	0	0	0	0	0	0	0	0	0	0	0	0	0	0	0	2	11	0	0	0	0	0	2	10	0	0	1	0
Eukaryota;Stramenopiles;Ochrophyta;Bacillariophyta;Bacillariophyta_X;Polar-centric-Mediophyceae;	Autotroph	94-90	571	0	38	15	0	0	0	0	38	0	26	32	8	391	1	0	6	16	0	0	0	0	0	0	0	0	0	0	0
Eukaryota;Stramenopiles;Ochrophyta;Bacillariophyta;Bacillariophyta_X;Polar-centric-Mediophyceae;	Autotroph	94-90	797	2	560	211	8	0	0	0	0	0	0	0	0	0	0	0	7	9	0	0	0	0	0	0	0	0	0	0	0
Eukaryota;Stramenopiles;Ochrophyta;Bacillariophyta;Bacillariophyta_X;Polar-centric-Mediophyceae;	Autotroph	94-90	9	0	0	0	9	0	0	0	0	0	0	0	0	0	0	0	0	0	0	0	0	0	0	0	0	0	0	0	0
Eukaryota;Stramenopiles;Ochrophyta;Bacillariophyta;Bacillariophyta_X;Polar-centric-Mediophyceae;	Autotroph	94-90	5079	5	2402	218	55	2	54	37	0	0	0	0	0	1	0	0	0	1	0	0	1	0	8	125	1052	228	0	813	77
Eukaryota;Stramenopiles;Ochrophyta;Bacillariophyta;Bacillariophyta_X;Polar-centric-Mediophyceae;	Autotroph	94-90	9	1	0	0	0	0	0	0	0	0	0	6	2	0	0	0	0	0	0	0	0	0	0	0	0	0	0	0	0
Eukaryota;Stramenopiles;Ochrophyta;Bacillariophyta;Bacillariophyta_X;Polar-centric-Mediophyceae;	Autotroph	94-90	5	0	0	0	0	0	0	0	0	0	0	0	0	0	0	0	0	0	0	0	3	2	0	0	0	0	0	0	0
Eukaryota;Stramenopiles;Ochrophyta;Bacillariophyta;Bacillariophyta_X;Polar-centric-Mediophyceae;	Autotroph	94-90	969	7	3	12	25	701	26	23	7	0	0	5	10	22	55	0	0	0	0	0	0	0	0	13	51	0	0	9	0
Eukaryota;Stramenopiles;Ochrophyta;Bacillariophyta;Bacillariophyta_X;Polar-centric-Mediophyceae;	Autotroph	94-90	102	0	18	0	4	9	6	1	0	0	2	40	2	20	0	0	0	0	0	0	0	0	0	0	0	0	0	0	0
Eukaryota;Stramenopiles;Ochrophyta;Bacillariophyta;Bacillariophyta_X;Polar-centric-Mediophyceae;	Autotroph	94-90	4	4	0	0	0	0	0	0	0	0	0	0	0	0	0	0	0	0	0	0	0	0	0	0	0	0	0	0	0
Eukaryota;Stramenopiles;Ochrophyta;Bacillariophyta;Bacillariophyta_X;Polar-centric-Mediophyceae;	Autotroph	94-90	5	0	0	0	0	0	0	0	0	0	4	1	0	0	0	0	0	0	0	0	0	0	0	0	0	0	0	0	0
Eukaryota;Stramenopiles;Ochrophyta;Bacillariophyta;Bacillariophyta_X;Polar-centric-Mediophyceae;	Autotroph	94-90	13	0	0	0	0	4	2	0	0	0	1	0	0	6	0	0	0	0	0	0	0	0	0	0	0	0	0	0	0
Eukaryota;Stramenopiles;Ochrophyta;Bacillariophyta;Bacillariophyta_X;Polar-centric-Mediophyceae;	Autotroph	94-90	2	2	0	0	0	0	0	0	0	0	0	0	0	0	0	0	0	0	0	0	0	0	0	0	0	0	0	0	0
Eukaryota;Stramenopiles;Ochrophyta;Bacillariophyta;Bacillariophyta_X;Polar-centric-Mediophyceae;	Autotroph	94-90	31	4	4	0	1	19	0	0	0	0	0	1	0	0	2	0	0	0	0	0	0	0	0	0	0	0	0	0	0
Eukaryota;Stramenopiles;Ochrophyta;Bacillariophyta;Bacillariophyta_X;Polar-centric-Mediophyceae;	Autotroph	94-90	16	14	1	1	0	0	0	0	0	0	0	0	0	0	0	0	0	0	0	0	0	0	0	0	0	0	0	0	0
Eukaryota;Stramenopiles;Ochrophyta;Bacillariophyta;Bacillariophyta_X;Polar-centric-Mediophyceae;	Autotroph	94-90	7	0	0	0	3	1	1	0	0	0	0	0	0	0	0	0	0	0	0	0	0	0	2	0	0	0	0	0	0
Eukaryota;Stramenopiles;Ochrophyta;Bacillariophyta;Bacillariophyta_X;Polar-centric-Mediophyceae;	Autotroph	94-90	26	0	0	0	4	0	0	0	0	0	0	17	0	1	3	1	0	0	0	0	0	0	0	0	0	0	0	0	0
Eukaryota;Stramenopiles;Ochrophyta;Bacillariophyta;Bacillariophyta_X;Polar-centric-Mediophyceae;Acanthoceras;	Autotroph	98-95	2	0	0	0	0	0	0	0	0	0	2	0	0	0	0	0	0	0	0	0	0	0	0	0	0	0	0	0	0
Eukaryota;Stramenopiles;Ochrophyta;Bacillariophyta;Bacillariophyta_X;Polar-centric-Mediophyceae;Bacterosira;	Autotroph	98-95	8	1	1	0	0	6	0	0	0	0	0	0	0	0	0	0	0	0	0	0	0	0	0	0	0	0	0	0	0
Eukaryota;Stramenopiles;Ochrophyta;Bacillariophyta;Bacillariophyta_X;Polar-centric-Mediophyceae;Cerataulina;Cerataulina_pelagica;	Autotroph	99-100	4876	0	445	291	155	8	80	52	1	0	0	49	0	650	219	1	5	40	23	0	17	5	7	967	1052	731	28	46	4
Eukaryota;Stramenopiles;Ochrophyta;Bacillariophyta;Bacillariophyta_X;Polar-centric-Mediophyceae;Chaetoceros;	Autotroph	98-95	22	0	0	0	0	0	0	0	0	0	0	1	21	0	0	0	0	0	0	0	0	0	0	0	0	0	0	0	0
Eukaryota;Stramenopiles;Ochrophyta;Bacillariophyta;Bacillariophyta_X;Polar-centric-Mediophyceae;Chaetoceros;	Autotroph	98-95	2	0	0	0	0	0	0	0	0	0	0	0	0	2	0	0	0	0	0	0	0	0	0	0	0	0	0	0	0
Eukaryota;Stramenopiles;Ochrophyta;Bacillariophyta;Bacillariophyta_X;Polar-centric-Mediophyceae;Chaetoceros;	Autotroph	98-95	22	0	0	0	0	0	0	0	0	0	0	0	0	0	0	0	0	0	0	0	0	0	0	8	14	0	0	0	0
Eukaryota;Stramenopiles;Ochrophyta;Bacillariophyta;Bacillariophyta_X;Polar-centric-Mediophyceae;Chaetoceros;	Autotroph	98-95	1234	2	0	0	2	0	0	0	0	0	0	44	4	36	9	0	30	163	221	4	203	514	0	2	0	0	0	0	0
Eukaryota;Stramenopiles;Ochrophyta;Bacillariophyta;Bacillariophyta_X;Polar-centric-Mediophyceae;Chaetoceros;	Autotroph	98-95	2	0	0	0	0	0	0	0	0	0	0	2	0	0	0	0	0	0	0	0	0	0	0	0	0	0	0	0	0
Eukaryota;Stramenopiles;Ochrophyta;Bacillariophyta;Bacillariophyta_X;Polar-centric-Mediophyceae;Chaetoceros;	Autotroph	98-95	8	0	0	0	0	0	0	0	0	0	0	7	0	1	0	0	0	0	0	0	0	0	0	0	0	0	0	0	0
Eukaryota;Stramenopiles;Ochrophyta;Bacillariophyta;Bacillariophyta_X;Polar-centric-Mediophyceae;Chaetoceros;	Autotroph	98-95	6	0	0	0	0	0	0	0	0	0	0	0	0	0	0	0	0	0	0	0	5	1	0	0	0	0	0	0	0
Eukaryota;Stramenopiles;Ochrophyta;Bacillariophyta;Bacillariophyta_X;Polar-centric-Mediophyceae;Chaetoceros;	Autotroph	98-95	3743	1	13	2	61	0	555	374	0	0	3	24	0	16	10	0	15	44	4	4	52	176	1	192	1096	671	0	379	50
Eukaryota;Stramenopiles;Ochrophyta;Bacillariophyta;Bacillariophyta_X;Polar-centric-Mediophyceae;Chaetoceros;	Autotroph	98-95	89	0	12	1	1	1	6	3	2	2	14	37	3	5	0	0	0	1	0	0	1	0	0	0	0	0	0	0	0
Eukaryota;Stramenopiles;Ochrophyta;Bacillariophyta;Bacillariophyta_X;Polar-centric-Mediophyceae;Chaetoceros;Chaetoceros_decipiens;	Autotroph	99-100	261	2	6	2	28	11	6	14	0	0	0	0	0	13	9	0	0	0	0	0	0	0	1	85	72	0	0	0	12
Eukaryota;Stramenopiles;Ochrophyta;Bacillariophyta;Bacillariophyta_X;Polar-centric-Mediophyceae;Chaetoceros;Chaetoceros_didymus;	Autotroph	99-100	112	0	55	10	0	0	0	0	0	0	0	0	0	0	0	0	0	0	0	0	0	0	0	0	47	0	0	0	0
Eukaryota;Stramenopiles;Ochrophyta;Bacillariophyta;Bacillariophyta_X;Polar-centric-Mediophyceae;Chaetoceros;Chaetoceros_muellerii;	Autotroph	99-100	12996	2	204	80	1750	46	447	583	4	1	39	445	1	2061	5205	23	100	337	374	16	689	513	0	30	27	17	0	0	2
Eukaryota;Stramenopiles;Ochrophyta;Bacillariophyta;Bacillariophyta_X;Polar-centric-Mediophyceae;Chaetoceros;Chaetoceros_peruvianus;	Autotroph	99-100	11	0	0	0	0	0	0	0	0	0	0	0	0	1	3	0	0	0	3	0	4	0	0	0	0	0	0	0	0
Eukaryota;Stramenopiles;Ochrophyta;Bacillariophyta;Bacillariophyta_X;Polar-centric-Mediophyceae;Chaetoceros;Chaetoceros_pumilum;	Autotroph	99-100	17305	22	26	10	192	45	40	23	1059	0	12	8369	3319	3844	49	7	6	17	11	14	23	4	9	87	115	2	0	0	0
Eukaryota;Stramenopiles;Ochrophyta;Bacillariophyta;Bacillariophyta_X;Polar-centric-Mediophyceae;Chaetoceros;Chaetoceros_socialis;	Autotroph	99-100	16954	8	786	299	3001	382	64	97	0	0	0	0	0	15	0	36	303	2099	1410	55	3297	4396	16	198	302	12	0	166	12
Eukaryota;Stramenopiles;Ochrophyta;Bacillariophyta;Bacillariophyta_X;Polar-centric-Mediophyceae;Chaetoceros;Chaetoceros_sp.;	Autotroph	99-100	1530	0	6	3	0	0	0	0	0	0	0	10	0	0	2	1	4	46	23	2	52	15	128	265	879	39	0	49	6
Eukaryota;Stramenopiles;Ochrophyta;Bacillariophyta;Bacillariophyta_X;Polar-centric-Mediophyceae;Chaetoceros;Chaetoceros_tenuissimus;	Autotroph	99-100	551354	124	12414	3208	48398	8770	24974	28330	52799	19568	174273	128362	9520	36911	1690	22	93	322	326	44	634	307	18	38	163	1	0	44	1
Eukaryota;Stramenopiles;Ochrophyta;Bacillariophyta;Bacillariophyta_X;Polar-centric-Mediophyceae;Cyclostephanos;	Autotroph	98-95	161	53	11	27	0	60	0	0	1	0	4	1	0	0	0	0	0	1	0	0	0	0	1	0	2	0	0	0	0
Eukaryota;Stramenopiles;Ochrophyta;Bacillariophyta;Bacillariophyta_X;Polar-centric-Mediophyceae;Cyclostephanos;Cyclostephanos_dubius;	Autotroph	99-100	6	0	0	4	0	0	0	0	0	0	0	0	0	0	0	0	0	0	0	0	0	0	0	0	2	0	0	0	0
Eukaryota;Stramenopiles;Ochrophyta;Bacillariophyta;Bacillariophyta_X;Polar-centric-Mediophyceae;Cyclostephanos;Cyclostephanos_tholiformis;	Autotroph	99-100	2569	71	3	890	6	3	1	0	0	0	13	0	0	0	0	29	0	56	26	17	2	2	633	62	717	9	29	0	0
Eukaryota;Stramenopiles;Ochrophyta;Bacillariophyta;Bacillariophyta_X;Polar-centric-Mediophyceae;Cyclotella;	Autotroph	98-95	44	8	0	1	0	8	1	0	0	0	20	2	1	1	2	0	0	0	0	0	0	0	0	0	0	0	0	0	0
Eukaryota;Stramenopiles;Ochrophyta;Bacillariophyta;Bacillariophyta_X;Polar-centric-Mediophyceae;Cyclotella;	Autotroph	98-95	512	80	16	66	38	46	9	26	4	1	142	0	5	2	0	4	7	15	29	15	4	0	2	0	1	0	0	0	0
Eukaryota;Stramenopiles;Ochrophyta;Bacillariophyta;Bacillariophyta_X;Polar-centric-Mediophyceae;Cyclotella;	Autotroph	98-95	286	43	7	24	10	4	0	0	23	1	132	1	3	4	0	11	0	8	9	2	1	0	0	0	3	0	0	0	0
Eukaryota;Stramenopiles;Ochrophyta;Bacillariophyta;Bacillariophyta_X;Polar-centric-Mediophyceae;Cyclotella;	Autotroph	98-95	192	2	0	0	14	2	0	1	16	0	111	3	3	11	1	15	0	10	2	0	0	0	1	0	0	0	0	0	0
Eukaryota;Stramenopiles;Ochrophyta;Bacillariophyta;Bacillariophyta_X;Polar-centric-Mediophyceae;Cyclotella;	Autotroph	98-95	79	3	1	11	0	21	3	5	1	0	9	0	0	3	0	0	1	12	7	0	0	0	1	0	1	0	0	0	0
Eukaryota;Stramenopiles;Ochrophyta;Bacillariophyta;Bacillariophyta_X;Polar-centric-Mediophyceae;Cyclotella;Cyclotella_atomus;	Autotroph	99-100	2	0	0	0	0	1	0	1	0	0	0	0	0	0	0	0	0	0	0	0	0	0	0	0	0	0	0	0	0
Eukaryota;Stramenopiles;Ochrophyta;Bacillariophyta;Bacillariophyta_X;Polar-centric-Mediophyceae;Cyclotella;Cyclotella_meneghiniana;	Autotroph	99-100	347	55	30	84	22	25	8	8	3	2	35	0	0	11	0	12	0	12	25	10	1	0	4	0	0	0	0	0	0
Eukaryota;Stramenopiles;Ochrophyta;Bacillariophyta;Bacillariophyta_X;Polar-centric-Mediophyceae;Cyclotella;Cyclotella_scaldensis;	Autotroph	99-100	12	1	0	1	0	3	0	0	0	0	7	0	0	0	0	0	0	0	0	0	0	0	0	0	0	0	0	0	0
Eukaryota;Stramenopiles;Ochrophyta;Bacillariophyta;Bacillariophyta_X;Polar-centric-Mediophyceae;Cyclotella;Cyclotella_sp.;	Autotroph	99-100	175988	3252	456	2590	6251	106055	4609	5101	5109	468	10700	8375	1458	11614	6713	186	41	251	332	124	124	184	51	294	816	229	46	490	69
Eukaryota;Stramenopiles;Ochrophyta;Bacillariophyta;Bacillariophyta_X;Polar-centric-Mediophyceae;Dactyliosolen;	Autotroph	98-95	26	0	0	0	2	0	0	0	0	0	0	0	0	0	0	0	15	1	0	0	8	0	0	0	0	0	0	0	0
Eukaryota;Stramenopiles;Ochrophyta;Bacillariophyta;Bacillariophyta_X;Polar-centric-Mediophyceae;Detonula;	Autotroph	98-95	87	60	10	14	0	0	0	0	1	0	1	0	1	0	0	0	0	0	0	0	0	0	0	0	0	0	0	0	0
Eukaryota;Stramenopiles;Ochrophyta;Bacillariophyta;Bacillariophyta_X;Polar-centric-Mediophyceae;Discostella;	Autotroph	98-95	11	1	0	5	0	1	1	0	0	0	2	0	0	0	0	0	0	0	0	0	0	0	1	0	0	0	0	0	0
Eukaryota;Stramenopiles;Ochrophyta;Bacillariophyta;Bacillariophyta_X;Polar-centric-Mediophyceae;Discostella;Discostella_sp.;	Autotroph	99-100	2325	86	8	1032	12	3	0	1	5	0	688	2	9	0	0	60	7	214	23	0	1	1	52	0	115	0	6	0	0
Eukaryota;Stramenopiles;Ochrophyta;Bacillariophyta;Bacillariophyta_X;Polar-centric-Mediophyceae;Ditylum;Ditylum_brightwellii;	Autotroph	99-100	228	0	5	1	0	0	0	0	0	0	5	0	0	0	0	0	0	0	0	0	0	0	0	38	166	13	0	0	0
Eukaryota;Stramenopiles;Ochrophyta;Bacillariophyta;Bacillariophyta_X;Polar-centric-Mediophyceae;Lauderia;Lauderia_annulata;	Autotroph	99-100	58	0	3	2	0	0	0	0	0	0	0	0	0	0	0	0	0	0	0	0	0	0	0	0	0	0	0	53	0
Eukaryota;Stramenopiles;Ochrophyta;Bacillariophyta;Bacillariophyta_X;Polar-centric-Mediophyceae;Lithodesmium;Lithodesmium_undulatum;	Autotroph	99-100	19	0	9	0	0	0	0	0	2	0	6	1	0	0	0	0	0	1	0	0	0	0	0	0	0	0	0	0	0
Eukaryota;Stramenopiles;Ochrophyta;Bacillariophyta;Bacillariophyta_X;Polar-centric-Mediophyceae;Minutocellus;	Autotroph	98-95	21	1	0	0	0	1	0	0	1	1	1	14	0	0	2	0	0	0	0	0	0	0	0	0	0	0	0	0	0
Eukaryota;Stramenopiles;Ochrophyta;Bacillariophyta;Bacillariophyta_X;Polar-centric-Mediophyceae;Minutocellus;Minutocellus_polymorphus;	Autotroph	99-100	104987	342	136	187	14	10	1	70	5560	87958	4541	4589	1350	65	36	1	6	74	12	14	13	0	0	1	2	2	3	0	0
Eukaryota;Stramenopiles;Ochrophyta;Bacillariophyta;Bacillariophyta_X;Polar-centric-Mediophyceae;Odontella;Odontella_aurita;	Autotroph	99-100	2	0	2	0	0	0	0	0	0	0	0	0	0	0	0	0	0	0	0	0	0	0	0	0	0	0	0	0	0
Eukaryota;Stramenopiles;Ochrophyta;Bacillariophyta;Bacillariophyta_X;Polar-centric-Mediophyceae;Shionodiscus;	Autotroph	98-95	3	3	0	0	0	0	0	0	0	0	0	0	0	0	0	0	0	0	0	0	0	0	0	0	0	0	0	0	0
Eukaryota;Stramenopiles;Ochrophyta;Bacillariophyta;Bacillariophyta_X;Polar-centric-Mediophyceae;Skeletonema;	Autotroph	98-95	37	0	8	2	0	0	0	0	0	2	0	0	0	1	0	2	1	21	0	0	0	0	0	0	0	0	0	0	0
Eukaryota;Stramenopiles;Ochrophyta;Bacillariophyta;Bacillariophyta_X;Polar-centric-Mediophyceae;Skeletonema;	Autotroph	98-95	2	0	0	0	0	0	0	0	0	0	2	0	0	0	0	0	0	0	0	0	0	0	0	0	0	0	0	0	0
Eukaryota;Stramenopiles;Ochrophyta;Bacillariophyta;Bacillariophyta_X;Polar-centric-Mediophyceae;Skeletonema;	Autotroph	98-95	29	0	13	14	0	0	0	0	0	0	1	0	0	0	0	0	0	1	0	0	0	0	0	0	0	0	0	0	0
Eukaryota;Stramenopiles;Ochrophyta;Bacillariophyta;Bacillariophyta_X;Polar-centric-Mediophyceae;Skeletonema;Skeletonema_marinoi;	Autotroph	99-100	1187	18	18	8	14	4	2	3	0	0	0	0	0	0	0	0	1	0	0	0	2	0	4	172	693	30	0	212	6
Eukaryota;Stramenopiles;Ochrophyta;Bacillariophyta;Bacillariophyta_X;Polar-centric-Mediophyceae;Skeletonema;Skeletonema_potamos;	Autotroph	99-100	29	0	0	0	1	0	0	0	0	0	7	0	0	1	0	6	0	0	0	0	0	7	7	0	0	0	0	0	0
Eukaryota;Stramenopiles;Ochrophyta;Bacillariophyta;Bacillariophyta_X;Polar-centric-Mediophyceae;Skeletonema;Skeletonema_pseudocostatum;	Autotroph	99-100	11926	155	490	434	42	8	3	10	193	1986	3847	548	127	1	3	65	137	172	11	3	22	75	23	644	2273	99	1	541	13
Eukaryota;Stramenopiles;Ochrophyta;Bacillariophyta;Bacillariophyta_X;Polar-centric-Mediophyceae;Skeletonema;Skeletonema_sp.;	Autotroph	99-100	12559	216	1921	3526	212	16	35	27	215	426	286	275	27	2	20	30	179	1375	1170	75	1352	775	0	151	138	19	0	87	4
Eukaryota;Stramenopiles;Ochrophyta;Bacillariophyta;Bacillariophyta_X;Polar-centric-Mediophyceae;Stephanodiscus;	Autotroph	98-95	25	0	0	7	0	0	0	0	0	0	0	0	0	0	0	0	0	2	0	0	0	0	9	0	7	0	0	0	0
Eukaryota;Stramenopiles;Ochrophyta;Bacillariophyta;Bacillariophyta_X;Polar-centric-Mediophyceae;Stephanodiscus;	Autotroph	98-95	23	6	10	5	0	1	0	0	0	0	0	0	0	0	0	0	0	0	0	0	1	0	0	0	0	0	0	0	0
Eukaryota;Stramenopiles;Ochrophyta;Bacillariophyta;Bacillariophyta_X;Polar-centric-Mediophyceae;Stephanodiscus;Stephanodiscus_hantzschii;	Autotroph	99-100	23	0	0	12	1	1	0	0	0	0	0	0	0	0	0	0	0	0	0	0	1	0	4	0	4	0	0	0	0
Eukaryota;Stramenopiles;Ochrophyta;Bacillariophyta;Bacillariophyta_X;Polar-centric-Mediophyceae;Stephanodiscus;Stephanodiscus_sp.;	Autotroph	99-100	6	1	0	3	0	0	0	0	0	0	1	0	0	0	0	0	0	0	0	0	0	0	0	0	1	0	0	0	0
Eukaryota;Stramenopiles;Ochrophyta;Bacillariophyta;Bacillariophyta_X;Polar-centric-Mediophyceae;Thalassiosira;	Autotroph	98-95	2	0	0	0	0	0	0	0	0	0	0	0	0	0	0	0	0	0	0	0	2	0	0	0	0	0	0	0	0
Eukaryota;Stramenopiles;Ochrophyta;Bacillariophyta;Bacillariophyta_X;Polar-centric-Mediophyceae;Thalassiosira;	Autotroph	98-95	202638	124941	15411	31308	366	1982	61	49	2818	350	1099	1527	4359	7	38	3458	800	4732	1132	1463	14	15	1601	1184	3726	113	84	0	0
Eukaryota;Stramenopiles;Ochrophyta;Bacillariophyta;Bacillariophyta_X;Polar-centric-Mediophyceae;Thalassiosira;	Autotroph	98-95	6	0	0	0	0	0	0	0	0	0	0	0	0	0	0	1	0	4	1	0	0	0	0	0	0	0	0	0	0
Eukaryota;Stramenopiles;Ochrophyta;Bacillariophyta;Bacillariophyta_X;Polar-centric-Mediophyceae;Thalassiosira;	Autotroph	98-95	748	17	0	0	1	6	0	0	265	2	33	0	409	0	3	2	3	2	0	4	0	0	1	0	0	0	0	0	0
Eukaryota;Stramenopiles;Ochrophyta;Bacillariophyta;Bacillariophyta_X;Polar-centric-Mediophyceae;Thalassiosira;	Autotroph	98-95	6	0	2	0	0	0	0	0	1	0	3	0	0	0	0	0	0	0	0	0	0	0	0	0	0	0	0	0	0
Eukaryota;Stramenopiles;Ochrophyta;Bacillariophyta;Bacillariophyta_X;Polar-centric-Mediophyceae;Thalassiosira;	Autotroph	98-95	2	1	1	0	0	0	0	0	0	0	0	0	0	0	0	0	0	0	0	0	0	0	0	0	0	0	0	0	0
Eukaryota;Stramenopiles;Ochrophyta;Bacillariophyta;Bacillariophyta_X;Polar-centric-Mediophyceae;Thalassiosira;	Autotroph	98-95	2	0	0	0	0	0	0	0	0	0	0	0	0	0	0	0	1	0	0	0	1	0	0	0	0	0	0	0	0
Eukaryota;Stramenopiles;Ochrophyta;Bacillariophyta;Bacillariophyta_X;Polar-centric-Mediophyceae;Thalassiosira;	Autotroph	98-95	71	10	28	33	0	0	0	0	0	0	0	0	0	0	0	0	0	0	0	0	0	0	0	0	0	0	0	0	0
Eukaryota;Stramenopiles;Ochrophyta;Bacillariophyta;Bacillariophyta_X;Polar-centric-Mediophyceae;Thalassiosira;	Autotroph	98-95	5	0	0	0	0	0	0	0	0	0	0	0	0	0	0	0	5	0	0	0	0	0	0	0	0	0	0	0	0
Eukaryota;Stramenopiles;Ochrophyta;Bacillariophyta;Bacillariophyta_X;Polar-centric-Mediophyceae;Thalassiosira;	Autotroph	98-95	47	1	1	2	0	0	0	0	0	0	3	0	2	0	0	0	0	36	0	0	0	2	0	0	0	0	0	0	0
Eukaryota;Stramenopiles;Ochrophyta;Bacillariophyta;Bacillariophyta_X;Polar-centric-Mediophyceae;Thalassiosira;	Autotroph	98-95	4	0	0	0	0	0	0	0	4	0	0	0	0	0	0	0	0	0	0	0	0	0	0	0	0	0	0	0	0
Eukaryota;Stramenopiles;Ochrophyta;Bacillariophyta;Bacillariophyta_X;Polar-centric-Mediophyceae;Thalassiosira;Thalassiosira_eccentrica;	Autotroph	99-100	23	0	0	0	0	0	0	2	0	0	0	0	0	0	0	4	0	5	6	0	6	0	0	0	0	0	0	0	0
Eukaryota;Stramenopiles;Ochrophyta;Bacillariophyta;Bacillariophyta_X;Polar-centric-Mediophyceae;Thalassiosira;Thalassiosira_guillardii;	Autotroph	99-100	863	6	0	1	30	11	0	1	16	0	2	0	31	0	0	3	2	4	14	18	1	0	24	186	284	43	151	35	0
Eukaryota;Stramenopiles;Ochrophyta;Bacillariophyta;Bacillariophyta_X;Polar-centric-Mediophyceae;Thalassiosira;Thalassiosira_lundiana;	Autotroph	99-100	27	0	0	0	5	0	0	0	0	0	0	0	0	0	0	0	0	15	3	0	4	0	0	0	0	0	0	0	0
Eukaryota;Stramenopiles;Ochrophyta;Bacillariophyta;Bacillariophyta_X;Polar-centric-Mediophyceae;Thalassiosira;Thalassiosira_minima;	Autotroph	99-100	5	0	0	0	0	0	0	0	5	0	0	0	0	0	0	0	0	0	0	0	0	0	0	0	0	0	0	0	0
Eukaryota;Stramenopiles;Ochrophyta;Bacillariophyta;Bacillariophyta_X;Polar-centric-Mediophyceae;Thalassiosira;Thalassiosira_oceanica;	Autotroph	99-100	12056	145	906	1060	101	26	27	28	754	52	588	82	177	3	0	148	215	1184	929	85	2199	1457	519	231	869	76	78	104	13
Eukaryota;Stramenopiles;Ochrophyta;Bacillariophyta;Bacillariophyta_X;Polar-centric-Mediophyceae;Thalassiosira;Thalassiosira_profunda;	Autotroph	99-100	50626	12528	2459	3880	2807	2186	1050	978	31	2	29	420	19	86	62	47	159	1429	242	27	12210	9237	10	180	280	8	0	244	16
Eukaryota;Stramenopiles;Ochrophyta;Bacillariophyta;Bacillariophyta_X;Polar-centric-Mediophyceae;Thalassiosira;Thalassiosira_pseudonana;	Autotroph	99-100	28596	3067	3252	3447	9614	1523	2455	2115	12	0	101	21	24	397	24	284	140	455	762	311	98	91	34	147	128	13	37	44	0
Eukaryota;Stramenopiles;Ochrophyta;Bacillariophyta;Bacillariophyta_X;Polar-centric-Mediophyceae;Thalassiosira;Thalassiosira_sp.;	Autotroph	99-100	2645	51	337	215	2	4	0	0	468	37	241	71	137	2	0	0	0	9	2	4	0	0	4	335	720	6	0	0	0
Eukaryota;Stramenopiles;Ochrophyta;Bacillariophyta;Bacillariophyta_X;Polar-centric-Mediophyceae;Thalassiosira;Thalassiosira_tenera;	Autotroph	99-100	4	0	1	1	0	0	0	0	0	0	0	0	0	0	0	0	0	2	0	0	0	0	0	0	0	0	0	0	0
Eukaryota;Stramenopiles;Ochrophyta;Bacillariophyta;Bacillariophyta_X;Polar-centric-Mediophyceae;Thalassiosira;Thalassiosira_weissflogii;	Autotroph	99-100	10215	45	40	82	22	29	2	12	5603	42	83	13	1686	19	11	63	22	69	104	163	0	0	244	470	833	103	399	56	0
Eukaryota;Stramenopiles;Ochrophyta;Bacillariophyta;Bacillariophyta_X;Radial-centric-basal-Coscinodiscophyceae;	Autotroph	94-90	9	0	1	0	0	0	0	8	0	0	0	0	0	0	0	0	0	0	0	0	0	0	0	0	0	0	0	0	0
Eukaryota;Stramenopiles;Ochrophyta;Bacillariophyta;Bacillariophyta_X;Radial-centric-basal-Coscinodiscophyceae;	Autotroph	94-90	191	3	0	0	0	0	0	0	0	0	0	7	0	0	0	0	0	0	0	0	0	0	17	90	47	0	27	0	0
Eukaryota;Stramenopiles;Ochrophyta;Bacillariophyta;Bacillariophyta_X;Radial-centric-basal-Coscinodiscophyceae;	Autotroph	94-90	214	0	0	0	5	0	7	0	0	0	0	3	0	139	59	0	0	0	0	0	1	0	0	0	0	0	0	0	0
Eukaryota;Stramenopiles;Ochrophyta;Bacillariophyta;Bacillariophyta_X;Radial-centric-basal-Coscinodiscophyceae;Asteromphalus;	Autotroph	98-95	2	0	0	2	0	0	0	0	0	0	0	0	0	0	0	0	0	0	0	0	0	0	0	0	0	0	0	0	0
Eukaryota;Stramenopiles;Ochrophyta;Bacillariophyta;Bacillariophyta_X;Radial-centric-basal-Coscinodiscophyceae;Asteromphalus;Asteromphalus_sp.;	Autotroph	99-100	271	0	1	2	0	0	57	19	0	0	0	0	0	0	3	0	2	24	17	0	82	64	0	0	0	0	0	0	0
Eukaryota;Stramenopiles;Ochrophyta;Bacillariophyta;Bacillariophyta_X;Radial-centric-basal-Coscinodiscophyceae;Aulacoseira;Aulacoseira_distans;	Autotroph	99-100	9	0	0	0	0	0	0	0	0	0	7	0	0	0	0	2	0	0	0	0	0	0	0	0	0	0	0	0	0
Eukaryota;Stramenopiles;Ochrophyta;Bacillariophyta;Bacillariophyta_X;Radial-centric-basal-Coscinodiscophyceae;Coscinodiscus;Coscinodiscus_radiatus;	Autotroph	99-100	66	0	0	3	0	0	0	0	0	0	0	0	0	0	0	0	1	1	4	0	43	8	0	6	0	0	0	0	0
Eukaryota;Stramenopiles;Ochrophyta;Bacillariophyta;Bacillariophyta_X;Radial-centric-basal-Coscinodiscophyceae;Coscinodiscus;Coscinodiscus_sp.;	Autotroph	99-100	8	0	0	0	0	0	0	0	0	0	0	3	0	0	0	0	0	0	4	1	0	0	0	0	0	0	0	0	0
Eukaryota;Stramenopiles;Ochrophyta;Bacillariophyta;Bacillariophyta_X;Radial-centric-basal-Coscinodiscophyceae;Guinardia;Guinardia_flaccida;	Autotroph	99-100	222	0	0	0	36	0	2	18	0	0	0	0	0	1	3	0	0	0	4	0	17	68	0	2	57	14	0	0	0
Eukaryota;Stramenopiles;Ochrophyta;Bacillariophyta;Bacillariophyta_X;Radial-centric-basal-Coscinodiscophyceae;Guinardia;Guinardia_striata;	Autotroph	99-100	72	0	0	0	0	0	0	0	0	0	0	0	0	0	0	0	1	1	0	0	5	65	0	0	0	0	0	0	0
Eukaryota;Stramenopiles;Ochrophyta;Bacillariophyta;Bacillariophyta_X;Radial-centric-basal-Coscinodiscophyceae;Leptocylindrus;	Autotroph	98-95	1677	0	0	0	0	0	0	0	1268	2	23	235	147	2	0	0	0	0	0	0	0	0	0	0	0	0	0	0	0
Eukaryota;Stramenopiles;Ochrophyta;Bacillariophyta;Bacillariophyta_X;Radial-centric-basal-Coscinodiscophyceae;Leptocylindrus;Leptocylindrus_aporus;	Autotroph	99-100	3803	0	10	0	12	0	14	0	0	0	0	0	0	0	0	0	6	1	1	0	0	0	3	947	1795	460	0	461	93
Eukaryota;Stramenopiles;Ochrophyta;Bacillariophyta;Bacillariophyta_X;Radial-centric-basal-Coscinodiscophyceae;Leptocylindrus;Leptocylindrus_danicus;	Autotroph	99-100	119	0	2	1	0	0	0	0	0	0	0	7	0	65	33	0	0	0	0	0	11	0	0	0	0	0	0	0	0
Eukaryota;Stramenopiles;Ochrophyta;Bacillariophyta;Bacillariophyta_X;Radial-centric-basal-Coscinodiscophyceae;Melosira;Melosira_dubia;	Autotroph	99-100	5	2	0	0	0	0	0	0	0	0	0	0	0	0	0	3	0	0	0	0	0	0	0	0	0	0	0	0	0
Eukaryota;Stramenopiles;Ochrophyta;Bacillariophyta;Bacillariophyta_X;Radial-centric-basal-Coscinodiscophyceae;Melosira;Melosira_nummuloides;	Autotroph	99-100	8	1	0	0	0	0	0	0	0	0	0	0	0	0	0	0	0	0	0	0	0	0	0	0	0	0	7	0	0
Eukaryota;Stramenopiles;Ochrophyta;Bacillariophyta;Bacillariophyta_X;Radial-centric-basal-Coscinodiscophyceae;Paralia;Paralia_sulcata;	Autotroph	99-100	2	0	0	0	2	0	0	0	0	0	0	0	0	0	0	0	0	0	0	0	0	0	0	0	0	0	0	0	0
Eukaryota;Stramenopiles;Ochrophyta;Bacillariophyta;Bacillariophyta_X;Radial-centric-basal-Coscinodiscophyceae;Rhizosolenia;	Autotroph	98-95	2	0	0	0	0	0	2	0	0	0	0	0	0	0	0	0	0	0	0	0	0	0	0	0	0	0	0	0	0
Eukaryota;Stramenopiles;Ochrophyta;Bacillariophyta;Bacillariophyta_X;Radial-centric-basal-Coscinodiscophyceae;Rhizosolenia;Rhizosolenia_delicatula;	Autotroph	99-100	3021	0	68	69	565	4	93	90	3	18	162	21	5	91	92	27	7	26	67	0	89	222	2	725	324	106	0	144	1
Eukaryota;Stramenopiles;Ochrophyta;Bacillariophyta;Bacillariophyta_X;Radial-centric-basal-Coscinodiscophyceae;Rhizosolenia;Rhizosolenia_formosa;	Autotroph	99-100	240	0	0	0	0	0	0	0	0	0	0	0	0	0	0	0	1	0	0	0	1	3	0	44	53	136	2	0	0
Eukaryota;Stramenopiles;Ochrophyta;Bacillariophyta;Bacillariophyta_X;Radial-centric-basal-Coscinodiscophyceae;Rhizosolenia;Rhizosolenia_shrubsolei;	Autotroph	99-100	147	0	0	0	0	0	0	0	0	0	0	0	0	0	0	0	3	1	0	0	0	0	0	31	23	89	0	0	0
Eukaryota;Stramenopiles;Ochrophyta;Bacillariophyta;Bacillariophyta_X;Raphid-pennate;	Autotroph	94-90	8	0	0	0	0	0	0	0	0	0	0	0	0	0	0	0	0	0	0	0	0	0	0	8	0	0	0	0	0
Eukaryota;Stramenopiles;Ochrophyta;Bacillariophyta;Bacillariophyta_X;Raphid-pennate;	Autotroph	94-90	15	2	4	0	0	0	0	0	0	0	0	0	0	0	0	9	0	0	0	0	0	0	0	0	0	0	0	0	0
Eukaryota;Stramenopiles;Ochrophyta;Bacillariophyta;Bacillariophyta_X;Raphid-pennate;	Autotroph	94-90	3	0	0	0	0	3	0	0	0	0	0	0	0	0	0	0	0	0	0	0	0	0	0	0	0	0	0	0	0
Eukaryota;Stramenopiles;Ochrophyta;Bacillariophyta;Bacillariophyta_X;Raphid-pennate;	Autotroph	94-90	6	0	0	0	0	0	0	0	0	0	0	0	0	0	0	0	0	0	0	6	0	0	0	0	0	0	0	0	0
Eukaryota;Stramenopiles;Ochrophyta;Bacillariophyta;Bacillariophyta_X;Raphid-pennate;	Autotroph	94-90	4	0	0	0	0	0	0	0	0	0	0	0	0	0	0	0	0	0	0	0	0	0	0	0	0	0	4	0	0
Eukaryota;Stramenopiles;Ochrophyta;Bacillariophyta;Bacillariophyta_X;Raphid-pennate;	Autotroph	94-90	3	0	0	0	0	3	0	0	0	0	0	0	0	0	0	0	0	0	0	0	0	0	0	0	0	0	0	0	0
Eukaryota;Stramenopiles;Ochrophyta;Bacillariophyta;Bacillariophyta_X;Raphid-pennate;	Autotroph	94-90	7	0	0	0	0	0	0	0	0	0	0	2	0	0	0	0	0	5	0	0	0	0	0	0	0	0	0	0	0
Eukaryota;Stramenopiles;Ochrophyta;Bacillariophyta;Bacillariophyta_X;Raphid-pennate;	Autotroph	94-90	22	9	0	2	2	9	0	0	0	0	0	0	0	0	0	0	0	0	0	0	0	0	0	0	0	0	0	0	0
Eukaryota;Stramenopiles;Ochrophyta;Bacillariophyta;Bacillariophyta_X;Raphid-pennate;	Autotroph	94-90	17	0	0	0	0	3	0	0	0	0	0	0	0	0	0	0	0	14	0	0	0	0	0	0	0	0	0	0	0
Eukaryota;Stramenopiles;Ochrophyta;Bacillariophyta;Bacillariophyta_X;Raphid-pennate;	Autotroph	94-90	74	0	0	0	29	3	1	5	0	0	0	9	0	3	16	0	8	0	0	0	0	0	0	0	0	0	0	0	0
Eukaryota;Stramenopiles;Ochrophyta;Bacillariophyta;Bacillariophyta_X;Raphid-pennate;	Autotroph	94-90	3	0	0	0	0	0	0	0	0	0	0	3	0	0	0	0	0	0	0	0	0	0	0	0	0	0	0	0	0
Eukaryota;Stramenopiles;Ochrophyta;Bacillariophyta;Bacillariophyta_X;Raphid-pennate;	Autotroph	94-90	27	0	0	25	0	0	0	0	0	0	0	0	0	0	0	0	0	0	0	2	0	0	0	0	0	0	0	0	0
Eukaryota;Stramenopiles;Ochrophyta;Bacillariophyta;Bacillariophyta_X;Raphid-pennate;	Autotroph	94-90	79	0	0	3	1	3	0	0	0	0	0	0	0	0	0	0	0	0	0	0	0	0	0	0	0	5	67	0	0
Eukaryota;Stramenopiles;Ochrophyta;Bacillariophyta;Bacillariophyta_X;Raphid-pennate;	Autotroph	94-90	4	0	0	0	0	1	0	0	0	0	0	0	0	0	0	0	0	0	0	3	0	0	0	0	0	0	0	0	0
Eukaryota;Stramenopiles;Ochrophyta;Bacillariophyta;Bacillariophyta_X;Raphid-pennate;	Autotroph	94-90	109	2	11	14	45	0	1	1	0	0	1	8	3	1	0	0	0	19	0	3	0	0	0	0	0	0	0	0	0
Eukaryota;Stramenopiles;Ochrophyta;Bacillariophyta;Bacillariophyta_X;Raphid-pennate;	Autotroph	94-90	2	0	1	1	0	0	0	0	0	0	0	0	0	0	0	0	0	0	0	0	0	0	0	0	0	0	0	0	0
Eukaryota;Stramenopiles;Ochrophyta;Bacillariophyta;Bacillariophyta_X;Raphid-pennate;	Autotroph	94-90	5	0	0	3	0	0	2	0	0	0	0	0	0	0	0	0	0	0	0	0	0	0	0	0	0	0	0	0	0
Eukaryota;Stramenopiles;Ochrophyta;Bacillariophyta;Bacillariophyta_X;Raphid-pennate;	Autotroph	94-90	4	0	0	4	0	0	0	0	0	0	0	0	0	0	0	0	0	0	0	0	0	0	0	0	0	0	0	0	0
Eukaryota;Stramenopiles;Ochrophyta;Bacillariophyta;Bacillariophyta_X;Raphid-pennate;	Autotroph	94-90	3	0	0	0	0	0	0	0	0	0	0	0	0	0	0	0	0	0	3	0	0	0	0	0	0	0	0	0	0
Eukaryota;Stramenopiles;Ochrophyta;Bacillariophyta;Bacillariophyta_X;Raphid-pennate;	Autotroph	94-90	11	2	0	9	0	0	0	0	0	0	0	0	0	0	0	0	0	0	0	0	0	0	0	0	0	0	0	0	0
Eukaryota;Stramenopiles;Ochrophyta;Bacillariophyta;Bacillariophyta_X;Raphid-pennate;	Autotroph	94-90	284	0	0	0	0	3	0	0	0	0	0	0	0	0	0	0	0	0	0	18	0	0	0	0	11	30	222	0	0
Eukaryota;Stramenopiles;Ochrophyta;Bacillariophyta;Bacillariophyta_X;Raphid-pennate;	Autotroph	94-90	3	0	0	3	0	0	0	0	0	0	0	0	0	0	0	0	0	0	0	0	0	0	0	0	0	0	0	0	0
Eukaryota;Stramenopiles;Ochrophyta;Bacillariophyta;Bacillariophyta_X;Raphid-pennate;	Autotroph	94-90	35	1	0	6	0	18	0	0	0	0	0	2	0	0	0	0	0	2	0	6	0	0	0	0	0	0	0	0	0
Eukaryota;Stramenopiles;Ochrophyta;Bacillariophyta;Bacillariophyta_X;Raphid-pennate;	Autotroph	94-90	3	0	0	0	0	3	0	0	0	0	0	0	0	0	0	0	0	0	0	0	0	0	0	0	0	0	0	0	0
Eukaryota;Stramenopiles;Ochrophyta;Bacillariophyta;Bacillariophyta_X;Raphid-pennate;	Autotroph	94-90	37	0	0	10	0	0	0	0	17	0	3	0	0	0	0	6	0	0	0	0	0	0	1	0	0	0	0	0	0
Eukaryota;Stramenopiles;Ochrophyta;Bacillariophyta;Bacillariophyta_X;Raphid-pennate;	Autotroph	94-90	3	0	0	0	0	0	0	0	0	0	0	0	1	0	0	0	0	0	0	2	0	0	0	0	0	0	0	0	0
Eukaryota;Stramenopiles;Ochrophyta;Bacillariophyta;Bacillariophyta_X;Raphid-pennate;	Autotroph	94-90	156	1	0	0	0	18	0	0	0	0	0	32	0	16	0	0	0	0	22	17	0	0	0	0	0	20	30	0	0
Eukaryota;Stramenopiles;Ochrophyta;Bacillariophyta;Bacillariophyta_X;Raphid-pennate;	Autotroph	94-90	5	0	0	0	0	0	0	0	0	0	0	0	0	0	0	5	0	0	0	0	0	0	0	0	0	0	0	0	0
Eukaryota;Stramenopiles;Ochrophyta;Bacillariophyta;Bacillariophyta_X;Raphid-pennate;	Autotroph	94-90	26	0	0	4	3	9	10	0	0	0	0	0	0	0	0	0	0	0	0	0	0	0	0	0	0	0	0	0	0
Eukaryota;Stramenopiles;Ochrophyta;Bacillariophyta;Bacillariophyta_X;Raphid-pennate;	Autotroph	94-90	9	0	2	3	4	0	0	0	0	0	0	0	0	0	0	0	0	0	0	0	0	0	0	0	0	0	0	0	0
Eukaryota;Stramenopiles;Ochrophyta;Bacillariophyta;Bacillariophyta_X;Raphid-pennate;	Autotroph	94-90	2	0	0	0	0	0	0	0	0	0	0	0	0	2	0	0	0	0	0	0	0	0	0	0	0	0	0	0	0
Eukaryota;Stramenopiles;Ochrophyta;Bacillariophyta;Bacillariophyta_X;Raphid-pennate;	Autotroph	94-90	7	1	0	0	0	0	0	0	0	0	0	0	0	0	0	0	0	0	0	0	0	0	6	0	0	0	0	0	0
Eukaryota;Stramenopiles;Ochrophyta;Bacillariophyta;Bacillariophyta_X;Raphid-pennate;	Autotroph	94-90	13	0	0	0	0	8	0	0	0	0	0	0	0	0	0	0	0	0	0	5	0	0	0	0	0	0	0	0	0
Eukaryota;Stramenopiles;Ochrophyta;Bacillariophyta;Bacillariophyta_X;Raphid-pennate;	Autotroph	94-90	4	0	0	4	0	0	0	0	0	0	0	0	0	0	0	0	0	0	0	0	0	0	0	0	0	0	0	0	0
Eukaryota;Stramenopiles;Ochrophyta;Bacillariophyta;Bacillariophyta_X;Raphid-pennate;	Autotroph	94-90	3	0	0	0	0	0	0	0	0	0	0	0	0	0	0	0	0	0	0	0	0	3	0	0	0	0	0	0	0
Eukaryota;Stramenopiles;Ochrophyta;Bacillariophyta;Bacillariophyta_X;Raphid-pennate;	Autotroph	94-90	449	98	78	108	88	70	2	0	0	0	0	4	0	1	0	0	0	0	0	0	0	0	0	0	0	0	0	0	0
Eukaryota;Stramenopiles;Ochrophyta;Bacillariophyta;Bacillariophyta_X;Raphid-pennate;Achnanthes;	Autotroph	98-95	759	7	3	0	0	3	0	0	0	0	0	0	0	0	0	0	0	0	0	0	0	0	0	4	1	30	711	0	0
Eukaryota;Stramenopiles;Ochrophyta;Bacillariophyta;Bacillariophyta_X;Raphid-pennate;Achnanthes;Achnanthes_sp.;	Autotroph	99-100	47	0	0	3	0	0	0	18	0	0	0	0	3	0	0	23	0	0	0	0	0	0	0	0	0	0	0	0	0
Eukaryota;Stramenopiles;Ochrophyta;Bacillariophyta;Bacillariophyta_X;Raphid-pennate;Achnanthidium;Achnanthidium_coarctatum;	Autotroph	99-100	26	0	0	0	0	0	0	7	0	0	0	0	0	0	0	0	0	0	0	0	0	19	0	0	0	0	0	0	0
Eukaryota;Stramenopiles;Ochrophyta;Bacillariophyta;Bacillariophyta_X;Raphid-pennate;Amphiprora;	Autotroph	98-95	186	0	0	0	0	0	0	0	0	0	0	0	0	0	0	6	0	0	0	0	0	0	171	0	0	3	6	0	0
Eukaryota;Stramenopiles;Ochrophyta;Bacillariophyta;Bacillariophyta_X;Raphid-pennate;Amphiprora;	Autotroph	98-95	3249	1	3	11	14	3168	0	0	1	0	0	0	1	0	0	0	1	15	6	4	8	7	0	2	6	0	1	0	0
Eukaryota;Stramenopiles;Ochrophyta;Bacillariophyta;Bacillariophyta_X;Raphid-pennate;Amphora;	Autotroph	98-95	46	1	0	12	1	5	0	0	3	0	0	0	0	0	0	0	0	0	2	1	0	0	0	10	9	0	2	0	0
Eukaryota;Stramenopiles;Ochrophyta;Bacillariophyta;Bacillariophyta_X;Raphid-pennate;Amphora;	Autotroph	98-95	5	0	0	0	0	0	0	0	0	0	0	0	5	0	0	0	0	0	0	0	0	0	0	0	0	0	0	0	0
Eukaryota;Stramenopiles;Ochrophyta;Bacillariophyta;Bacillariophyta_X;Raphid-pennate;Amphora;	Autotroph	98-95	5	0	0	0	0	0	0	0	0	0	0	0	0	0	0	0	0	0	0	0	0	0	0	0	0	0	5	0	0
Eukaryota;Stramenopiles;Ochrophyta;Bacillariophyta;Bacillariophyta_X;Raphid-pennate;Amphora;Amphora_sp.;	Autotroph	99-100	10	0	0	0	0	0	0	0	1	0	0	0	0	0	0	5	0	0	1	0	0	0	3	0	0	0	0	0	0
Eukaryota;Stramenopiles;Ochrophyta;Bacillariophyta;Bacillariophyta_X;Raphid-pennate;Bacillaria;	Autotroph	98-95	30	9	8	8	4	1	0	0	0	0	0	0	0	0	0	0	0	0	0	0	0	0	0	0	0	0	0	0	0
Eukaryota;Stramenopiles;Ochrophyta;Bacillariophyta;Bacillariophyta_X;Raphid-pennate;Berkeleya;	Autotroph	98-95	96	0	0	0	0	6	0	0	11	0	0	5	56	0	0	0	0	0	4	0	0	0	0	0	0	13	1	0	0
Eukaryota;Stramenopiles;Ochrophyta;Bacillariophyta;Bacillariophyta_X;Raphid-pennate;Berkeleya;	Autotroph	98-95	4	0	0	0	0	0	0	0	0	0	0	0	0	0	0	0	0	0	0	0	0	0	0	0	0	4	0	0	0
Eukaryota;Stramenopiles;Ochrophyta;Bacillariophyta;Bacillariophyta_X;Raphid-pennate;Berkeleya;Berkeleya_rutilans;	Autotroph	99-100	201	6	4	1	0	0	0	0	3	0	0	0	0	0	0	1	0	0	0	0	0	0	14	72	31	6	63	0	0
Eukaryota;Stramenopiles;Ochrophyta;Bacillariophyta;Bacillariophyta_X;Raphid-pennate;Cocconeis;	Autotroph	98-95	97	4	0	1	1	21	0	0	0	0	0	0	0	0	0	0	0	0	0	2	0	0	59	4	0	5	0	0	0
Eukaryota;Stramenopiles;Ochrophyta;Bacillariophyta;Bacillariophyta_X;Raphid-pennate;Cocconeis;	Autotroph	98-95	15	6	0	1	0	0	0	0	0	0	0	0	0	0	0	0	0	0	7	0	1	0	0	0	0	0	0	0	0
Eukaryota;Stramenopiles;Ochrophyta;Bacillariophyta;Bacillariophyta_X;Raphid-pennate;Craticula;	Autotroph	98-95	2	0	0	0	0	0	0	0	0	0	2	0	0	0	0	0	0	0	0	0	0	0	0	0	0	0	0	0	0
Eukaryota;Stramenopiles;Ochrophyta;Bacillariophyta;Bacillariophyta_X;Raphid-pennate;Cylindrotheca;	Autotroph	98-95	23	0	0	0	1	0	1	0	0	0	0	0	0	0	0	5	0	0	0	9	0	0	7	0	0	0	0	0	0
Eukaryota;Stramenopiles;Ochrophyta;Bacillariophyta;Bacillariophyta_X;Raphid-pennate;Cylindrotheca;Cylindrotheca_closterium;	Autotroph	99-100	2400	7	57	68	275	399	281	181	234	6	6	32	163	1	0	18	2	0	20	19	0	0	9	5	0	11	606	0	0
Eukaryota;Stramenopiles;Ochrophyta;Bacillariophyta;Bacillariophyta_X;Raphid-pennate;Cymbella;	Autotroph	98-95	165	46	6	34	2	53	0	0	0	0	0	0	0	0	0	9	0	3	0	0	0	0	5	0	0	0	7	0	0
Eukaryota;Stramenopiles;Ochrophyta;Bacillariophyta;Bacillariophyta_X;Raphid-pennate;Cymbella;	Autotroph	98-95	79	0	0	0	0	0	3	1	0	0	0	0	0	0	0	0	0	0	0	0	9	66	0	0	0	0	0	0	0
Eukaryota;Stramenopiles;Ochrophyta;Bacillariophyta;Bacillariophyta_X;Raphid-pennate;Cymbella;	Autotroph	98-95	5	0	0	0	0	1	0	0	0	0	0	4	0	0	0	0	0	0	0	0	0	0	0	0	0	0	0	0	0
Eukaryota;Stramenopiles;Ochrophyta;Bacillariophyta;Bacillariophyta_X;Raphid-pennate;Cymbella;	Autotroph	98-95	41	3	0	1	1	2	0	0	0	0	0	0	1	0	0	0	0	0	9	8	0	0	16	0	0	0	0	0	0
Eukaryota;Stramenopiles;Ochrophyta;Bacillariophyta;Bacillariophyta_X;Raphid-pennate;Cymbella;	Autotroph	98-95	50	0	0	0	13	0	16	0	0	0	0	7	0	2	0	0	0	3	7	0	0	2	0	0	0	0	0	0	0
Eukaryota;Stramenopiles;Ochrophyta;Bacillariophyta;Bacillariophyta_X;Raphid-pennate;Cymbella;	Autotroph	98-95	14	0	2	0	0	0	0	0	0	0	0	6	4	2	0	0	0	0	0	0	0	0	0	0	0	0	0	0	0
Eukaryota;Stramenopiles;Ochrophyta;Bacillariophyta;Bacillariophyta_X;Raphid-pennate;Cymbella;Cymbella_calida;	Autotroph	99-100	1292	37	14	30	63	116	0	0	10	0	4	24	9	0	0	33	0	28	19	9	0	7	3	0	43	94	749	0	0
Eukaryota;Stramenopiles;Ochrophyta;Bacillariophyta;Bacillariophyta_X;Raphid-pennate;Cymbella;Cymbella_formosa;	Autotroph	99-100	46	0	0	0	0	0	0	0	0	0	0	0	0	0	0	0	0	0	0	0	0	0	1	6	4	5	30	0	0
Eukaryota;Stramenopiles;Ochrophyta;Bacillariophyta;Bacillariophyta_X;Raphid-pennate;Cymbella;Cymbella_gallica;	Autotroph	99-100	3	0	0	0	0	0	0	0	0	0	0	0	0	0	0	0	0	0	0	0	0	0	3	0	0	0	0	0	0
Eukaryota;Stramenopiles;Ochrophyta;Bacillariophyta;Bacillariophyta_X;Raphid-pennate;Cymbella;Cymbella_hebridica;	Autotroph	99-100	91	0	0	5	0	0	0	0	0	0	0	0	0	0	0	0	0	0	1	0	0	0	0	0	85	0	0	0	0
Eukaryota;Stramenopiles;Ochrophyta;Bacillariophyta;Bacillariophyta_X;Raphid-pennate;Cymbella;Cymbella_prostrata;	Autotroph	99-100	954	0	12	13	229	0	178	136	2	0	0	66	0	26	97	0	2	57	55	5	53	20	0	0	0	3	0	0	0
Eukaryota;Stramenopiles;Ochrophyta;Bacillariophyta;Bacillariophyta_X;Raphid-pennate;Cymbopleura;	Autotroph	98-95	3	0	0	0	0	3	0	0	0	0	0	0	0	0	0	0	0	0	0	0	0	0	0	0	0	0	0	0	0
Eukaryota;Stramenopiles;Ochrophyta;Bacillariophyta;Bacillariophyta_X;Raphid-pennate;Entomoneis;	Autotroph	98-95	20	0	0	0	0	0	0	0	4	0	0	0	12	0	0	4	0	0	0	0	0	0	0	0	0	0	0	0	0
Eukaryota;Stramenopiles;Ochrophyta;Bacillariophyta;Bacillariophyta_X;Raphid-pennate;Entomoneis;	Autotroph	98-95	11	0	0	2	0	0	0	0	0	0	0	0	0	0	0	0	0	0	0	4	0	0	0	0	0	0	5	0	0
Eukaryota;Stramenopiles;Ochrophyta;Bacillariophyta;Bacillariophyta_X;Raphid-pennate;Entomoneis;Entomoneis_sp.;	Autotroph	99-100	18	0	0	1	3	0	0	0	0	0	0	0	0	0	0	0	0	2	4	2	4	2	0	0	0	0	0	0	0
Eukaryota;Stramenopiles;Ochrophyta;Bacillariophyta;Bacillariophyta_X;Raphid-pennate;Eolimna;Eolimna_subminuscula;	Autotroph	99-100	2	0	0	0	0	0	0	0	0	0	0	0	0	0	0	0	0	0	0	0	0	0	2	0	0	0	0	0	0
Eukaryota;Stramenopiles;Ochrophyta;Bacillariophyta;Bacillariophyta_X;Raphid-pennate;Fistulifera;	Autotroph	98-95	27	0	0	0	0	0	0	0	5	0	0	7	15	0	0	0	0	0	0	0	0	0	0	0	0	0	0	0	0
Eukaryota;Stramenopiles;Ochrophyta;Bacillariophyta;Bacillariophyta_X;Raphid-pennate;Fistulifera;Fistulifera_pelliculosa;	Autotroph	99-100	16	0	0	0	0	0	0	4	3	0	0	0	2	0	0	0	0	0	0	0	0	0	7	0	0	0	0	0	0
Eukaryota;Stramenopiles;Ochrophyta;Bacillariophyta;Bacillariophyta_X;Raphid-pennate;Frustulia;	Autotroph	98-95	22	0	0	0	0	0	0	0	0	0	0	0	0	0	0	0	0	0	0	0	0	0	0	0	0	0	22	0	0
Eukaryota;Stramenopiles;Ochrophyta;Bacillariophyta;Bacillariophyta_X;Raphid-pennate;Gomphonema;	Autotroph	98-95	4	2	0	0	0	0	0	0	0	0	0	0	0	0	0	0	0	0	0	0	0	0	2	0	0	0	0	0	0
Eukaryota;Stramenopiles;Ochrophyta;Bacillariophyta;Bacillariophyta_X;Raphid-pennate;Gomphonema;Gomphonema_parvulum;	Autotroph	99-100	6	6	0	0	0	0	0	0	0	0	0	0	0	0	0	0	0	0	0	0	0	0	0	0	0	0	0	0	0
Eukaryota;Stramenopiles;Ochrophyta;Bacillariophyta;Bacillariophyta_X;Raphid-pennate;Gyrosigma;Gyrosigma_limosum;	Autotroph	99-100	151	0	0	2	0	23	0	0	1	0	0	0	0	0	0	4	0	6	0	0	0	0	6	0	0	4	105	0	0
Eukaryota;Stramenopiles;Ochrophyta;Bacillariophyta;Bacillariophyta_X;Raphid-pennate;Hantzschia;	Autotroph	98-95	3	0	0	0	0	0	0	0	0	0	0	0	0	0	0	0	0	0	0	0	0	0	3	0	0	0	0	0	0
Eukaryota;Stramenopiles;Ochrophyta;Bacillariophyta;Bacillariophyta_X;Raphid-pennate;Haslea;	Autotroph	98-95	418	0	0	0	9	4	0	0	0	0	0	0	0	0	0	0	0	4	0	0	0	0	6	0	0	323	72	0	0
Eukaryota;Stramenopiles;Ochrophyta;Bacillariophyta;Bacillariophyta_X;Raphid-pennate;Haslea;	Autotroph	98-95	18	0	0	0	0	0	0	0	0	0	0	0	0	0	0	0	0	4	8	0	0	0	0	0	0	6	0	0	0
Eukaryota;Stramenopiles;Ochrophyta;Bacillariophyta;Bacillariophyta_X;Raphid-pennate;Haslea;Haslea_spicula;	Autotroph	99-100	5	0	0	0	0	0	0	0	0	0	0	0	0	0	0	0	0	0	4	0	1	0	0	0	0	0	0	0	0
Eukaryota;Stramenopiles;Ochrophyta;Bacillariophyta;Bacillariophyta_X;Raphid-pennate;Meuniera;Meuniera_membranacea;	Autotroph	99-100	130	0	0	0	0	0	0	0	0	0	0	0	0	0	0	0	0	0	0	0	0	129	0	0	0	0	0	0	1
Eukaryota;Stramenopiles;Ochrophyta;Bacillariophyta;Bacillariophyta_X;Raphid-pennate;Navicula;	Autotroph	98-95	57	7	1	2	1	11	0	0	0	0	0	0	0	0	0	12	0	0	0	1	0	0	4	0	0	0	18	0	0
Eukaryota;Stramenopiles;Ochrophyta;Bacillariophyta;Bacillariophyta_X;Raphid-pennate;Navicula;	Autotroph	98-95	2	0	0	0	0	0	0	0	0	0	2	0	0	0	0	0	0	0	0	0	0	0	0	0	0	0	0	0	0
Eukaryota;Stramenopiles;Ochrophyta;Bacillariophyta;Bacillariophyta_X;Raphid-pennate;Navicula;	Autotroph	98-95	165	6	0	4	1	7	0	0	1	0	0	0	0	0	0	18	0	0	5	0	0	7	107	9	0	0	0	0	0
Eukaryota;Stramenopiles;Ochrophyta;Bacillariophyta;Bacillariophyta_X;Raphid-pennate;Navicula;	Autotroph	98-95	33	5	21	6	0	0	0	0	0	0	0	1	0	0	0	0	0	0	0	0	0	0	0	0	0	0	0	0	0
Eukaryota;Stramenopiles;Ochrophyta;Bacillariophyta;Bacillariophyta_X;Raphid-pennate;Navicula;	Autotroph	98-95	439	0	2	1	0	0	0	0	4	0	1	0	0	0	0	12	34	81	62	9	124	108	0	0	0	1	0	0	0
Eukaryota;Stramenopiles;Ochrophyta;Bacillariophyta;Bacillariophyta_X;Raphid-pennate;Navicula;Navicula_atomus;	Autotroph	99-100	13	0	0	0	0	0	0	0	0	0	0	0	0	0	0	7	0	0	0	0	0	0	6	0	0	0	0	0	0
Eukaryota;Stramenopiles;Ochrophyta;Bacillariophyta;Bacillariophyta_X;Raphid-pennate;Navicula;Navicula_cryptotenella;	Autotroph	99-100	9	2	0	0	0	0	0	0	0	0	0	0	0	0	0	0	0	0	0	0	0	0	7	0	0	0	0	0	0
Eukaryota;Stramenopiles;Ochrophyta;Bacillariophyta;Bacillariophyta_X;Raphid-pennate;Navicula;Navicula_gregaria;	Autotroph	99-100	117	10	0	0	0	2	0	0	0	0	0	0	0	0	0	31	0	0	0	0	0	1	52	14	2	0	5	0	0
Eukaryota;Stramenopiles;Ochrophyta;Bacillariophyta;Bacillariophyta_X;Raphid-pennate;Navicula;Navicula_perminuta;	Autotroph	99-100	25	6	4	1	0	0	0	0	0	0	0	0	0	0	0	0	4	0	0	0	0	0	3	1	1	0	5	0	0
Eukaryota;Stramenopiles;Ochrophyta;Bacillariophyta;Bacillariophyta_X;Raphid-pennate;Navicula;Navicula_phyllepta;	Autotroph	99-100	945	497	14	55	6	77	0	0	0	0	0	0	5	0	0	1	0	0	0	5	0	31	247	7	0	0	0	0	0
Eukaryota;Stramenopiles;Ochrophyta;Bacillariophyta;Bacillariophyta_X;Raphid-pennate;Navicula;Navicula_pulchripora;	Autotroph	99-100	14443	2430	3461	7960	16	4	1	0	86	16	96	74	249	10	2	0	11	10	0	17	0	0	0	0	0	0	0	0	0
Eukaryota;Stramenopiles;Ochrophyta;Bacillariophyta;Bacillariophyta_X;Raphid-pennate;Navicula;Navicula_sp.;	Autotroph	99-100	5010	24	137	114	719	117	705	694	31	1	77	54	6	2	0	271	146	416	328	45	546	416	125	0	13	14	9	0	0
Eukaryota;Stramenopiles;Ochrophyta;Bacillariophyta;Bacillariophyta_X;Raphid-pennate;Nitzschia;	Autotroph	98-95	2	0	0	1	1	0	0	0	0	0	0	0	0	0	0	0	0	0	0	0	0	0	0	0	0	0	0	0	0
Eukaryota;Stramenopiles;Ochrophyta;Bacillariophyta;Bacillariophyta_X;Raphid-pennate;Nitzschia;	Autotroph	98-95	37	1	0	1	0	12	0	0	4	0	0	0	1	0	0	17	0	0	0	0	0	0	0	0	1	0	0	0	0
Eukaryota;Stramenopiles;Ochrophyta;Bacillariophyta;Bacillariophyta_X;Raphid-pennate;Nitzschia;	Autotroph	98-95	29	0	0	2	0	2	0	0	0	0	0	0	0	0	0	0	0	0	0	0	0	0	22	0	3	0	0	0	0
Eukaryota;Stramenopiles;Ochrophyta;Bacillariophyta;Bacillariophyta_X;Raphid-pennate;Nitzschia;	Autotroph	98-95	31	0	0	0	0	0	0	0	0	0	0	31	0	0	0	0	0	0	0	0	0	0	0	0	0	0	0	0	0
Eukaryota;Stramenopiles;Ochrophyta;Bacillariophyta;Bacillariophyta_X;Raphid-pennate;Nitzschia;	Autotroph	98-95	2	0	0	2	0	0	0	0	0	0	0	0	0	0	0	0	0	0	0	0	0	0	0	0	0	0	0	0	0
Eukaryota;Stramenopiles;Ochrophyta;Bacillariophyta;Bacillariophyta_X;Raphid-pennate;Nitzschia;	Autotroph	98-95	172	25	15	31	5	41	0	0	0	0	0	2	0	1	5	0	1	9	4	1	8	24	0	0	0	0	0	0	0
Eukaryota;Stramenopiles;Ochrophyta;Bacillariophyta;Bacillariophyta_X;Raphid-pennate;Nitzschia;	Autotroph	98-95	10	3	0	0	0	0	0	0	0	0	0	0	0	0	0	0	0	0	0	0	0	0	6	0	1	0	0	0	0
Eukaryota;Stramenopiles;Ochrophyta;Bacillariophyta;Bacillariophyta_X;Raphid-pennate;Nitzschia;	Autotroph	98-95	3	2	0	0	0	0	0	0	0	0	0	0	0	0	0	0	0	0	0	0	0	0	1	0	0	0	0	0	0
Eukaryota;Stramenopiles;Ochrophyta;Bacillariophyta;Bacillariophyta_X;Raphid-pennate;Nitzschia;	Autotroph	98-95	2048	98	92	111	19	431	0	0	130	2	8	235	277	6	15	253	16	61	11	27	46	80	40	0	39	2	49	0	0
Eukaryota;Stramenopiles;Ochrophyta;Bacillariophyta;Bacillariophyta_X;Raphid-pennate;Nitzschia;	Autotroph	98-95	216	70	6	32	3	42	0	0	3	1	6	0	3	0	0	16	0	0	4	7	0	0	19	0	4	0	0	0	0
Eukaryota;Stramenopiles;Ochrophyta;Bacillariophyta;Bacillariophyta_X;Raphid-pennate;Nitzschia;	Autotroph	98-95	2	0	0	0	2	0	0	0	0	0	0	0	0	0	0	0	0	0	0	0	0	0	0	0	0	0	0	0	0
Eukaryota;Stramenopiles;Ochrophyta;Bacillariophyta;Bacillariophyta_X;Raphid-pennate;Nitzschia;	Autotroph	98-95	11	0	6	4	0	1	0	0	0	0	0	0	0	0	0	0	0	0	0	0	0	0	0	0	0	0	0	0	0
Eukaryota;Stramenopiles;Ochrophyta;Bacillariophyta;Bacillariophyta_X;Raphid-pennate;Nitzschia;	Autotroph	98-95	2	1	1	0	0	0	0	0	0	0	0	0	0	0	0	0	0	0	0	0	0	0	0	0	0	0	0	0	0
Eukaryota;Stramenopiles;Ochrophyta;Bacillariophyta;Bacillariophyta_X;Raphid-pennate;Nitzschia;Nitzschia_acicularis;	Autotroph	99-100	98	56	6	6	0	0	0	0	0	0	0	0	0	0	0	7	0	3	0	0	0	0	16	4	0	0	0	0	0
Eukaryota;Stramenopiles;Ochrophyta;Bacillariophyta;Bacillariophyta_X;Raphid-pennate;Nitzschia;Nitzschia_apiculata;	Autotroph	99-100	336	40	3	52	8	60	0	0	0	0	2	0	0	0	0	69	0	4	2	18	0	0	64	2	12	0	0	0	0
Eukaryota;Stramenopiles;Ochrophyta;Bacillariophyta;Bacillariophyta_X;Raphid-pennate;Nitzschia;Nitzschia_draveillensis;	Autotroph	99-100	201	47	26	32	3	14	0	0	0	0	2	50	1	3	0	18	0	1	1	0	0	0	3	0	0	0	0	0	0
Eukaryota;Stramenopiles;Ochrophyta;Bacillariophyta;Bacillariophyta_X;Raphid-pennate;Nitzschia;Nitzschia_microcephala;	Autotroph	99-100	520	109	15	24	27	48	0	0	127	1	27	59	81	0	0	0	0	0	1	0	0	0	0	0	0	0	1	0	0
Eukaryota;Stramenopiles;Ochrophyta;Bacillariophyta;Bacillariophyta_X;Raphid-pennate;Nitzschia;Nitzschia_palea;	Autotroph	99-100	47	1	0	15	0	0	0	0	2	0	4	0	0	1	0	6	1	12	0	2	0	0	1	0	2	0	0	0	0
Eukaryota;Stramenopiles;Ochrophyta;Bacillariophyta;Bacillariophyta_X;Raphid-pennate;Nitzschia;Nitzschia_supralitorea;	Autotroph	99-100	15	2	0	0	0	0	0	0	0	0	0	0	0	0	0	10	0	0	0	0	0	0	3	0	0	0	0	0	0
Eukaryota;Stramenopiles;Ochrophyta;Bacillariophyta;Bacillariophyta_X;Raphid-pennate;Phaeodactylum;	Autotroph	98-95	31	4	0	7	0	0	0	0	0	0	1	1	0	4	0	8	0	0	0	0	0	0	2	4	0	0	0	0	0
Eukaryota;Stramenopiles;Ochrophyta;Bacillariophyta;Bacillariophyta_X;Raphid-pennate;Pleurosigma;	Autotroph	98-95	269	1	2	8	10	63	11	18	0	0	4	2	0	0	0	0	1	4	1	6	0	0	0	5	0	23	110	0	0
Eukaryota;Stramenopiles;Ochrophyta;Bacillariophyta;Bacillariophyta_X;Raphid-pennate;Pleurosigma;	Autotroph	98-95	76	0	0	0	0	2	0	0	19	0	0	9	35	0	0	0	0	0	0	11	0	0	0	0	0	0	0	0	0
Eukaryota;Stramenopiles;Ochrophyta;Bacillariophyta;Bacillariophyta_X;Raphid-pennate;Prestauroneis;Prestauroneis_integra;	Autotroph	99-100	7	3	0	0	0	0	0	0	0	0	0	0	0	0	0	0	0	0	0	0	0	0	4	0	0	0	0	0	0
Eukaryota;Stramenopiles;Ochrophyta;Bacillariophyta;Bacillariophyta_X;Raphid-pennate;Psammodictyon;Psammodictyon_sp.;	Autotroph	99-100	179	17	24	74	6	21	0	0	0	0	0	2	2	0	0	4	0	0	6	1	0	0	8	0	13	0	1	0	0
Eukaryota;Stramenopiles;Ochrophyta;Bacillariophyta;Bacillariophyta_X;Raphid-pennate;Pseudo-nitzschia;	Autotroph	98-95	2	0	0	0	0	0	0	0	0	0	0	0	0	0	0	0	0	0	0	0	0	0	2	0	0	0	0	0	0
Eukaryota;Stramenopiles;Ochrophyta;Bacillariophyta;Bacillariophyta_X;Raphid-pennate;Pseudo-nitzschia;	Autotroph	98-95	20	0	0	0	0	0	0	0	0	0	0	0	0	0	0	0	0	2	1	0	10	7	0	0	0	0	0	0	0
Eukaryota;Stramenopiles;Ochrophyta;Bacillariophyta;Bacillariophyta_X;Raphid-pennate;Pseudo-nitzschia;	Autotroph	98-95	7299	9	275	164	221	11	80	38	3	3	0	34	0	1089	2331	1	69	275	289	31	943	960	0	52	260	95	0	54	12
Eukaryota;Stramenopiles;Ochrophyta;Bacillariophyta;Bacillariophyta_X;Raphid-pennate;Pseudo-nitzschia;Pseudo-nitzschia_pungens;	Autotroph	99-100	131	0	67	63	1	0	0	0	0	0	0	0	0	0	0	0	0	0	0	0	0	0	0	0	0	0	0	0	0
Eukaryota;Stramenopiles;Ochrophyta;Bacillariophyta;Bacillariophyta_X;Raphid-pennate;Pseudo-nitzschia;Pseudo-nitzschia_seriata;	Autotroph	99-100	125	0	36	9	52	0	10	17	0	0	0	0	0	0	0	0	0	0	0	0	1	0	0	0	0	0	0	0	0
Eukaryota;Stramenopiles;Ochrophyta;Bacillariophyta;Bacillariophyta_X;Raphid-pennate;Pseudo-nitzschia;Pseudo-nitzschia_sp.;	Autotroph	99-100	12	0	0	0	0	0	0	0	0	0	0	0	0	0	0	0	0	0	0	0	0	1	0	0	11	0	0	0	0
Eukaryota;Stramenopiles;Ochrophyta;Bacillariophyta;Bacillariophyta_X;Raphid-pennate;Sellaphora;Sellaphora_minima;	Autotroph	99-100	4	2	0	1	0	0	0	0	0	0	0	0	0	0	0	0	0	0	0	0	0	0	1	0	0	0	0	0	0
Eukaryota;Stramenopiles;Ochrophyta;Bacillariophyta;Bacillariophyta_X;Raphid-pennate;Stauroneis;	Autotroph	98-95	3	0	0	1	0	0	0	0	0	0	0	0	0	0	0	0	0	2	0	0	0	0	0	0	0	0	0	0	0
Eukaryota;Stramenopiles;Ochrophyta;Bacillariophyta;Bacillariophyta_X;Raphid-pennate;Stenopterobia;	Autotroph	98-95	3	0	0	0	0	0	0	0	0	0	0	0	0	0	0	0	0	0	0	0	0	0	3	0	0	0	0	0	0
Eukaryota;Stramenopiles;Ochrophyta;Bacillariophyta;Bacillariophyta_X;Raphid-pennate;Surirella;	Autotroph	98-95	6	0	0	6	0	0	0	0	0	0	0	0	0	0	0	0	0	0	0	0	0	0	0	0	0	0	0	0	0
Eukaryota;Stramenopiles;Ochrophyta;Bacillariophyta;Bacillariophyta_X;Raphid-pennate;Surirella;Surirella_sp.;	Autotroph	99-100	1832	94	8	14	80	1423	11	0	1	0	1	2	5	0	0	35	2	39	6	28	0	0	25	1	0	10	47	0	0
Eukaryota;Stramenopiles;Ochrophyta;Bacillariophyta;Bacillariophyta_X;Raphid-pennate;Tenuicylindrus;Tenuicylindrus_belgicus;	Autotroph	99-100	25	0	0	0	0	0	0	0	0	0	0	0	0	0	0	0	0	0	0	0	14	11	0	0	0	0	0	0	0
Eukaryota;Stramenopiles;Ochrophyta;Bacillariophyta;Bacillariophyta_X;Raphid-pennate;Undatella;Undatella_sp.;	Autotroph	99-100	2591	0	0	0	0	0	0	0	0	0	0	0	0	0	0	0	0	0	0	4	1	0	0	0	0	327	2259	0	0
Eukaryota;Stramenopiles;Ochrophyta;Bolidophyceae;Parmales;Parmales_env_2;	Mixotroph	94-90	18	0	0	2	9	0	0	0	0	0	0	0	0	0	0	0	0	0	0	0	0	0	0	7	0	0	0	0	0
Eukaryota;Stramenopiles;Ochrophyta;Bolidophyceae;Parmales;Parmales_env_2;Parmales_env_2_X;	Mixotroph	98-95	84	0	0	0	0	0	0	0	0	0	0	0	0	0	0	0	0	0	1	52	0	0	1	18	0	12	0	0	0
Eukaryota;Stramenopiles;Ochrophyta;Bolidophyceae;Parmales;Parmales_env_2;Parmales_env_2_X;Parmales_env_2_X_sp.;	Mixotroph	99-100	1909	62	68	17	9	45	0	0	2	0	0	0	1	0	0	82	61	219	138	471	10	0	101	169	279	166	9	0	0
Eukaryota;Stramenopiles;Ochrophyta;Bolidophyceae;Parmales;Parmales_env_3;	Mixotroph	94-90	35	0	0	0	0	0	0	0	0	1	3	17	0	8	5	0	0	1	0	0	0	0	0	0	0	0	0	0	0
Eukaryota;Stramenopiles;Ochrophyta;Bolidophyceae;Parmales;Parmales_env_3;	Mixotroph	94-90	58	5	4	1	2	0	0	0	0	0	4	6	0	8	8	0	0	3	0	0	15	0	2	0	0	0	0	0	0
Eukaryota;Stramenopiles;Ochrophyta;Bolidophyceae;Parmales;Parmales_env_3;Parmales_env_3_X;Parmales_env_3_X_sp.;	Mixotroph	99-100	390	0	48	28	5	1	0	0	0	0	0	1	0	0	0	2	21	181	20	11	16	56	0	0	0	0	0	0	0
Eukaryota;Stramenopiles;Ochrophyta;Bolidophyceae;Parmales;Parmales_env_3;Parmales_env_3A;Parmales_env_3A_sp.;	Mixotroph	99-100	2697	225	508	264	23	150	13	18	0	0	5	0	0	0	0	41	63	279	63	10	25	2	185	355	357	97	0	14	0
Eukaryota;Stramenopiles;Ochrophyta;Bolidophyceae;Parmales;Parmales_env_3;Parmales_env_3B;	Mixotroph	98-95	3	0	3	0	0	0	0	0	0	0	0	0	0	0	0	0	0	0	0	0	0	0	0	0	0	0	0	0	0
Eukaryota;Stramenopiles;Ochrophyta;Bolidophyceae;Parmales;Parmales_env_3;Parmales_env_3B;Parmales_env_3B_sp.;	Mixotroph	99-100	31	0	0	0	0	0	0	0	0	0	0	0	0	0	0	0	0	0	0	0	0	0	0	13	18	0	0	0	0
Eukaryota;Stramenopiles;Ochrophyta;Bolidophyceae;Parmales;Parmales_X;Parmales_XX;	Mixotroph	98-95	41	0	0	8	0	0	0	0	0	0	0	0	0	0	0	0	0	26	0	1	0	0	2	0	4	0	0	0	0
Eukaryota;Stramenopiles;Ochrophyta;Bolidophyceae;Parmales;Parmales_X;Parmales_XX;Parmales_XX_sp.;	Mixotroph	99-100	280	4	94	54	3	0	0	0	2	0	19	35	0	0	5	0	5	44	1	0	8	0	0	6	0	0	0	0	0
Eukaryota;Stramenopiles;Ochrophyta;Bolidophyceae;Parmales;Triparmaceae;	Mixotroph	94-90	4	0	0	0	0	0	0	0	0	0	0	0	0	0	0	0	0	0	0	0	0	0	1	0	3	0	0	0	0
Eukaryota;Stramenopiles;Ochrophyta;Bolidophyceae;Parmales;Triparmaceae;Triparma;	Mixotroph	98-95	2	0	1	1	0	0	0	0	0	0	0	0	0	0	0	0	0	0	0	0	0	0	0	0	0	0	0	0	0
Eukaryota;Stramenopiles;Ochrophyta;Bolidophyceae;Parmales;Triparmaceae;Triparma;Triparma_mediterranea;	Mixotroph	99-100	344	0	0	5	38	0	147	116	0	0	1	6	0	15	16	0	0	0	0	0	0	0	0	0	0	0	0	0	0
Eukaryota;Stramenopiles;Ochrophyta;Bolidophyceae;Parmales;Triparmaceae;Triparma;Triparma_pacifica;	Mixotroph	99-100	141	0	14	6	0	0	0	0	0	0	0	0	0	0	0	0	0	0	0	0	0	0	0	13	103	5	0	0	0
Eukaryota;Stramenopiles;Ochrophyta;Bolidophyceae;Parmales;Triparmaceae;Triparma;Triparma_strigata;	Mixotroph	99-100	248	0	41	10	11	0	4	17	0	0	0	0	0	12	1	0	1	34	2	2	4	52	0	0	51	6	0	0	0
Eukaryota;Stramenopiles;Ochrophyta;Chrysomerophyceae;Chrysomerophyceae_X;Chrysomerophyceae_XX;	Mixotroph	94-90	268	2	0	0	4	0	0	0	0	0	0	0	0	0	0	0	10	14	101	3	30	104	0	0	0	0	0	0	0
Eukaryota;Stramenopiles;Ochrophyta;Chrysophyceae;Chrysophyceae_X;Chrysophyceae_Clade_C;Ochromonas;	Mixotroph	98-95	230	0	0	0	0	0	0	0	0	0	0	3	0	123	88	0	0	0	0	0	0	0	7	6	1	2	0	0	0
Eukaryota;Stramenopiles;Ochrophyta;Chrysophyceae;Chrysophyceae_X;Chrysophyceae_Clade_C;Ochromonas;	Mixotroph	98-95	6	0	0	0	0	0	0	0	0	0	0	0	0	0	0	0	0	0	0	0	0	0	6	0	0	0	0	0	0
Eukaryota;Stramenopiles;Ochrophyta;Chrysophyceae;Chrysophyceae_X;Chrysophyceae_Clade_C;Ochromonas;Ochromonas_distigma;	Mixotroph	99-100	18	0	0	0	0	0	0	0	1	0	2	0	5	2	0	0	0	0	0	0	0	0	3	1	1	0	3	0	0
Eukaryota;Stramenopiles;Ochrophyta;Chrysophyceae;Chrysophyceae_X;Chrysophyceae_Clade_C;Ochromonas;Ochromonas_sp.;	Mixotroph	99-100	336	0	0	0	10	0	20	10	0	0	0	6	0	122	168	0	0	0	0	0	0	0	0	0	0	0	0	0	0
Eukaryota;Stramenopiles;Ochrophyta;Chrysophyceae;Chrysophyceae_X;Chrysophyceae_Clade-B1;Chrysophyceae_Clade-B1_X;Chrysophyceae_Clade-B1_X_sp.;	NA	99-100	4	0	0	4	0	0	0	0	0	0	0	0	0	0	0	0	0	0	0	0	0	0	0	0	0	0	0	0	0
Eukaryota;Stramenopiles;Ochrophyta;Chrysophyceae;Chrysophyceae_X;Chrysophyceae_Clade-B2;Chrysophyceae_Clade-B2_X;Chrysophyceae_Clade-B2_X_sp.;	NA	99-100	11	0	0	1	0	0	0	0	0	0	0	0	0	0	0	0	2	0	4	0	0	0	4	0	0	0	0	0	0
Eukaryota;Stramenopiles;Ochrophyta;Chrysophyceae;Chrysophyceae_X;Chrysophyceae_Clade-B2;Chrysosphaerella;	Mixotroph	98-95	8	3	0	0	0	0	0	0	0	0	0	0	0	0	0	0	0	0	5	0	0	0	0	0	0	0	0	0	0
Eukaryota;Stramenopiles;Ochrophyta;Chrysophyceae;Chrysophyceae_X;Chrysophyceae_Clade-C;	NA	94-90	4	0	0	0	0	0	0	0	0	0	0	0	0	0	0	0	0	0	0	1	0	0	3	0	0	0	0	0	0
Eukaryota;Stramenopiles;Ochrophyta;Chrysophyceae;Chrysophyceae_X;Chrysophyceae_Clade-C;Chrysolepidomonas;	Mixotroph	98-95	20	0	0	0	0	0	0	0	0	0	0	0	0	0	0	0	0	0	0	0	0	0	20	0	0	0	0	0	0
Eukaryota;Stramenopiles;Ochrophyta;Chrysophyceae;Chrysophyceae_X;Chrysophyceae_Clade-C;Chrysophyceae_Clade-C_X;	NA	98-95	2362	52	22	122	15	3	99	61	25	0	0	11	73	13	0	614	84	366	47	155	21	0	327	94	71	60	20	7	0
Eukaryota;Stramenopiles;Ochrophyta;Chrysophyceae;Chrysophyceae_X;Chrysophyceae_Clade-C;Chrysophyceae_Clade-C_X;Chrysophyceae_Clade-C_X_sp.;	NA	99-100	70062	349	1904	1005	197	2533	289	175	9	4	19	304	48	236	344	21878	4307	17054	3227	13500	292	107	529	376	933	328	42	73	0
Eukaryota;Stramenopiles;Ochrophyta;Chrysophyceae;Chrysophyceae_X;Chrysophyceae_Clade-C;Dinobryon;Dinobryon_sociale;	Mixotroph	99-100	8	0	0	5	0	0	0	0	0	0	0	0	0	0	0	1	0	0	0	0	0	0	2	0	0	0	0	0	0
Eukaryota;Stramenopiles;Ochrophyta;Chrysophyceae;Chrysophyceae_X;Chrysophyceae_Clade-C;Pedospumella;Pedospumella_encystans;	Heterotroph	99-100	3049	46	13	64	0	2	0	0	0	0	0	0	0	0	0	341	68	277	26	20	0	1	1076	586	351	84	94	0	0
Eukaryota;Stramenopiles;Ochrophyta;Chrysophyceae;Chrysophyceae_X;Chrysophyceae_Clade-C;Poterioochromonas;Poterioochromonas_malhamensis;	Mixotroph	99-100	2	0	0	0	0	0	0	0	0	0	0	0	0	0	0	1	0	0	0	0	0	1	0	0	0	0	0	0	0
Eukaryota;Stramenopiles;Ochrophyta;Chrysophyceae;Chrysophyceae_X;Chrysophyceae_Clade-C;Spumella;Spumella_sp.;	Heterotroph	99-100	569	1	0	5	0	0	0	0	0	0	0	0	0	0	0	26	14	26	10	1	0	0	455	14	17	0	0	0	0
Eukaryota;Stramenopiles;Ochrophyta;Chrysophyceae;Chrysophyceae_X;Chrysophyceae_Clade-D;Chrysophyceae_Clade-D_X;	NA	98-95	15	0	0	6	0	0	0	0	0	0	0	0	0	0	0	0	0	0	4	0	0	0	5	0	0	0	0	0	0
Eukaryota;Stramenopiles;Ochrophyta;Chrysophyceae;Chrysophyceae_X;Chrysophyceae_Clade-D;Chrysophyceae_Clade-D_X;Chrysophyceae_Clade-D_X_sp.;	NA	99-100	203	0	0	0	0	0	0	0	0	0	0	0	0	0	0	6	0	0	0	0	0	0	50	1	0	17	129	0	0
Eukaryota;Stramenopiles;Ochrophyta;Chrysophyceae;Chrysophyceae_X;Chrysophyceae_Clade-E;	NA	94-90	57	0	0	0	0	0	0	0	0	0	0	0	0	47	0	0	0	3	0	0	2	0	5	0	0	0	0	0	0
Eukaryota;Stramenopiles;Ochrophyta;Chrysophyceae;Chrysophyceae_X;Chrysophyceae_Clade-E;Chromophyton;	Mixotroph	98-95	11	0	0	0	0	0	0	0	0	0	0	0	0	0	0	0	0	0	0	0	0	0	11	0	0	0	0	0	0
Eukaryota;Stramenopiles;Ochrophyta;Chrysophyceae;Chrysophyceae_X;Chrysophyceae_Clade-E;Chrysophyceae_Clade-E_X;	NA	98-95	4	2	0	0	0	0	0	0	0	0	0	0	0	0	0	0	0	0	0	0	0	0	2	0	0	0	0	0	0
Eukaryota;Stramenopiles;Ochrophyta;Chrysophyceae;Chrysophyceae_X;Chrysophyceae_Clade-E;Chrysophyceae_Clade-E_X;Chrysophyceae_Clade-E_X_sp.;	NA	99-100	321	2	0	104	0	0	0	0	0	0	0	0	0	0	0	13	11	34	0	0	0	0	92	4	59	0	0	0	2
Eukaryota;Stramenopiles;Ochrophyta;Chrysophyceae;Chrysophyceae_X;Chrysophyceae_Clade-E;Chrysosaccus;	Mixotroph	98-95	100	0	0	3	1	5	0	0	0	0	0	0	0	0	0	11	0	0	0	0	0	0	72	5	3	0	0	0	0
Eukaryota;Stramenopiles;Ochrophyta;Chrysophyceae;Chrysophyceae_X;Chrysophyceae_Clade-E;Chrysosaccus;Chrysosaccus_sp.;	Mixotroph	99-100	20	0	0	0	0	0	0	0	0	0	0	0	0	0	0	0	0	0	0	0	0	0	15	4	1	0	0	0	0
Eukaryota;Stramenopiles;Ochrophyta;Chrysophyceae;Chrysophyceae_X;Chrysophyceae_Clade-F;	NA	94-90	402	0	3	5	5	3	0	0	0	0	4	59	0	22	264	0	0	2	3	0	0	0	0	0	4	28	0	0	0
Eukaryota;Stramenopiles;Ochrophyta;Chrysophyceae;Chrysophyceae_X;Chrysophyceae_Clade-F;	NA	94-90	11	0	0	0	0	0	0	0	0	0	0	0	0	0	0	0	0	0	0	0	0	0	4	7	0	0	0	0	0
Eukaryota;Stramenopiles;Ochrophyta;Chrysophyceae;Chrysophyceae_X;Chrysophyceae_Clade-F;Chrysophyceae_Clade-F_X;	NA	98-95	390	5	0	126	4	0	0	0	0	0	0	0	0	0	0	6	1	164	6	3	0	0	72	0	3	0	0	0	0
Eukaryota;Stramenopiles;Ochrophyta;Chrysophyceae;Chrysophyceae_X;Chrysophyceae_Clade-F;Chrysophyceae_Clade-F_X;Chrysophyceae_Clade-F_X_sp.;	NA	99-100	1148	23	3	25	9	924	0	0	5	0	0	0	4	0	0	45	0	26	2	1	0	0	54	27	0	0	0	0	0
Eukaryota;Stramenopiles;Ochrophyta;Chrysophyceae;Chrysophyceae_X;Chrysophyceae_Clade-F;Paraphysomonas;	Heterotroph	98-95	7	1	0	0	0	0	0	0	0	0	0	0	0	0	0	0	0	0	0	0	0	0	4	0	0	0	2	0	0
Eukaryota;Stramenopiles;Ochrophyta;Chrysophyceae;Chrysophyceae_X;Chrysophyceae_Clade-F;Paraphysomonas;	Heterotroph	98-95	13	0	0	9	0	0	0	0	0	0	0	0	0	0	0	0	0	1	0	0	0	0	3	0	0	0	0	0	0
Eukaryota;Stramenopiles;Ochrophyta;Chrysophyceae;Chrysophyceae_X;Chrysophyceae_Clade-F;Paraphysomonas;	Heterotroph	98-95	3999	1	201	27	14	4	98	38	9	0	0	1	0	0	0	0	2	9	0	0	2	1	286	2894	305	106	1	0	0
Eukaryota;Stramenopiles;Ochrophyta;Chrysophyceae;Chrysophyceae_X;Chrysophyceae_Clade-F;Paraphysomonas;Paraphysomonas_butcheri;	Heterotroph	99-100	1214	7	10	62	0	21	0	0	0	0	0	5	0	1	0	740	15	69	25	16	1	0	185	29	28	0	0	0	0
Eukaryota;Stramenopiles;Ochrophyta;Chrysophyceae;Chrysophyceae_X;Chrysophyceae_Clade-F;Paraphysomonas;Paraphysomonas_sp.;	Heterotroph	99-100	23215	149	1221	528	332	1346	317	194	22	0	6	109	7	6	3	1998	1648	6458	1832	1106	1591	571	1740	556	762	548	82	82	1
Eukaryota;Stramenopiles;Ochrophyta;Chrysophyceae;Chrysophyceae_X;Chrysophyceae_Clade-G;Chrysophyceae_Clade-G_X;	NA	98-95	317	75	42	7	0	84	0	0	0	0	4	12	0	0	9	5	10	31	4	34	0	0	0	0	0	0	0	0	0
Eukaryota;Stramenopiles;Ochrophyta;Chrysophyceae;Chrysophyceae_X;Chrysophyceae_Clade-G;Chrysophyceae_Clade-G_X;Chrysophyceae_Clade-G_X_sp.;	NA	99-100	1881	132	239	114	26	89	22	10	6	0	9	60	3	74	303	5	68	109	0	22	7	34	41	251	179	25	53	0	0
Eukaryota;Stramenopiles;Ochrophyta;Chrysophyceae;Chrysophyceae_X;Chrysophyceae_Clade-H;	NA	94-90	6	0	0	0	0	0	0	0	0	0	0	0	0	0	0	0	0	0	0	0	0	0	6	0	0	0	0	0	0
Eukaryota;Stramenopiles;Ochrophyta;Chrysophyceae;Chrysophyceae_X;Chrysophyceae_Clade-H;Chrysophyceae_Clade-H_X;	NA	98-95	43	0	1	8	0	0	0	0	0	0	0	2	0	0	0	2	0	0	0	0	0	14	16	0	0	0	0	0	0
Eukaryota;Stramenopiles;Ochrophyta;Chrysophyceae;Chrysophyceae_X;Chrysophyceae_Clade-H;Chrysophyceae_Clade-H_X;Chrysophyceae_Clade-H_X_sp.;	NA	99-100	23174	547	1027	539	329	2062	356	218	2	4	23	201	3	122	347	405	1371	1555	1609	2570	72	128	1103	2388	4331	1656	185	18	3
Eukaryota;Stramenopiles;Ochrophyta;Chrysophyceae;Chrysophyceae_X;Chrysophyceae_Clade-I;Chrysophyceae_Clade-I_X;	NA	98-95	65	0	8	17	0	0	0	0	0	0	0	0	0	0	0	0	13	11	0	0	0	0	15	1	0	0	0	0	0
Eukaryota;Stramenopiles;Ochrophyta;Chrysophyceae;Chrysophyceae_X;Chrysophyceae_Clade-I;Chrysophyceae_Clade-I_X;Chrysophyceae_Clade-I_X_sp.;	NA	99-100	7386	155	266	150	87	613	132	98	0	1	3	157	0	9	89	249	686	1095	252	1879	137	180	282	241	431	182	4	6	2
Eukaryota;Stramenopiles;Ochrophyta;Chrysophyceae;Chrysophyceae_X;Chrysophyceae_XX;	NA	94-90	63	7	0	26	0	3	0	0	0	0	0	0	0	0	0	6	0	2	0	0	0	0	19	0	0	0	0	0	0
Eukaryota;Stramenopiles;Ochrophyta;Chrysophyceae;Chrysophyceae_X;Chrysophyceae_XX;Chrysophyceae_XXX;	NA	98-95	771	37	255	141	42	16	22	16	0	0	0	0	0	0	0	3	92	47	4	3	0	1	84	3	5	0	0	0	0
Eukaryota;Stramenopiles;Ochrophyta;Chrysophyceae;Chrysophyceae_X;Chrysophyceae_XX;Chrysophyceae_XXX;Chrysophyceae_XXX_sp.;	NA	99-100	884	76	100	147	15	18	55	40	0	0	0	0	0	0	0	10	25	66	37	15	21	33	51	80	81	14	0	0	0
Eukaryota;Stramenopiles;Ochrophyta;Dictyochophyceae;Dictyochophyceae_X;Dictyochales;Dictyocha;Dictyocha_sp.;	Mixotroph	99-100	2645	0	12	3	122	5	13	9	0	0	0	20	0	18	52	0	7	45	26	5	89	105	17	941	482	345	0	325	4
Eukaryota;Stramenopiles;Ochrophyta;Dictyochophyceae;Dictyochophyceae_X;Dictyochales;Dictyochales_X;	Mixotroph	98-95	211	0	0	2	11	0	0	0	0	0	0	12	0	7	41	0	4	10	10	2	46	48	0	3	5	4	0	6	0
Eukaryota;Stramenopiles;Ochrophyta;Dictyochophyceae;Dictyochophyceae_X;Dictyochophyceae_XX;	Mixotroph	94-90	26	0	0	0	0	0	0	0	7	3	4	5	7	0	0	0	0	0	0	0	0	0	0	0	0	0	0	0	0
Eukaryota;Stramenopiles;Ochrophyta;Dictyochophyceae;Dictyochophyceae_X;Florenciellales;Florenciella;Florenciella_parvula;	Mixotroph	99-100	1004	0	10	3	93	4	18	5	1	0	6	43	0	12	7	0	9	61	3	0	222	279	0	80	123	23	0	2	0
Eukaryota;Stramenopiles;Ochrophyta;Dictyochophyceae;Dictyochophyceae_X;Florenciellales;Florenciellales_X;	Mixotroph	98-95	174	0	3	0	4	0	59	15	0	0	0	9	0	36	36	0	0	0	0	0	12	0	0	0	0	0	0	0	0
Eukaryota;Stramenopiles;Ochrophyta;Dictyochophyceae;Dictyochophyceae_X;Florenciellales;Florenciellales_X;Florenciellales_X_sp.;	Mixotroph	99-100	127	0	4	0	23	0	18	14	0	0	0	0	0	0	0	0	0	0	0	0	26	22	0	5	11	4	0	0	0
Eukaryota;Stramenopiles;Ochrophyta;Dictyochophyceae;Dictyochophyceae_X;Florenciellales;Pseudochatonella;	Mixotroph	98-95	26	0	0	0	7	0	12	1	0	0	0	0	0	0	0	0	0	0	0	0	0	0	0	0	2	0	0	0	4
Eukaryota;Stramenopiles;Ochrophyta;Dictyochophyceae;Dictyochophyceae_X;Florenciellales;Pseudochattonella;Pseudochattonella_farcimen;	Mixotroph	99-100	397	0	0	1	35	0	46	32	0	0	0	0	0	0	4	0	7	28	7	0	28	79	2	40	63	2	0	15	8
Eukaryota;Stramenopiles;Ochrophyta;Dictyochophyceae;Dictyochophyceae_X;Pedinellales;	Mixotroph	94-90	8	0	0	0	0	0	0	0	0	0	0	0	0	0	0	0	0	0	0	0	0	0	1	4	3	0	0	0	0
Eukaryota;Stramenopiles;Ochrophyta;Dictyochophyceae;Dictyochophyceae_X;Pedinellales;	Mixotroph	94-90	18	2	0	15	0	0	0	0	0	0	0	0	0	0	0	1	0	0	0	0	0	0	0	0	0	0	0	0	0
Eukaryota;Stramenopiles;Ochrophyta;Dictyochophyceae;Dictyochophyceae_X;Pedinellales;Apedinella;	Mixotroph	98-95	25	0	0	0	0	0	0	0	0	0	0	0	0	0	0	0	2	0	2	0	1	0	2	5	12	1	0	0	0
Eukaryota;Stramenopiles;Ochrophyta;Dictyochophyceae;Dictyochophyceae_X;Pedinellales;Apedinella;Apedinella_radians;	Mixotroph	99-100	77850	246	71	69	0	28	0	0	3	1	14	14	0	7	0	1317	584	752	897	93	668	232	14923	39880	17689	353	2	7	0
Eukaryota;Stramenopiles;Ochrophyta;Dictyochophyceae;Dictyochophyceae_X;Pedinellales;Pedinella;Pedinella_sp.;	Mixotroph	99-100	33	0	0	0	0	0	0	0	0	0	0	0	0	9	10	0	0	0	0	0	0	0	0	0	0	0	14	0	0
Eukaryota;Stramenopiles;Ochrophyta;Dictyochophyceae;Dictyochophyceae_X;Pedinellales;Pedinellales_X;	Mixotroph	98-95	387	5	62	87	14	15	18	5	5	0	0	0	0	0	0	26	12	34	11	11	9	1	43	10	19	0	0	0	0
Eukaryota;Stramenopiles;Ochrophyta;Dictyochophyceae;Dictyochophyceae_X;Pedinellales;Pedinellales_X;Pedinellales_X_sp.;	Mixotroph	99-100	88477	3950	3263	818	65	2962	116	177	1	0	2	8	0	8	11	17583	4287	8631	2662	28144	838	642	2724	3840	4000	3115	545	85	0
Eukaryota;Stramenopiles;Ochrophyta;Dictyochophyceae;Dictyochophyceae_X;Pedinellales;Pseudopedinella;	Mixotroph	98-95	3566	2	93	18	0	6	0	0	0	0	0	0	0	0	0	26	97	139	55	24	408	382	195	881	823	253	0	163	1
Eukaryota;Stramenopiles;Ochrophyta;Dictyochophyceae;Dictyochophyceae_X;Pedinellales;Pseudopedinella;	Mixotroph	98-95	99	0	0	0	0	2	0	0	0	0	1	1	0	13	8	3	0	2	7	14	17	0	0	0	3	0	28	0	0
Eukaryota;Stramenopiles;Ochrophyta;Dictyochophyceae;Dictyochophyceae_X;Pedinellales;Pseudopedinella;Pseudopedinella_elastica;	Mixotroph	99-100	181	2	57	13	0	0	0	0	0	0	3	0	0	0	0	6	12	27	1	0	1	0	57	1	1	0	0	0	0
Eukaryota;Stramenopiles;Ochrophyta;Dictyochophyceae;Dictyochophyceae_X;Pedinellales;Pseudopedinella;Pseudopedinella_sp.;	Mixotroph	99-100	8	0	0	5	0	0	0	0	0	0	0	0	0	0	0	0	0	0	0	0	0	0	3	0	0	0	0	0	0
Eukaryota;Stramenopiles;Ochrophyta;Dictyochophyceae;Dictyochophyceae_X;Pedinellales;Pteridomonas;Pteridomonas_danica;	Mixotroph	99-100	2	0	0	0	0	0	0	0	0	0	0	0	0	0	0	0	0	0	0	0	0	0	0	2	0	0	0	0	0
Eukaryota;Stramenopiles;Ochrophyta;Dictyochophyceae;Dictyochophyceae_X;Rhizochromulinales;Rhizochromulina;	Mixotroph	98-95	8	0	0	0	0	0	0	0	0	0	2	6	0	0	0	0	0	0	0	0	0	0	0	0	0	0	0	0	0
Eukaryota;Stramenopiles;Ochrophyta;Dictyochophyceae;Dictyochophyceae_X;Rhizochromulinales;Rhizochromulinales_X;Rhizochromulinales_X_sp.;	Mixotroph	99-100	16	0	0	0	0	0	0	0	0	0	0	3	0	2	11	0	0	0	0	0	0	0	0	0	0	0	0	0	0
Eukaryota;Stramenopiles;Ochrophyta;Eustigmatophyceae;Eustigmatophyceae_X;Eustigmatophyceae_XX;	Mixotroph	94-90	9	0	0	0	0	0	0	0	3	0	5	0	1	0	0	0	0	0	0	0	0	0	0	0	0	0	0	0	0
Eukaryota;Stramenopiles;Ochrophyta;Eustigmatophyceae;Eustigmatophyceae_X;Eustigmatophyceae_XX;Characiopsis;	Mixotroph	98-95	2	0	0	0	0	0	0	0	0	0	2	0	0	0	0	0	0	0	0	0	0	0	0	0	0	0	0	0	0
Eukaryota;Stramenopiles;Ochrophyta;Eustigmatophyceae;Eustigmatophyceae_X;Eustigmatophyceae_XX;Eustigmatophyceae_XXX;	Mixotroph	98-95	70	8	1	0	0	0	0	0	29	0	28	0	0	0	0	1	0	0	0	0	1	0	2	0	0	0	0	0	0
Eukaryota;Stramenopiles;Ochrophyta;Eustigmatophyceae;Eustigmatophyceae_X;Eustigmatophyceae_XX;Monodus;	Mixotroph	98-95	48	1	0	2	0	5	0	0	26	0	3	0	2	0	0	0	0	0	5	4	0	0	0	0	0	0	0	0	0
Eukaryota;Stramenopiles;Ochrophyta;Eustigmatophyceae;Eustigmatophyceae_X;Eustigmatophyceae_XX;Nannochloropsis;	Mixotroph	98-95	7	0	0	0	0	0	0	0	7	0	0	0	0	0	0	0	0	0	0	0	0	0	0	0	0	0	0	0	0
Eukaryota;Stramenopiles;Ochrophyta;Eustigmatophyceae;Eustigmatophyceae_X;Eustigmatophyceae_XX;Nannochloropsis;Nannochloropsis_gaditana;	Mixotroph	99-100	19	0	0	0	0	14	0	0	0	0	0	0	2	0	0	0	0	0	3	0	0	0	0	0	0	0	0	0	0
Eukaryota;Stramenopiles;Ochrophyta;Eustigmatophyceae;Eustigmatophyceae_X;Eustigmatophyceae_XX;Nannochloropsis;Nannochloropsis_limnetica;	Mixotroph	99-100	23	1	4	2	0	0	0	0	0	0	0	0	0	0	0	0	0	2	6	2	0	0	5	1	0	0	0	0	0
Eukaryota;Stramenopiles;Ochrophyta;Eustigmatophyceae;Eustigmatophyceae_X;Eustigmatophyceae_XX;Nannochloropsis;Nannochloropsis_sp.;	Mixotroph	99-100	50	0	0	2	4	0	0	0	25	0	14	0	0	0	0	0	0	0	0	2	0	0	3	0	0	0	0	0	0
Eukaryota;Stramenopiles;Ochrophyta;Eustigmatophyceae;Eustigmatophyceae_X;Eustigmatophyceae_XX;Pseudocharaciopsis;	Mixotroph	98-95	9	0	0	0	0	0	0	0	0	0	0	0	0	0	0	9	0	0	0	0	0	0	0	0	0	0	0	0	0
Eukaryota;Stramenopiles;Ochrophyta;Pelagophyceae;Pelagomonadales;Pelagomonadaceae;	Mixotroph	94-90	4	0	0	0	0	0	0	0	0	0	0	0	0	0	4	0	0	0	0	0	0	0	0	0	0	0	0	0	0
Eukaryota;Stramenopiles;Ochrophyta;Pelagophyceae;Pelagomonadales;Pelagomonadaceae;Aureococcus;Aureococcus_anophagefferens;	Mixotroph	99-100	1594	0	2	2	2	0	0	0	0	0	0	0	0	0	0	7	93	204	130	22	409	669	0	14	28	12	0	0	0
Eukaryota;Stramenopiles;Ochrophyta;Pelagophyceae;Pelagomonadales;Pelagomonadaceae;Pelagomonadaceae_clade_A;Pelagomonadaceae_clade_A_sp.;	Mixotroph	99-100	19	0	1	0	12	0	2	0	0	0	0	0	0	0	0	0	0	0	0	0	4	0	0	0	0	0	0	0	0
Eukaryota;Stramenopiles;Ochrophyta;Pelagophyceae;Pelagomonadales;Pelagomonadaceae;Pelagomonadaceae_X;	Mixotroph	98-95	108	0	9	4	17	8	38	0	0	0	0	0	0	12	11	0	0	1	0	0	0	0	0	7	1	0	0	0	0
Eukaryota;Stramenopiles;Ochrophyta;Pelagophyceae;Pelagomonadales;Pelagomonadaceae;Pelagomonas;Pelagomonas_calceolata;	Mixotroph	99-100	1718	0	0	0	34	0	24	4	0	0	0	0	0	0	0	14	106	358	56	2	379	716	0	13	1	11	0	0	0
Eukaryota;Stramenopiles;Ochrophyta;Pelagophyceae;Pelagophyceae_X;Pelagophyceae_XX;Pelagophyceae_XXX;	Mixotroph	98-95	1144	0	1	0	46	2	0	0	0	0	0	8	0	83	103	0	8	72	1	0	0	1	0	237	519	61	0	0	2
Eukaryota;Stramenopiles;Ochrophyta;Pelagophyceae;Sarcinochrysidales;Sarcinochrysidaceae;Sarcinochrysis;	Mixotroph	98-95	44	0	0	0	2	0	0	0	0	5	6	11	0	11	4	0	5	0	0	0	0	0	0	0	0	0	0	0	0
Eukaryota;Stramenopiles;Ochrophyta;Pinguiophyceae;Pinguiochrysidales;Pinguiochrysidaceae;Phaeomonas;	Mixotroph	98-95	71	0	0	0	0	0	0	0	0	0	0	1	0	70	0	0	0	0	0	0	0	0	0	0	0	0	0	0	0
Eukaryota;Stramenopiles;Ochrophyta;Pinguiophyceae;Pinguiochrysidales;Pinguiochrysidaceae;Pinguiochrysis;	Mixotroph	98-95	20	0	0	0	0	0	0	0	0	0	0	0	0	6	14	0	0	0	0	0	0	0	0	0	0	0	0	0	0
Eukaryota;Stramenopiles;Ochrophyta;Pinguiophyceae;Pinguiochrysidales;Pinguiochrysidaceae;Pinguiochrysis;Pinguiochrysis_pyriformis;	Mixotroph	99-100	16	0	0	0	0	0	0	0	0	0	0	4	0	10	2	0	0	0	0	0	0	0	0	0	0	0	0	0	0
Eukaryota;Stramenopiles;Ochrophyta;Raphidophyceae;Raphidophyceae_X;Raphidophyceae_XX;Chattonella;Chattonella_subsalsa;	Mixotroph	99-100	7	0	0	0	0	0	0	0	0	0	0	6	0	0	1	0	0	0	0	0	0	0	0	0	0	0	0	0	0
Eukaryota;Stramenopiles;Ochrophyta;Raphidophyceae;Raphidophyceae_X;Raphidophyceae_XX;Heterosigma;Heterosigma_akashiwo;	Mixotroph	99-100	17	0	0	0	0	0	0	0	3	8	0	5	0	0	0	0	0	1	0	0	0	0	0	0	0	0	0	0	0
Eukaryota;Stramenopiles;Ochrophyta;Synurophyceae;Synurales;Synurales_X;	Mixotroph	94-90	3	0	0	0	0	0	0	0	0	0	0	0	0	0	0	0	0	0	0	0	0	0	3	0	0	0	0	0	0
Eukaryota;Stramenopiles;Ochrophyta;Synurophyceae;Synurales;Synurales_X;Mallomonas;	Mixotroph	98-95	11	0	0	3	0	0	0	0	0	0	0	0	0	0	0	0	0	0	0	0	0	0	8	0	0	0	0	0	0
Eukaryota;Stramenopiles;Ochrophyta;Synurophyceae;Synurales;Synurales_X;Mallomonas;Mallomonas_akrokomos;	Mixotroph	99-100	6	0	0	6	0	0	0	0	0	0	0	0	0	0	0	0	0	0	0	0	0	0	0	0	0	0	0	0	0
Eukaryota;Stramenopiles;Ochrophyta;Synurophyceae;Synurales;Synurales_X;Mallomonas;Mallomonas_annulata;	Mixotroph	99-100	55	0	0	10	0	0	0	0	0	0	0	0	0	0	0	1	0	0	0	0	0	1	41	0	2	0	0	0	0
Eukaryota;Stramenopiles;Ochrophyta;Synurophyceae;Synurales;Synurales_X;Mallomonas;Mallomonas_cratis;	Mixotroph	99-100	7	0	0	0	0	0	0	0	0	0	0	0	0	0	0	3	4	0	0	0	0	0	0	0	0	0	0	0	0
Eukaryota;Stramenopiles;Ochrophyta;Synurophyceae;Synurales;Synurales_X;Mallomonas;Mallomonas_elongata;	Mixotroph	99-100	7	0	0	4	0	0	0	0	0	0	0	0	0	0	0	3	0	0	0	0	0	0	0	0	0	0	0	0	0
Eukaryota;Stramenopiles;Ochrophyta;Synurophyceae;Synurales;Synurales_X;Mallomonas;Mallomonas_oviformis;	Mixotroph	99-100	3	0	0	0	0	0	0	0	0	0	0	0	0	0	0	0	0	0	0	0	0	0	3	0	0	0	0	0	0
Eukaryota;Stramenopiles;Ochrophyta;Synurophyceae;Synurales;Synurales_X;Synura;Synura_petersenii;	Mixotroph	99-100	128	0	0	11	0	0	0	0	0	0	0	0	0	0	0	4	0	48	0	0	1	60	4	0	0	0	0	0	0
Eukaryota;Stramenopiles;Ochrophyta;Synurophyceae;Synurales;Synurales_X;Synurales_XX;	Mixotroph	98-95	4	0	0	4	0	0	0	0	0	0	0	0	0	0	0	0	0	0	0	0	0	0	0	0	0	0	0	0	0
Eukaryota;Stramenopiles;Ochrophyta;Synurophyceae;Synurales;Synurales_X;Synurales_XX;Synurales_XX_sp.;	Mixotroph	99-100	420	10	0	281	1	0	0	0	0	0	0	0	0	0	0	7	0	81	0	0	0	0	40	0	0	0	0	0	0
Eukaryota;Stramenopiles;Ochrophyta;Xanthophyceae;Xanthophyceae_X;Xanthophyceae_XX;Chlorellidium;Chlorellidium_tetrabotrys;	Mixotroph	99-100	4	0	0	0	0	0	0	0	0	0	0	0	0	0	0	0	0	0	2	0	0	0	2	0	0	0	0	0	0
Eukaryota;Stramenopiles;Ochrophyta;Xanthophyceae;Xanthophyceae_X;Xanthophyceae_XX;Pleurochloris;Pleurochloris_meiringensis;	Mixotroph	99-100	12	0	0	0	0	0	0	12	0	0	0	0	0	0	0	0	0	0	0	0	0	0	0	0	0	0	0	0	0
Eukaryota;Stramenopiles;Stramenopiles_X;Bicoecea;Anoecales;Caecitellaceae;	Heterotroph	94-90	954	4	2	11	3	26	0	0	0	0	43	80	5	0	0	58	7	0	8	3	2	0	129	289	78	69	137	0	0
Eukaryota;Stramenopiles;Stramenopiles_X;Bicoecea;Anoecales;Caecitellaceae;Caecitellus;	Heterotroph	98-95	18	0	0	7	0	9	0	0	2	0	0	0	0	0	0	0	0	0	0	0	0	0	0	0	0	0	0	0	0
Eukaryota;Stramenopiles;Stramenopiles_X;Bicoecea;Anoecales;Caecitellaceae;Caecitellus;Caecitellus_parvulus;	Heterotroph	99-100	106	1	0	12	0	0	0	0	14	0	2	3	14	0	0	0	0	0	0	0	0	0	5	8	46	1	0	0	0
Eukaryota;Stramenopiles;Stramenopiles_X;Bicoecea;Anoecales;Caecitellaceae;Caecitellus;Caecitellus_sp.;	Heterotroph	99-100	63	0	0	8	0	1	0	0	0	7	43	4	0	0	0	0	0	0	0	0	0	0	0	0	0	0	0	0	0
Eukaryota;Stramenopiles;Stramenopiles_X;Bicoecea;Anoecales;Cafeteriaceae;	Heterotroph	94-90	213	6	90	5	0	1	0	0	5	8	5	7	25	0	0	27	2	0	0	30	0	0	2	0	0	0	0	0	0
Eukaryota;Stramenopiles;Stramenopiles_X;Bicoecea;Anoecales;Cafeteriaceae;	Heterotroph	94-90	184	11	40	3	0	0	0	0	5	11	8	77	22	0	0	0	1	0	0	6	0	0	0	0	0	0	0	0	0
Eukaryota;Stramenopiles;Stramenopiles_X;Bicoecea;Anoecales;Cafeteriaceae;	Heterotroph	94-90	40	0	0	0	0	0	0	0	12	0	0	1	27	0	0	0	0	0	0	0	0	0	0	0	0	0	0	0	0
Eukaryota;Stramenopiles;Stramenopiles_X;Bicoecea;Anoecales;Cafeteriaceae;Cafeteria;	Heterotroph	98-95	32	0	0	0	0	0	0	0	11	0	0	6	9	0	0	6	0	0	0	0	0	0	0	0	0	0	0	0	0
Eukaryota;Stramenopiles;Stramenopiles_X;Bicoecea;Anoecales;Cafeteriaceae;Cafeteria;	Heterotroph	98-95	48	7	0	3	0	29	0	0	0	0	0	0	0	0	0	0	0	0	0	0	0	0	0	9	0	0	0	0	0
Eukaryota;Stramenopiles;Stramenopiles_X;Bicoecea;Anoecales;Cafeteriaceae;Cafeteria;Cafeteria_roenbergensis;	Heterotroph	99-100	287	0	13	0	0	0	0	0	3	0	0	0	0	0	0	0	2	0	0	0	0	0	136	4	129	0	0	0	0
Eukaryota;Stramenopiles;Stramenopiles_X;Bicoecea;Anoecales;Cafeteriaceae;Pseudobodo;	Heterotroph	98-95	19	2	0	0	0	0	0	0	2	1	1	2	11	0	0	0	0	0	0	0	0	0	0	0	0	0	0	0	0
Eukaryota;Stramenopiles;Stramenopiles_X;Bicoecea;Anoecales;Cafeteriaceae;Pseudobodo;Pseudobodo_sp.;	Heterotroph	99-100	321	0	4	3	0	0	0	0	0	0	0	0	0	0	0	2	181	76	29	2	20	3	0	0	1	0	0	0	0
Eukaryota;Stramenopiles;Stramenopiles_X;Bicoecea;Anoecales;Cafeteriaceae;Pseudobodo;Pseudobodo_tremulans;	Heterotroph	99-100	7	0	0	0	0	0	0	0	0	0	0	0	0	0	0	0	0	0	0	0	0	0	5	2	0	0	0	0	0
Eukaryota;Stramenopiles;Stramenopiles_X;Bicoecea;Anoecales;Symbiomonaceae;Symbiomonas;Symbiomonas_scintillans;	Heterotroph	99-100	49	0	0	0	0	0	0	0	0	0	0	0	0	0	0	0	0	0	0	0	0	28	0	0	21	0	0	0	0
Eukaryota;Stramenopiles;Stramenopiles_X;Bicoecea;Bicoecales;Bicoecaceae;	Heterotroph	94-90	3615	6	5	3	1	402	0	4	451	994	795	259	660	0	7	5	1	0	0	2	0	0	0	0	0	19	1	0	0
Eukaryota;Stramenopiles;Stramenopiles_X;Bicoecea;Bicoecales;Bicoecaceae;	Heterotroph	94-90	14	1	0	3	0	2	0	0	3	3	0	0	2	0	0	0	0	0	0	0	0	0	0	0	0	0	0	0	0
Eukaryota;Stramenopiles;Stramenopiles_X;Bicoecea;Bicoecales;Bicoecaceae;Bicoecaceae_X;	Heterotroph	98-95	143	0	1	11	0	35	0	0	0	2	2	2	0	3	0	3	1	10	9	2	0	0	14	0	33	14	1	0	0
Eukaryota;Stramenopiles;Stramenopiles_X;Bicoecea;Bicoecales;Bicoecaceae;Bicoecaceae_X;Bicoecaceae_X_sp.;	Heterotroph	99-100	49	0	0	3	0	4	0	0	10	5	7	19	1	0	0	0	0	0	0	0	0	0	0	0	0	0	0	0	0
Eukaryota;Stramenopiles;Stramenopiles_X;Bicoecea;Bicoecales;Bicoecaceae;Bicosoeca;	Heterotroph	98-95	34	0	0	0	0	0	0	0	0	0	0	5	0	2	27	0	0	0	0	0	0	0	0	0	0	0	0	0	0
Eukaryota;Stramenopiles;Stramenopiles_X;Bicoecea;Bicoecales;Bicoecaceae;Bicosoeca;Bicosoeca_sp.;	Heterotroph	99-100	25	1	1	11	0	4	0	0	0	0	0	8	0	0	0	0	0	0	0	0	0	0	0	0	0	0	0	0	0
Eukaryota;Stramenopiles;Stramenopiles_X;Bicoecea;Bicoecales;Bicoecaceae;Bicosoeca;Bicosoeca_vacillans;	Heterotroph	99-100	134	1	0	3	0	10	0	0	6	63	27	16	1	1	0	0	1	3	1	0	1	0	0	0	0	0	0	0	0
Eukaryota;Stramenopiles;Stramenopiles_X;Bicoecea;Bicoecea_X;Bicoecea_XX;	Heterotroph	94-90	86	7	0	17	0	0	0	0	0	0	0	0	0	0	0	16	2	0	19	0	0	0	16	0	2	7	0	0	0
Eukaryota;Stramenopiles;Stramenopiles_X;Bicoecea;Bicoecea_X;Bicoecea_XX;Bicoecea_XXX;	Heterotroph	98-95	11	0	0	0	0	0	0	0	0	0	0	0	0	0	0	0	0	2	0	0	0	0	0	0	0	9	0	0	0
Eukaryota;Stramenopiles;Stramenopiles_X;Bicoecea;Bicoecea_X;Bicoecea_XX;Bicoecea_XXX;Bicoecea_XXX_sp.;	Heterotroph	99-100	75	6	1	16	0	8	0	0	0	0	1	19	0	3	7	0	0	7	0	0	0	0	0	0	0	7	0	0	0
Eukaryota;Stramenopiles;Stramenopiles_X;Bicoecea;Borokales;Borokaceae;	Heterotroph	94-90	87	4	0	49	0	0	0	0	0	0	0	0	0	0	0	7	0	3	0	0	0	0	24	0	0	0	0	0	0
Eukaryota;Stramenopiles;Stramenopiles_X;Bicoecea;Borokales;Borokaceae;Bicosoecida;	Heterotroph	98-95	15	0	0	0	0	0	0	0	0	0	0	0	0	0	0	0	0	0	0	0	0	0	15	0	0	0	0	0	0
Eukaryota;Stramenopiles;Stramenopiles_X;Bicoecea;Borokales;Borokaceae;Borokaceae_X;	Heterotroph	98-95	2	0	0	2	0	0	0	0	0	0	0	0	0	0	0	0	0	0	0	0	0	0	0	0	0	0	0	0	0
Eukaryota;Stramenopiles;Stramenopiles_X;Bicoecea;Borokales;Borokaceae;Borokaceae_X;Borokaceae_X_sp.;	Heterotroph	99-100	8	0	4	4	0	0	0	0	0	0	0	0	0	0	0	0	0	0	0	0	0	0	0	0	0	0	0	0	0
Eukaryota;Stramenopiles;Stramenopiles_X;Bicoecea;Pseudodendromonadales;Pseudodendromonadales_X;	Heterotroph	94-90	13	0	0	0	0	0	0	0	0	0	0	0	0	0	0	13	0	0	0	0	0	0	0	0	0	0	0	0	0
Eukaryota;Stramenopiles;Stramenopiles_X;Bicoecea;Pseudodendromonadales;Pseudodendromonadales_X;	Heterotroph	94-90	615	19	1	427	2	0	0	0	0	0	0	0	0	0	0	2	0	113	0	0	0	1	50	0	0	0	0	0	0
Eukaryota;Stramenopiles;Stramenopiles_X;Bicoecea;Pseudodendromonadales;Pseudodendromonadales_X;	Heterotroph	94-90	4	0	0	0	0	0	0	0	0	0	0	0	0	0	0	0	0	4	0	0	0	0	0	0	0	0	0	0	0
Eukaryota;Stramenopiles;Stramenopiles_X;Bicoecea;Pseudodendromonadales;Pseudodendromonadales_X;Paramonas;	Heterotroph	98-95	7	0	0	7	0	0	0	0	0	0	0	0	0	0	0	0	0	0	0	0	0	0	0	0	0	0	0	0	0
Eukaryota;Stramenopiles;Stramenopiles_X;Bicoecea;Pseudodendromonadales;Pseudodendromonadales_X;Pseudodendromonadales_XX;	Heterotroph	98-95	480	46	0	268	0	0	0	0	0	0	0	0	0	0	0	17	6	60	0	0	0	1	80	0	2	0	0	0	0
Eukaryota;Stramenopiles;Stramenopiles_X;Bicoecea;Pseudodendromonadales;Pseudodendromonadales_X;Pseudodendromonadales_XX;Pseudodendromonadales_XX_sp.;	Heterotroph	99-100	272	14	0	165	0	0	0	0	0	0	1	0	0	0	0	0	0	51	0	0	0	0	13	0	28	0	0	0	0
Eukaryota;Stramenopiles;Stramenopiles_X;Bicoecea;Pseudodendromonadales;Pseudodendromonadales_X;Siluania;	Heterotroph	98-95	33	4	1	28	0	0	0	0	0	0	0	0	0	0	0	0	0	0	0	0	0	0	0	0	0	0	0	0	0
Eukaryota;Stramenopiles;Stramenopiles_X;Bigyromonadea;Bigyromonadea_X;Bigyromonadea_XX;	Heterotroph	94-90	13	0	0	0	0	11	0	0	0	0	0	0	0	0	0	0	0	0	0	2	0	0	0	0	0	0	0	0	0
Eukaryota;Stramenopiles;Stramenopiles_X;Bigyromonadea;Bigyromonadea_X;Bigyromonadea_XX;Developayella;	Heterotroph	98-95	3	1	0	0	0	0	0	0	0	0	0	0	0	0	0	0	0	0	0	0	0	0	0	0	0	2	0	0	0
Eukaryota;Stramenopiles;Stramenopiles_X;Hyphochytriomyceta;Hyphochytrydiales;Hyphochrytriaceae;	Parasite	94-90	3	0	0	0	0	0	0	0	0	0	0	0	0	0	0	0	0	3	0	0	0	0	0	0	0	0	0	0	0
Eukaryota;Stramenopiles;Stramenopiles_X;Hyphochytriomyceta;Hyphochytrydiales;Hyphochrytriaceae;	Parasite	94-90	3	0	0	3	0	0	0	0	0	0	0	0	0	0	0	0	0	0	0	0	0	0	0	0	0	0	0	0	0
Eukaryota;Stramenopiles;Stramenopiles_X;Hyphochytriomyceta;Hyphochytrydiales;Hyphochrytriaceae;	Parasite	94-90	18	1	0	0	0	0	0	0	0	0	1	0	0	0	0	2	0	14	0	0	0	0	0	0	0	0	0	0	0
Eukaryota;Stramenopiles;Stramenopiles_X;Hyphochytriomyceta;Hyphochytrydiales;Hyphochytrydiales_X;	Parasite	94-90	7	0	0	0	0	0	0	0	0	0	0	0	0	0	0	0	0	0	0	0	0	0	7	0	0	0	0	0	0
Eukaryota;Stramenopiles;Stramenopiles_X;Labyrinthulea;Labyrinthulales;Labyrinthulaceae;	Parasite	94-90	95	3	3	0	0	0	0	0	0	0	0	1	0	0	0	61	0	0	3	0	0	0	0	17	0	0	7	0	0
Eukaryota;Stramenopiles;Stramenopiles_X;Labyrinthulea;Labyrinthulales;Labyrinthulaceae;	Parasite	94-90	22	8	0	0	0	0	0	0	0	0	0	0	9	0	0	0	0	0	5	0	0	0	0	0	0	0	0	0	0
Eukaryota;Stramenopiles;Stramenopiles_X;Labyrinthulea;Labyrinthulales;Labyrinthulaceae;	Parasite	94-90	321	2	13	40	7	9	0	0	6	0	20	76	21	0	0	1	1	59	35	6	0	0	1	8	10	6	0	0	0
Eukaryota;Stramenopiles;Stramenopiles_X;Labyrinthulea;Labyrinthulales;Labyrinthulaceae;	Parasite	94-90	141	14	0	16	0	12	0	0	0	0	0	2	1	36	0	3	0	38	11	5	0	0	0	0	3	0	0	0	0
Eukaryota;Stramenopiles;Stramenopiles_X;Labyrinthulea;Labyrinthulales;Labyrinthulaceae;Aplanochytrium;	Parasite	98-95	3	3	0	0	0	0	0	0	0	0	0	0	0	0	0	0	0	0	0	0	0	0	0	0	0	0	0	0	0
Eukaryota;Stramenopiles;Stramenopiles_X;Labyrinthulea;Labyrinthulales;Labyrinthulaceae;Aplanochytrium;Aplanochytrium_sp.;	Parasite	99-100	954	3	10	35	8	4	0	0	1	431	96	29	6	216	13	3	0	6	1	0	0	55	0	0	9	19	0	9	0
Eukaryota;Stramenopiles;Stramenopiles_X;Labyrinthulea;Labyrinthulales;Labyrinthulaceae;Labyrinthula;Labyrinthula_sp.;	Parasite	99-100	19	0	0	2	0	0	0	0	0	0	0	0	0	0	0	0	0	10	7	0	0	0	0	0	0	0	0	0	0
Eukaryota;Stramenopiles;Stramenopiles_X;Labyrinthulea;Labyrinthulales;Labyrinthulaceae;Labyrinthulaceae_X;	Parasite	98-95	338	20	10	15	15	9	0	0	3	2	3	14	29	0	0	2	3	24	48	11	0	0	24	46	29	27	4	0	0
Eukaryota;Stramenopiles;Stramenopiles_X;Labyrinthulea;Labyrinthulales;Labyrinthulaceae;Labyrinthulaceae_X;Labyrinthulaceae_X_sp.;	Parasite	99-100	1613	29	1	64	39	13	1	17	8	4	25	12	1	3	0	33	22	50	79	20	38	15	29	36	247	203	624	0	0
Eukaryota;Stramenopiles;Stramenopiles_X;Labyrinthulea;Labyrinthulales;Labyrinthulaceae;Oblongichytrium;	Parasite	98-95	583	12	6	18	10	2	0	0	7	0	0	3	1	0	3	18	3	41	12	4	0	0	79	37	15	221	91	0	0
Eukaryota;Stramenopiles;Stramenopiles_X;Labyrinthulea;Labyrinthulales;Labyrinthulaceae;Oblongichytrium;Oblongichytrium_sp.;	Parasite	99-100	126	0	0	13	0	4	0	0	0	1	0	1	0	0	0	6	2	22	6	1	0	0	8	1	40	20	1	0	0
Eukaryota;Stramenopiles;Stramenopiles_X;Labyrinthulea;Labyrinthulea_X;Labyrinthulea_XX;	Parasite	94-90	60	4	2	5	1	0	0	0	0	0	0	0	0	0	0	6	0	0	7	0	0	0	10	3	2	16	4	0	0
Eukaryota;Stramenopiles;Stramenopiles_X;Labyrinthulea;Labyrinthulea_X;Labyrinthulea_XX;Labyrinthulea_XXX;	Parasite	98-95	18	0	0	0	0	0	0	0	0	0	0	0	0	0	0	17	0	0	0	0	0	0	1	0	0	0	0	0	0
Eukaryota;Stramenopiles;Stramenopiles_X;Labyrinthulea;Labyrinthulea_X;Labyrinthulea_XX;Labyrinthulea_XXX;Labyrinthulea_XXX_sp.;	Parasite	99-100	12	0	0	4	0	1	0	0	0	0	0	0	5	0	0	0	0	2	0	0	0	0	0	0	0	0	0	0	0
Eukaryota;Stramenopiles;Stramenopiles_X;Labyrinthulea;Thraustochytriales;Thraustochytriaceae;	Parasite	94-90	6897	66	45	100	20	84	15	0	442	393	372	888	860	843	174	865	171	292	342	504	4	1	99	17	76	74	150	0	0
Eukaryota;Stramenopiles;Stramenopiles_X;Labyrinthulea;Thraustochytriales;Thraustochytriaceae;	Parasite	94-90	32	0	0	2	0	0	0	0	0	0	0	4	0	0	0	0	0	0	22	4	0	0	0	0	0	0	0	0	0
Eukaryota;Stramenopiles;Stramenopiles_X;Labyrinthulea;Thraustochytriales;Thraustochytriaceae;	Parasite	94-90	12	0	0	2	0	0	0	0	0	0	10	0	0	0	0	0	0	0	0	0	0	0	0	0	0	0	0	0	0
Eukaryota;Stramenopiles;Stramenopiles_X;Labyrinthulea;Thraustochytriales;Thraustochytriaceae;	Parasite	94-90	16	0	0	0	0	0	0	0	0	0	0	5	0	0	0	0	0	11	0	0	0	0	0	0	0	0	0	0	0
Eukaryota;Stramenopiles;Stramenopiles_X;Labyrinthulea;Thraustochytriales;Thraustochytriaceae;Aurantiochytrium;	Parasite	98-95	1346	0	0	0	0	0	0	0	24	0	0	0	0	0	0	1274	0	0	0	0	0	0	48	0	0	0	0	0	0
Eukaryota;Stramenopiles;Stramenopiles_X;Labyrinthulea;Thraustochytriales;Thraustochytriaceae;Aurantiochytrium;Aurantiochytrium_sp.;	Parasite	99-100	42	0	3	3	0	22	0	0	0	4	0	0	1	0	0	5	0	0	0	4	0	0	0	0	0	0	0	0	0
Eukaryota;Stramenopiles;Stramenopiles_X;Labyrinthulea;Thraustochytriales;Thraustochytriaceae;Botryochytrium;Botryochytrium_sp.;	Parasite	99-100	18	0	1	0	0	0	0	0	2	0	0	0	0	0	0	15	0	0	0	0	0	0	0	0	0	0	0	0	0
Eukaryota;Stramenopiles;Stramenopiles_X;Labyrinthulea;Thraustochytriales;Thraustochytriaceae;Labyrinthuloides;	Parasite	98-95	9	0	0	0	0	0	0	0	0	0	0	0	0	0	0	0	0	0	4	3	0	0	0	0	2	0	0	0	0
Eukaryota;Stramenopiles;Stramenopiles_X;Labyrinthulea;Thraustochytriales;Thraustochytriaceae;Labyrinthuloides;	Parasite	98-95	240	0	1	8	5	25	3	7	3	0	14	6	0	0	0	0	0	15	72	5	39	37	0	0	0	0	0	0	0
Eukaryota;Stramenopiles;Stramenopiles_X;Labyrinthulea;Thraustochytriales;Thraustochytriaceae;Labyrinthuloides;Labyrinthuloides_haliotidis;	Parasite	99-100	66	0	0	0	0	0	0	0	0	0	0	0	0	0	0	0	0	0	14	12	0	0	7	7	8	5	13	0	0
Eukaryota;Stramenopiles;Stramenopiles_X;Labyrinthulea;Thraustochytriales;Thraustochytriaceae;quahogparasite-QPX;	Parasite	98-95	12	0	1	1	0	10	0	0	0	0	0	0	0	0	0	0	0	0	0	0	0	0	0	0	0	0	0	0	0
Eukaryota;Stramenopiles;Stramenopiles_X;Labyrinthulea;Thraustochytriales;Thraustochytriaceae;Schizochytrium;	Parasite	98-95	76	0	0	7	0	0	0	0	0	0	11	0	0	0	0	0	10	48	0	0	0	0	0	0	0	0	0	0	0
Eukaryota;Stramenopiles;Stramenopiles_X;Labyrinthulea;Thraustochytriales;Thraustochytriaceae;Sicyoidochytrium;Sicyoidochytrium_sp.;	Parasite	99-100	5	0	0	0	0	0	0	0	2	0	1	0	2	0	0	0	0	0	0	0	0	0	0	0	0	0	0	0	0
Eukaryota;Stramenopiles;Stramenopiles_X;Labyrinthulea;Thraustochytriales;Thraustochytriaceae;Thraustochytriaceae_X;	Parasite	98-95	6275	31	8	61	334	309	919	900	313	212	277	1622	407	201	108	12	5	22	101	34	23	289	46	1	15	4	0	13	8
Eukaryota;Stramenopiles;Stramenopiles_X;Labyrinthulea;Thraustochytriales;Thraustochytriaceae;Thraustochytriaceae_X;Thraustochytriaceae_X_sp.;	Parasite	99-100	6398	848	263	227	172	681	271	126	10	186	54	118	4	76	256	543	208	225	469	349	24	53	87	121	593	168	84	164	18
Eukaryota;Stramenopiles;Stramenopiles_X;Labyrinthulea;Thraustochytriales;Thraustochytriaceae;Thraustochytrium;	Parasite	98-95	39	0	0	5	0	0	0	0	3	0	0	3	0	0	0	0	0	4	0	3	0	0	0	0	21	0	0	0	0
Eukaryota;Stramenopiles;Stramenopiles_X;Labyrinthulea;Thraustochytriales;Thraustochytriaceae;Thraustochytrium;	Parasite	98-95	74	4	6	5	0	25	0	0	2	5	0	5	5	11	6	0	0	0	0	0	0	0	0	0	0	0	0	0	0
Eukaryota;Stramenopiles;Stramenopiles_X;Labyrinthulea;Thraustochytriales;Thraustochytriaceae;Thraustochytrium;	Parasite	98-95	6	0	0	0	0	0	0	0	0	0	0	6	0	0	0	0	0	0	0	0	0	0	0	0	0	0	0	0	0
Eukaryota;Stramenopiles;Stramenopiles_X;Labyrinthulea;Thraustochytriales;Thraustochytriaceae;Thraustochytrium;Thraustochytrium_kinnei;	Parasite	99-100	42	5	5	6	4	1	0	0	0	0	0	8	0	0	0	0	0	0	0	0	0	0	13	0	0	0	0	0	0
Eukaryota;Stramenopiles;Stramenopiles_X;Labyrinthulea;Thraustochytriales;Thraustochytriaceae;Thraustochytrium;Thraustochytrium_multirudimentale;	Parasite	99-100	24	0	4	9	0	0	0	0	0	2	6	2	0	0	0	0	0	0	1	0	0	0	0	0	0	0	0	0	0
Eukaryota;Stramenopiles;Stramenopiles_X;Labyrinthulea;Thraustochytriales;Thraustochytriaceae;Thraustochytrium;Thraustochytrium_sp.;	Parasite	99-100	41	0	0	0	0	0	0	0	24	11	0	0	6	0	0	0	0	0	0	0	0	0	0	0	0	0	0	0	0
Eukaryota;Stramenopiles;Stramenopiles_X;Labyrinthulea;Thraustochytriales;Thraustochytriaceae;Thraustochytrium;Thraustochytrium_striatum;	Parasite	99-100	5	0	0	1	1	0	0	0	0	0	0	2	1	0	0	0	0	0	0	0	0	0	0	0	0	0	0	0	0
Eukaryota;Stramenopiles;Stramenopiles_X;Labyrinthulea;Thraustochytriales;Thraustochytriaceae;Ulkenia;Ulkenia_visurgensis;	Parasite	99-100	11	0	0	0	0	0	0	0	0	0	0	0	0	0	0	0	0	0	11	0	0	0	0	0	0	0	0	0	0
Eukaryota;Stramenopiles;Stramenopiles_X;MAST;MAST-1;MAST-1A;MAST-1A_X;MAST-1A_X_sp.;	Heterotroph	99-100	598	0	0	0	0	0	7	0	0	0	0	0	0	0	0	0	0	0	0	0	1	0	0	53	121	92	0	300	24
Eukaryota;Stramenopiles;Stramenopiles_X;MAST;MAST-1;MAST-1B;MAST-1B_X;MAST-1B_X_sp.;	Heterotroph	99-100	1012	0	0	0	0	0	0	0	0	0	0	0	0	0	0	0	1	6	0	0	9	1	2	331	319	83	0	259	1
Eukaryota;Stramenopiles;Stramenopiles_X;MAST;MAST-1;MAST-1C;	Heterotroph	94-90	2	0	0	0	0	0	1	0	0	0	0	1	0	0	0	0	0	0	0	0	0	0	0	0	0	0	0	0	0
Eukaryota;Stramenopiles;Stramenopiles_X;MAST;MAST-1;MAST-1C;MAST-1C_X;	Heterotroph	98-95	57	0	5	0	0	0	0	0	0	0	0	0	0	0	0	0	10	20	4	1	10	0	0	0	6	1	0	0	0
Eukaryota;Stramenopiles;Stramenopiles_X;MAST;MAST-1;MAST-1C;MAST-1C_X;MAST-1C_X_sp.;	Heterotroph	99-100	38656	24	780	101	56	376	263	187	1	35	42	195	10	130	371	1787	2697	4073	1816	2323	2424	1371	2751	5146	7852	2521	253	1062	9
Eukaryota;Stramenopiles;Stramenopiles_X;MAST;MAST-10;MAST-10_X;MAST-10_XX;MAST-10_XX_sp.;	Heterotroph	99-100	588	0	91	32	0	0	0	0	0	0	1	8	0	9	7	0	51	133	15	0	83	117	0	15	24	1	0	1	0
Eukaryota;Stramenopiles;Stramenopiles_X;MAST;MAST-11;MAST-11_X;MAST-11_XX;MAST-11_XX_sp.;	Heterotroph	99-100	602	0	0	0	0	0	0	0	7	0	1	79	0	218	296	0	0	1	0	0	0	0	0	0	0	0	0	0	0
Eukaryota;Stramenopiles;Stramenopiles_X;MAST;MAST-12;MAST-12_X;	Heterotroph	94-90	2	0	0	0	0	2	0	0	0	0	0	0	0	0	0	0	0	0	0	0	0	0	0	0	0	0	0	0	0
Eukaryota;Stramenopiles;Stramenopiles_X;MAST;MAST-12;MAST-12_X;MAST-12_XX;	Heterotroph	98-95	14	0	0	1	2	0	0	0	0	0	4	0	0	0	0	0	0	0	0	0	0	0	0	0	7	0	0	0	0
Eukaryota;Stramenopiles;Stramenopiles_X;MAST;MAST-12;MAST-12_X;MAST-12_XX;MAST-12_XX_sp.;	Heterotroph	99-100	695	1	98	51	63	13	1	0	0	0	0	0	0	0	0	0	8	96	69	0	79	0	3	1	29	77	0	106	0
Eukaryota;Stramenopiles;Stramenopiles_X;MAST;MAST-12;MAST-12A;	Heterotroph	94-90	1583	2	17	15	16	3	21	3	136	22	122	233	84	130	124	6	28	164	48	4	118	192	16	0	20	4	0	55	0
Eukaryota;Stramenopiles;Stramenopiles_X;MAST;MAST-12;MAST-12A;MAST-12A_X;	Heterotroph	98-95	5119	29	245	101	1664	166	438	354	0	0	0	113	2	9	3	31	15	52	68	79	3	43	49	40	96	385	153	838	143
Eukaryota;Stramenopiles;Stramenopiles_X;MAST;MAST-12;MAST-12A;MAST-12A_X;MAST-12A_X_sp.;	Heterotroph	99-100	8203	707	646	527	73	428	152	70	308	87	333	271	116	43	0	648	492	1482	273	264	22	9	308	149	400	201	151	43	0
Eukaryota;Stramenopiles;Stramenopiles_X;MAST;MAST-12;MAST-12B;	Heterotroph	94-90	483	32	12	3	59	0	86	80	0	0	7	32	5	85	67	0	0	5	0	0	2	0	0	0	0	8	0	0	0
Eukaryota;Stramenopiles;Stramenopiles_X;MAST;MAST-12;MAST-12B;MAST-12B_X;	Heterotroph	98-95	698	61	50	13	0	0	0	0	0	1	8	4	0	0	0	34	233	107	15	3	2	0	15	44	95	13	0	0	0
Eukaryota;Stramenopiles;Stramenopiles_X;MAST;MAST-12;MAST-12B;MAST-12B_X;MAST-12B_X_sp.;	Heterotroph	99-100	3	0	1	0	0	0	0	0	0	0	2	0	0	0	0	0	0	0	0	0	0	0	0	0	0	0	0	0	0
Eukaryota;Stramenopiles;Stramenopiles_X;MAST;MAST-12;MAST-12C;	Heterotroph	94-90	5	0	0	0	0	0	0	0	0	0	0	0	0	0	0	0	0	0	0	2	0	0	3	0	0	0	0	0	0
Eukaryota;Stramenopiles;Stramenopiles_X;MAST;MAST-12;MAST-12C;MAST-12C_X;	Heterotroph	98-95	28	3	0	2	0	0	0	0	0	0	0	0	0	0	0	3	0	7	0	0	0	1	12	0	0	0	0	0	0
Eukaryota;Stramenopiles;Stramenopiles_X;MAST;MAST-12;MAST-12C;MAST-12C_X;MAST-12C_X_sp.;	Heterotroph	99-100	37	3	0	1	0	0	0	0	0	0	0	0	0	0	0	15	0	9	0	0	0	0	9	0	0	0	0	0	0
Eukaryota;Stramenopiles;Stramenopiles_X;MAST;MAST-12;MAST-12D;MAST-12D_X;	Heterotroph	98-95	1389	0	9	22	0	1	0	0	19	100	385	731	5	41	14	0	9	25	6	0	1	21	0	0	0	0	0	0	0
Eukaryota;Stramenopiles;Stramenopiles_X;MAST;MAST-12;MAST-12D;MAST-12D_X;MAST-12D_X_sp.;	Heterotroph	99-100	207	0	5	5	0	0	0	0	3	22	66	57	0	0	1	0	8	10	0	1	2	27	0	0	0	0	0	0	0
Eukaryota;Stramenopiles;Stramenopiles_X;MAST;MAST-12;MAST-12E;	Heterotroph	94-90	39952	0	18	15	8	0	0	0	0	140	21	19	0	0	0	0	3	43	1	1	0	13	261	18249	21110	50	0	0	0
Eukaryota;Stramenopiles;Stramenopiles_X;MAST;MAST-2;MAST-2B;MAST-2B_X;	Heterotroph	98-95	717	0	0	0	0	0	1	0	0	1	11	28	0	171	500	0	3	1	0	0	0	0	0	0	1	0	0	0	0
Eukaryota;Stramenopiles;Stramenopiles_X;MAST;MAST-2;MAST-2C;MAST-2C_X;	Heterotroph	98-95	191	0	0	0	3	0	0	3	0	1	2	14	0	13	129	0	2	10	2	0	12	0	0	0	0	0	0	0	0
Eukaryota;Stramenopiles;Stramenopiles_X;MAST;MAST-2;MAST-2D;MAST-2D_X;	Heterotroph	98-95	94	0	0	0	4	0	3	0	0	9	25	43	1	8	1	0	0	0	0	0	0	0	0	0	0	0	0	0	0
Eukaryota;Stramenopiles;Stramenopiles_X;MAST;MAST-2;MAST-2D;MAST-2D_X;MAST-2D_X_sp.;	Heterotroph	99-100	7	0	3	0	3	0	0	0	0	0	0	0	0	0	0	0	1	0	0	0	0	0	0	0	0	0	0	0	0
Eukaryota;Stramenopiles;Stramenopiles_X;MAST;MAST-20;MAST-20_X;MAST-20_XX;MAST-20_XX_sp.;	Heterotroph	99-100	23	0	0	4	0	6	0	0	0	0	0	2	0	0	0	0	0	1	0	0	0	0	0	0	10	0	0	0	0
Eukaryota;Stramenopiles;Stramenopiles_X;MAST;MAST-22;MAST-22B;MAST-22B_X;	Heterotroph	98-95	10	0	0	0	0	0	0	0	0	0	0	0	0	0	0	9	0	0	0	0	0	0	1	0	0	0	0	0	0
Eukaryota;Stramenopiles;Stramenopiles_X;MAST;MAST-3;MAST-3B;MAST-3B_X;MAST-3B_X_sp.;	Heterotroph	99-100	217	0	0	0	0	0	0	17	0	0	0	10	0	120	70	0	0	0	0	0	0	0	0	0	0	0	0	0	0
Eukaryota;Stramenopiles;Stramenopiles_X;MAST;MAST-3;MAST-3C;MAST-3C_X;MAST-3C_X_sp.;	Heterotroph	99-100	5699	3	371	143	479	25	2486	2016	0	0	3	25	0	61	55	0	9	14	9	0	0	0	0	0	0	0	0	0	0
Eukaryota;Stramenopiles;Stramenopiles_X;MAST;MAST-3;MAST-3D;MAST-3D_X;MAST-3D_X_sp.;	Heterotroph	99-100	205	0	25	10	59	1	10	4	0	0	0	1	0	0	0	0	4	1	3	0	0	45	0	0	42	0	0	0	0
Eukaryota;Stramenopiles;Stramenopiles_X;MAST;MAST-3;MAST-3E;MAST-3E_X;	Heterotroph	98-95	70	0	1	1	56	0	5	1	0	0	0	0	0	0	0	0	0	0	0	0	3	3	0	0	0	0	0	0	0
Eukaryota;Stramenopiles;Stramenopiles_X;MAST;MAST-3;MAST-3E;MAST-3E_X;MAST-3E_X_sp.;	Heterotroph	99-100	3857	3	703	85	64	0	2	0	0	0	11	26	0	93	58	50	701	496	11	2	170	75	7	236	859	182	0	23	0
Eukaryota;Stramenopiles;Stramenopiles_X;MAST;MAST-3;MAST-3F;MAST-3F_X;MAST-3F_X_sp.;	Heterotroph	99-100	206	0	18	12	0	0	0	0	0	0	1	14	0	48	30	0	17	23	4	0	0	1	0	0	36	2	0	0	0
Eukaryota;Stramenopiles;Stramenopiles_X;MAST;MAST-3;MAST-3H;	Heterotroph	94-90	2	0	0	0	0	0	0	0	0	0	0	0	0	0	0	0	0	0	2	0	0	0	0	0	0	0	0	0	0
Eukaryota;Stramenopiles;Stramenopiles_X;MAST;MAST-3;MAST-3I;MAST-3I_X;	Heterotroph	98-95	13	0	2	2	0	1	0	0	0	0	0	0	0	0	0	0	0	2	0	0	6	0	0	0	0	0	0	0	0
Eukaryota;Stramenopiles;Stramenopiles_X;MAST;MAST-3;MAST-3I;MAST-3I_X;MAST-3I_X_sp.;	Heterotroph	99-100	310	0	3	3	0	1	0	0	0	0	0	0	0	0	0	0	7	4	3	0	70	23	0	0	0	10	186	0	0
Eukaryota;Stramenopiles;Stramenopiles_X;MAST;MAST-3;MAST-3J;	Heterotroph	94-90	4	0	0	0	0	0	0	0	0	4	0	0	0	0	0	0	0	0	0	0	0	0	0	0	0	0	0	0	0
Eukaryota;Stramenopiles;Stramenopiles_X;MAST;MAST-3;MAST-3J;MAST-3J_X;	Heterotroph	98-95	709	3	57	44	0	50	0	0	3	5	16	25	2	4	1	48	164	191	18	1	5	0	4	6	58	4	0	0	0
Eukaryota;Stramenopiles;Stramenopiles_X;MAST;MAST-3;MAST-3J;MAST-3J_X;MAST-3J_X_sp.;	Heterotroph	99-100	236	0	25	11	0	9	0	0	0	0	0	6	2	9	5	0	33	42	0	11	16	0	2	5	1	38	21	0	0
Eukaryota;Stramenopiles;Stramenopiles_X;MAST;MAST-3;MAST-3K;MAST-3K_X;	Heterotroph	98-95	2	0	0	0	0	0	0	0	0	0	0	0	0	0	0	0	0	0	2	0	0	0	0	0	0	0	0	0	0
Eukaryota;Stramenopiles;Stramenopiles_X;MAST;MAST-4;MAST-4B;	Heterotroph	94-90	2	0	0	0	0	0	2	0	0	0	0	0	0	0	0	0	0	0	0	0	0	0	0	0	0	0	0	0	0
Eukaryota;Stramenopiles;Stramenopiles_X;MAST;MAST-4;MAST-4B;MAST-4B_X;MAST-4B_X_sp.;	Heterotroph	99-100	6093	27	707	225	624	14	1254	1184	0	0	4	29	0	818	672	4	141	175	23	10	25	26	0	10	90	13	0	18	0
Eukaryota;Stramenopiles;Stramenopiles_X;MAST;MAST-4;MAST-4C;MAST-4C_X;MAST-4C_X_sp.;	Heterotroph	99-100	815	0	0	0	0	0	0	1	0	0	2	4	0	437	368	0	0	3	0	0	0	0	0	0	0	0	0	0	0
Eukaryota;Stramenopiles;Stramenopiles_X;MAST;MAST-4;MAST-4D;MAST-4D_X;MAST-4D_X_sp.;	Heterotroph	99-100	272	9	134	61	0	0	2	3	0	0	0	3	0	3	7	3	17	19	0	1	1	1	0	0	8	0	0	0	0
Eukaryota;Stramenopiles;Stramenopiles_X;MAST;MAST-4;MAST-4E;MAST-4E_X;MAST-4E_X_sp.;	Heterotroph	99-100	1496	3	88	24	1	0	78	111	2	7	5	53	1	106	127	49	400	295	11	21	45	66	1	0	2	0	0	0	0
Eukaryota;Stramenopiles;Stramenopiles_X;MAST;MAST-6;MAST-6_X;	Heterotroph	94-90	261	0	2	8	0	30	0	0	0	0	4	3	0	0	7	18	3	37	11	22	0	0	49	53	9	0	5	0	0
Eukaryota;Stramenopiles;Stramenopiles_X;MAST;MAST-6;MAST-6_X;MAST-6_XX;	Heterotroph	98-95	2930	18	382	111	2	20	0	0	97	139	412	15	559	6	14	34	259	371	299	20	88	29	11	20	9	15	0	0	0
Eukaryota;Stramenopiles;Stramenopiles_X;MAST;MAST-6;MAST-6_X;MAST-6_XX;MAST-6_XX_sp.;	Heterotroph	99-100	34026	1140	801	184	4	204	3	8	0	5	1	9	0	0	0	1182	9295	9727	1687	2473	2448	1308	111	1529	1616	172	4	107	8
Eukaryota;Stramenopiles;Stramenopiles_X;MAST;MAST-7;MAST-7A;MAST-7A_X;MAST-7A_X_sp.;	Heterotroph	99-100	2024	82	283	91	34	5	142	147	0	0	0	1	0	0	0	18	201	454	33	86	44	113	0	34	211	38	0	7	0
Eukaryota;Stramenopiles;Stramenopiles_X;MAST;MAST-7;MAST-7B;MAST-7B_X;	Heterotroph	98-95	110	0	1	0	1	0	0	0	0	0	0	1	0	28	52	0	11	11	0	2	3	0	0	0	0	0	0	0	0
Eukaryota;Stramenopiles;Stramenopiles_X;MAST;MAST-7;MAST-7B;MAST-7B_X;MAST-7B_X_sp.;	Heterotroph	99-100	3125	15	248	133	130	253	490	461	0	0	0	15	0	44	83	21	187	217	9	36	64	57	3	98	489	48	0	24	0
Eukaryota;Stramenopiles;Stramenopiles_X;MAST;MAST-7;MAST-7C;MAST-7C_X;	Heterotroph	98-95	103	0	1	0	19	0	37	26	0	0	4	0	0	0	0	0	4	3	0	0	1	8	0	0	0	0	0	0	0
Eukaryota;Stramenopiles;Stramenopiles_X;MAST;MAST-7;MAST-7D;MAST-7D_X;MAST-7D_X_sp.;	Heterotroph	99-100	371	0	0	0	0	0	0	0	0	0	0	106	0	150	115	0	0	0	0	0	0	0	0	0	0	0	0	0	0
Eukaryota;Stramenopiles;Stramenopiles_X;MAST;MAST-7;MAST-7E;MAST-7E_X;MAST-7E_X_sp.;	Heterotroph	99-100	9	0	0	0	0	0	0	0	0	0	0	0	0	4	5	0	0	0	0	0	0	0	0	0	0	0	0	0	0
Eukaryota;Stramenopiles;Stramenopiles_X;MAST;MAST-8;MAST-8A;MAST-8A_X;	Heterotroph	98-95	356	0	20	6	17	4	10	4	0	0	1	0	0	0	0	0	34	30	29	0	36	19	0	58	72	16	0	0	0
Eukaryota;Stramenopiles;Stramenopiles_X;MAST;MAST-8;MAST-8A;MAST-8A_X;MAST-8A_X_sp.;	Heterotroph	99-100	41	0	28	4	0	0	0	0	0	0	0	0	0	0	0	0	2	5	1	0	1	0	0	0	0	0	0	0	0
Eukaryota;Stramenopiles;Stramenopiles_X;MAST;MAST-8;MAST-8B;MAST-8B_X;	Heterotroph	98-95	2	0	0	0	0	0	0	0	0	0	0	1	0	0	1	0	0	0	0	0	0	0	0	0	0	0	0	0	0
Eukaryota;Stramenopiles;Stramenopiles_X;MAST;MAST-8;MAST-8B;MAST-8B_X;MAST-8B_X_sp.;	Heterotroph	99-100	519	0	5	0	6	0	25	13	0	0	8	54	0	210	177	0	2	1	2	2	0	0	0	12	0	2	0	0	0
Eukaryota;Stramenopiles;Stramenopiles_X;MAST;MAST-8;MAST-8D;MAST-8D_X;MAST-8D_X_sp.;	Heterotroph	99-100	30	0	3	0	2	0	1	9	0	0	0	2	0	8	5	0	0	0	0	0	0	0	0	0	0	0	0	0	0
Eukaryota;Stramenopiles;Stramenopiles_X;MAST;MAST-8;MAST-8E;MAST-8E_X;MAST-8E_X_sp.;	Heterotroph	99-100	3	0	0	0	0	0	0	0	0	0	0	0	0	0	0	0	0	0	3	0	0	0	0	0	0	0	0	0	0
Eukaryota;Stramenopiles;Stramenopiles_X;MAST;MAST-9;MAST-9A;MAST-9A_X;MAST-9A_X_sp.;	Heterotroph	99-100	112	0	0	0	0	0	0	0	0	0	0	13	0	22	77	0	0	0	0	0	0	0	0	0	0	0	0	0	0
Eukaryota;Stramenopiles;Stramenopiles_X;MOCH;MOCH-1;MOCH-1_X;MOCH-1_XX;	Mixotroph	98-95	15	0	0	0	2	0	0	3	0	0	0	2	0	2	5	0	0	0	0	0	1	0	0	0	0	0	0	0	0
Eukaryota;Stramenopiles;Stramenopiles_X;MOCH;MOCH-2;MOCH-2_X;MOCH-2_XX;	Mixotroph	98-95	634	1	6	4	135	0	111	123	0	0	0	3	0	7	8	0	4	5	6	0	39	22	0	10	31	14	0	105	0
Eukaryota;Stramenopiles;Stramenopiles_X;MOCH;MOCH-2;MOCH-2_X;MOCH-2_XX;MOCH-2_XX_sp.;	Mixotroph	99-100	1581	0	1	2	35	0	45	71	0	0	0	1	1	2	3	0	0	0	0	0	6	0	222	1019	173	0	0	0	0
Eukaryota;Stramenopiles;Stramenopiles_X;MOCH;MOCH-3;MOCH-3_X;	Heterotroph	94-90	1118	926	4	17	3	2	0	0	23	63	9	33	33	0	4	0	0	0	1	0	0	0	0	0	0	0	0	0	0
Eukaryota;Stramenopiles;Stramenopiles_X;MOCH;MOCH-3;MOCH-3_X;MOCH-3_XX;MOCH-3_XX_sp.;	Heterotroph	99-100	3	0	0	0	0	0	0	0	0	0	0	0	0	0	0	0	0	0	0	0	0	0	0	3	0	0	0	0	0
Eukaryota;Stramenopiles;Stramenopiles_X;MOCH;MOCH-4;MOCH-4_X;MOCH-4_XX;MOCH-4_XX_sp.;	Heterotroph	99-100	8	0	0	0	0	0	0	0	0	0	6	0	0	0	0	0	0	2	0	0	0	0	0	0	0	0	0	0	0
Eukaryota;Stramenopiles;Stramenopiles_X;MOCH;MOCH-5;MOCH-5_X;MOCH-5_XX;	Mixotroph	98-95	105	0	0	0	0	0	0	0	0	0	0	45	0	15	45	0	0	0	0	0	0	0	0	0	0	0	0	0	0
Eukaryota;Stramenopiles;Stramenopiles_X;MOCH;MOCH-5;MOCH-5_X;MOCH-5_XX;MOCH-5_XX_sp.;	Mixotroph	99-100	8637	0	0	0	1	0	0	0	2	1	25	2993	6	1766	3843	0	0	0	0	0	0	0	0	0	0	0	0	0	0
Eukaryota;Stramenopiles;Stramenopiles_X;Oomycota;Oomycota_X;Atkinsiellales;	Parasite	94-90	43	0	0	0	43	0	0	0	0	0	0	0	0	0	0	0	0	0	0	0	0	0	0	0	0	0	0	0	0
Eukaryota;Stramenopiles;Stramenopiles_X;Oomycota;Oomycota_X;Atkinsiellales;Atkinsiella;	Parasite	98-95	3	0	0	0	0	0	0	3	0	0	0	0	0	0	0	0	0	0	0	0	0	0	0	0	0	0	0	0	0
Eukaryota;Stramenopiles;Stramenopiles_X;Oomycota;Oomycota_X;Eurychasmales;	Parasite	94-90	12	0	0	3	0	2	0	0	0	0	0	3	1	0	0	0	1	2	0	0	0	0	0	0	0	0	0	0	0
Eukaryota;Stramenopiles;Stramenopiles_X;Oomycota;Oomycota_X;Eurychasmales;Eurychasma;	Parasite	98-95	7	0	0	0	0	0	0	0	0	0	0	0	0	0	0	0	0	0	0	0	0	0	0	3	0	1	3	0	0
Eukaryota;Stramenopiles;Stramenopiles_X;Oomycota;Oomycota_X;Haliphthorales;	Parasite	94-90	201	4	0	13	46	18	0	0	0	0	0	14	0	0	0	16	0	45	7	15	0	0	1	0	2	0	20	0	0
Eukaryota;Stramenopiles;Stramenopiles_X;Oomycota;Oomycota_X;Haliphthorales;	Parasite	94-90	68	0	0	0	0	0	0	0	0	0	0	0	0	0	0	1	0	0	0	2	0	0	6	3	24	0	32	0	0
Eukaryota;Stramenopiles;Stramenopiles_X;Oomycota;Oomycota_X;Haliphthorales;	Parasite	94-90	106	17	6	3	16	45	0	0	0	0	1	7	2	0	0	0	0	2	0	0	0	0	1	0	6	0	0	0	0
Eukaryota;Stramenopiles;Stramenopiles_X;Oomycota;Oomycota_X;Haliphthorales;	Parasite	94-90	9	2	0	2	3	0	0	0	0	0	0	0	0	0	0	0	0	2	0	0	0	0	0	0	0	0	0	0	0
Eukaryota;Stramenopiles;Stramenopiles_X;Oomycota;Oomycota_X;Haliphthorales;Haliphthorales_X;	Parasite	98-95	979	18	2	9	8	335	0	0	19	1	0	35	57	0	2	4	0	0	12	170	0	0	18	32	2	77	178	0	0
Eukaryota;Stramenopiles;Stramenopiles_X;Oomycota;Oomycota_X;Haliphthorales;Haliphthorales_X;Haliphthorales_X_sp.;	Parasite	99-100	49	6	7	0	0	34	0	0	0	0	0	0	0	0	0	0	0	0	0	2	0	0	0	0	0	0	0	0	0
Eukaryota;Stramenopiles;Stramenopiles_X;Oomycota;Oomycota_X;Haliphthorales;Haliphthoros;	Parasite	98-95	61	2	0	0	7	9	0	0	0	0	4	0	1	2	2	0	0	0	0	4	0	0	6	3	21	0	0	0	0
Eukaryota;Stramenopiles;Stramenopiles_X;Oomycota;Oomycota_X;Haliphthorales;Haliphthoros;Haliphthoros_milfordensis;	Parasite	99-100	12	0	0	0	0	0	0	0	0	0	0	0	0	0	0	0	0	8	0	0	0	0	0	4	0	0	0	0	0
Eukaryota;Stramenopiles;Stramenopiles_X;Oomycota;Oomycota_X;Haliphthorales;Haliphthoros;Haliphthoros_sp.;	Parasite	99-100	36	0	0	17	0	0	0	0	0	0	4	1	0	0	0	0	0	4	10	0	0	0	0	0	0	0	0	0	0
Eukaryota;Stramenopiles;Stramenopiles_X;Oomycota;Oomycota_X;Haliphthorales;Halocrusticida;	Parasite	98-95	545	3	1	6	2	296	0	0	60	3	0	36	135	0	0	0	0	3	0	0	0	0	0	0	0	0	0	0	0
Eukaryota;Stramenopiles;Stramenopiles_X;Oomycota;Oomycota_X;Haliphthorales;Halodaphnea;	Parasite	98-95	4	0	0	0	0	4	0	0	0	0	0	0	0	0	0	0	0	0	0	0	0	0	0	0	0	0	0	0	0
Eukaryota;Stramenopiles;Stramenopiles_X;Oomycota;Oomycota_X;Leptomitales;	Parasite	94-90	148	23	0	0	19	1	0	6	0	0	0	0	0	0	0	0	0	4	0	8	0	0	6	0	8	0	73	0	0
Eukaryota;Stramenopiles;Stramenopiles_X;Oomycota;Oomycota_X;Leptomitales;Leptomitales_X;	Parasite	98-95	76	0	0	0	0	0	0	0	0	0	0	0	0	0	0	10	0	0	12	0	0	0	8	0	46	0	0	0	0
Eukaryota;Stramenopiles;Stramenopiles_X;Oomycota;Oomycota_X;Olpidophydiales;	Parasite	94-90	18461	10	142	145	6556	2213	5601	3485	2	0	0	0	4	15	0	10	0	11	2	13	0	0	16	59	85	73	17	2	0
Eukaryota;Stramenopiles;Stramenopiles_X;Oomycota;Oomycota_X;Olpidophydiales;	Parasite	94-90	9	1	0	0	0	1	0	0	0	0	0	0	0	0	0	0	0	6	0	0	0	0	1	0	0	0	0	0	0
Eukaryota;Stramenopiles;Stramenopiles_X;Oomycota;Oomycota_X;Olpidophydiales;Olpidiopsis;	Parasite	98-95	36	1	0	2	2	14	0	0	0	0	0	0	0	0	0	0	0	1	6	0	0	0	0	5	4	0	0	1	0
Eukaryota;Stramenopiles;Stramenopiles_X;Oomycota;Oomycota_X;Olpidophydiales;Olpidiopsis;Olpidiopsis_sp.;	Parasite	99-100	119	0	0	29	0	0	0	0	0	1	0	50	0	0	0	0	0	17	2	0	0	0	0	18	0	0	0	2	0
Eukaryota;Stramenopiles;Stramenopiles_X;Oomycota;Oomycota_X;Oomycota_XX;	Parasite	94-90	5	0	0	0	1	3	0	0	0	0	0	0	0	0	0	0	0	0	0	0	0	0	0	0	0	0	1	0	0
Eukaryota;Stramenopiles;Stramenopiles_X;Oomycota;Oomycota_X;Oomycota_XX;	Parasite	94-90	3324	199	562	262	271	240	0	1	0	1	0	3	0	0	0	264	14	59	127	291	30	156	136	70	136	138	364	0	0
Eukaryota;Stramenopiles;Stramenopiles_X;Oomycota;Oomycota_X;Oomycota_XX;	Parasite	94-90	4	0	0	0	0	0	0	0	0	0	0	0	0	0	0	0	4	0	0	0	0	0	0	0	0	0	0	0	0
Eukaryota;Stramenopiles;Stramenopiles_X;Oomycota;Oomycota_X;Oomycota_XX;Chlamydomyzium;	Parasite	98-95	20	7	0	3	1	0	0	0	0	0	0	0	0	0	0	9	0	0	0	0	0	0	0	0	0	0	0	0	0
Eukaryota;Stramenopiles;Stramenopiles_X;Oomycota;Oomycota_X;Oomycota_XX;Oomycota_XXX;	Parasite	98-95	591	8	0	5	0	11	0	0	0	0	0	0	0	5	5	177	10	13	2	5	0	0	232	21	38	55	4	0	0
Eukaryota;Stramenopiles;Stramenopiles_X;Oomycota;Oomycota_X;Oomycota_XX;Oomycota_XXX;Oomycota_XXX_sp.;	Parasite	99-100	657	18	10	15	1	32	0	2	0	281	2	28	0	8	11	49	0	27	35	18	16	49	0	9	0	17	29	0	0
Eukaryota;Stramenopiles;Stramenopiles_X;Oomycota;Oomycota_X;Peronosporales;	Parasite	94-90	19	0	0	1	0	0	0	0	0	0	0	0	0	0	0	0	0	18	0	0	0	0	0	0	0	0	0	0	0
Eukaryota;Stramenopiles;Stramenopiles_X;Oomycota;Oomycota_X;Peronosporales;	Parasite	94-90	34	0	0	0	0	0	0	0	0	0	0	0	0	0	0	3	0	0	0	30	0	0	1	0	0	0	0	0	0
Eukaryota;Stramenopiles;Stramenopiles_X;Oomycota;Oomycota_X;Peronosporales;	Parasite	94-90	16	0	0	2	0	0	0	0	0	0	0	0	0	0	0	0	0	0	0	0	0	0	0	0	0	14	0	0	0
Eukaryota;Stramenopiles;Stramenopiles_X;Oomycota;Oomycota_X;Peronosporales;	Parasite	94-90	30	0	0	0	0	12	0	0	0	0	0	0	0	0	0	0	0	0	0	0	0	0	2	0	14	0	2	0	0
Eukaryota;Stramenopiles;Stramenopiles_X;Oomycota;Oomycota_X;Peronosporales;	Parasite	94-90	18	2	3	0	0	0	0	0	0	0	0	0	0	0	0	4	0	7	0	2	0	0	0	0	0	0	0	0	0
Eukaryota;Stramenopiles;Stramenopiles_X;Oomycota;Oomycota_X;Peronosporales;	Parasite	94-90	7	0	0	0	0	0	0	0	0	0	0	0	0	0	0	0	0	0	0	0	0	0	0	0	0	7	0	0	0
Eukaryota;Stramenopiles;Stramenopiles_X;Oomycota;Oomycota_X;Peronosporales;	Parasite	94-90	133	0	0	0	0	0	0	0	0	0	0	0	0	0	0	0	0	2	0	0	0	0	0	14	11	15	91	0	0
Eukaryota;Stramenopiles;Stramenopiles_X;Oomycota;Oomycota_X;Peronosporales;	Parasite	94-90	2	0	0	0	0	0	0	0	0	0	0	0	0	0	0	0	0	0	2	0	0	0	0	0	0	0	0	0	0
Eukaryota;Stramenopiles;Stramenopiles_X;Oomycota;Oomycota_X;Peronosporales;	Parasite	94-90	7	0	0	0	0	0	0	0	0	0	0	0	0	0	0	0	0	0	0	0	0	0	2	0	5	0	0	0	0
Eukaryota;Stramenopiles;Stramenopiles_X;Oomycota;Oomycota_X;Peronosporales;	Parasite	94-90	35	26	0	0	0	0	0	0	0	0	0	0	0	0	0	0	0	0	0	0	0	0	5	0	0	0	4	0	0
Eukaryota;Stramenopiles;Stramenopiles_X;Oomycota;Oomycota_X;Peronosporales;	Parasite	94-90	7	0	0	0	0	0	0	0	0	0	0	0	0	0	0	0	0	0	0	0	0	0	0	0	0	0	7	0	0
Eukaryota;Stramenopiles;Stramenopiles_X;Oomycota;Oomycota_X;Peronosporales;	Parasite	94-90	21	0	0	0	0	0	0	0	0	0	0	0	0	0	0	0	7	2	0	0	0	0	0	12	0	0	0	0	0
Eukaryota;Stramenopiles;Stramenopiles_X;Oomycota;Oomycota_X;Peronosporales;	Parasite	94-90	3	0	0	2	0	0	0	0	0	0	0	0	0	0	0	0	1	0	0	0	0	0	0	0	0	0	0	0	0
Eukaryota;Stramenopiles;Stramenopiles_X;Oomycota;Oomycota_X;Peronosporales;	Parasite	94-90	3	0	0	1	0	0	0	0	0	0	0	0	0	0	0	0	0	2	0	0	0	0	0	0	0	0	0	0	0
Eukaryota;Stramenopiles;Stramenopiles_X;Oomycota;Oomycota_X;Peronosporales;Halophytophthora;Halophytophthora_avicenniae;	Parasite	99-100	18	0	0	0	0	0	0	0	0	0	0	0	0	0	0	17	0	1	0	0	0	0	0	0	0	0	0	0	0
Eukaryota;Stramenopiles;Stramenopiles_X;Oomycota;Oomycota_X;Peronosporales;Halophytophthora;Halophytophthora_sp.;	Parasite	99-100	20	0	0	0	0	0	0	0	0	0	0	0	0	0	0	12	4	0	4	0	0	0	0	0	0	0	0	0	0
Eukaryota;Stramenopiles;Stramenopiles_X;Oomycota;Oomycota_X;Peronosporales;Lagenidium;	Parasite	98-95	2	0	0	2	0	0	0	0	0	0	0	0	0	0	0	0	0	0	0	0	0	0	0	0	0	0	0	0	0
Eukaryota;Stramenopiles;Stramenopiles_X;Oomycota;Oomycota_X;Peronosporales;Lagenidium;	Parasite	98-95	2	0	0	0	0	0	0	0	0	0	0	0	0	0	0	0	0	0	0	0	0	0	2	0	0	0	0	0	0
Eukaryota;Stramenopiles;Stramenopiles_X;Oomycota;Oomycota_X;Peronosporales;Lagenidium;Lagenidium_callinectes;	Parasite	99-100	90	0	0	0	1	10	0	0	0	0	0	0	0	0	0	0	0	0	1	0	0	0	1	0	0	77	0	0	0
Eukaryota;Stramenopiles;Stramenopiles_X;Oomycota;Oomycota_X;Peronosporales;Lagenidium;Lagenidium_thermophilum;	Parasite	99-100	5	0	0	0	0	0	0	0	1	4	0	0	0	0	0	0	0	0	0	0	0	0	0	0	0	0	0	0	0
Eukaryota;Stramenopiles;Stramenopiles_X;Oomycota;Oomycota_X;Peronosporales;Myzocytiopsis;	Parasite	98-95	2	0	0	0	0	0	0	0	0	0	0	0	0	0	0	2	0	0	0	0	0	0	0	0	0	0	0	0	0
Eukaryota;Stramenopiles;Stramenopiles_X;Oomycota;Oomycota_X;Peronosporales;Ovatisporangium;Ovatisporangium_montanum;	Parasite	99-100	10	0	0	0	0	0	0	0	0	0	3	0	0	0	0	0	0	1	0	0	0	0	6	0	0	0	0	0	0
Eukaryota;Stramenopiles;Stramenopiles_X;Oomycota;Oomycota_X;Peronosporales;Peronosporales_X;	Parasite	98-95	11	3	0	0	0	0	0	0	0	0	0	0	0	0	0	0	0	0	0	0	0	0	8	0	0	0	0	0	0
Eukaryota;Stramenopiles;Stramenopiles_X;Oomycota;Oomycota_X;Peronosporales;Peronosporales_X;Peronosporales_X_sp.;	Parasite	99-100	805	10	6	12	1	1	0	0	8	7	648	0	0	0	0	23	1	1	0	0	0	0	25	3	6	0	53	0	0
Eukaryota;Stramenopiles;Stramenopiles_X;Oomycota;Oomycota_X;Peronosporales;Phytophthora;	Parasite	98-95	43	4	0	1	0	0	0	4	0	0	0	0	0	0	0	10	0	0	0	0	3	0	0	18	0	0	3	0	0
Eukaryota;Stramenopiles;Stramenopiles_X;Oomycota;Oomycota_X;Peronosporales;Phytophthora;	Parasite	98-95	23	1	0	0	0	0	0	14	0	0	0	0	0	0	0	0	0	0	0	0	4	0	0	0	0	3	1	0	0
Eukaryota;Stramenopiles;Stramenopiles_X;Oomycota;Oomycota_X;Peronosporales;Pythium;	Parasite	98-95	22	0	0	0	0	0	0	0	0	0	0	0	0	0	0	0	0	0	0	0	0	0	5	17	0	0	0	0	0
Eukaryota;Stramenopiles;Stramenopiles_X;Oomycota;Oomycota_X;Peronosporales;Pythium;	Parasite	98-95	9	0	0	0	0	0	0	0	0	0	0	0	0	0	0	1	0	0	0	0	0	0	8	0	0	0	0	0	0
Eukaryota;Stramenopiles;Stramenopiles_X;Oomycota;Oomycota_X;Peronosporales;Pythium;Pythium_adhaerens;	Parasite	99-100	326	17	0	3	0	0	0	0	0	0	10	0	0	0	0	48	0	3	0	7	1	0	71	1	0	8	157	0	0
Eukaryota;Stramenopiles;Stramenopiles_X;Oomycota;Oomycota_X;Peronosporales;Pythium;Pythium_amasculinum;	Parasite	99-100	53	8	0	3	0	0	0	0	0	0	2	0	0	0	0	28	0	1	0	0	0	0	11	0	0	0	0	0	0
Eukaryota;Stramenopiles;Stramenopiles_X;Oomycota;Oomycota_X;Peronosporales;Pythium;Pythium_grandisporangium;	Parasite	99-100	17	0	0	2	0	0	0	0	0	0	0	0	0	0	0	0	0	7	0	0	0	0	7	1	0	0	0	0	0
Eukaryota;Stramenopiles;Stramenopiles_X;Oomycota;Oomycota_X;Saprolegniales;	Parasite	94-90	2	1	0	1	0	0	0	0	0	0	0	0	0	0	0	0	0	0	0	0	0	0	0	0	0	0	0	0	0
Eukaryota;Stramenopiles;Stramenopiles_X;Oomycota;Oomycota_X;Saprolegniales;Aphanomyces;	Parasite	98-95	8	0	0	4	0	0	0	0	0	0	0	0	0	0	0	0	0	0	0	0	0	0	4	0	0	0	0	0	0
Eukaryota;Stramenopiles;Stramenopiles_X;Oomycota;Oomycota_X;Saprolegniales;Aphanomyces;Aphanomyces_sp.;	Parasite	99-100	74	3	0	8	0	0	0	0	0	0	19	0	0	0	0	9	0	1	0	0	0	0	34	0	0	0	0	0	0
Eukaryota;Stramenopiles;Stramenopiles_X;Oomycota;Oomycota_X;Saprolegniales;Saprolegnia;	Parasite	98-95	9	1	0	0	0	0	0	0	0	0	0	0	0	0	0	1	0	5	0	0	0	0	2	0	0	0	0	0	0
Eukaryota;Stramenopiles;Stramenopiles_X;Oomycota;Oomycota_X;Saprolegniales;Saprolegnia;Saprolegnia_parasitica;	Parasite	99-100	21	0	0	0	0	0	0	0	0	0	0	0	0	0	0	3	0	0	0	0	0	0	13	4	0	0	1	0	0
Eukaryota;Stramenopiles;Stramenopiles_X;Opalinata;Opalinata_X;Blastocystis-Group;Blastocystis;	Parasite	98-95	8	0	1	0	0	0	0	0	0	0	0	1	0	0	0	0	0	2	3	0	0	0	0	0	1	0	0	0	0
Eukaryota;Stramenopiles;Stramenopiles_X;Opalinata;Opalinata_X;Blastocystis-Group;Blastocystis;Blastocystis_hominis;	Parasite	99-100	6	3	0	1	0	0	0	0	0	0	0	0	0	0	0	0	0	1	0	0	0	0	1	0	0	0	0	0	0
Eukaryota;Stramenopiles;Stramenopiles_X;Opalinata;Opalinata_X;Blastocystis-Group;Blastocystis;Blastocystis_sp.;	Parasite	99-100	3	0	0	0	0	0	0	0	0	0	0	0	0	0	0	1	2	0	0	0	0	0	0	0	0	0	0	0	0
Eukaryota;Stramenopiles;Stramenopiles_X;Pirsonia_Clade;Pirsonia_Clade_X;Pirsonia_Clade_XX;	Parasite	94-90	42	0	0	0	0	0	0	0	7	0	0	0	35	0	0	0	0	0	0	0	0	0	0	0	0	0	0	0	0
Eukaryota;Stramenopiles;Stramenopiles_X;Pirsonia_Clade;Pirsonia_Clade_X;Pirsonia_Clade_XX;	Parasite	94-90	721	0	0	0	0	0	0	0	106	0	0	0	615	0	0	0	0	0	0	0	0	0	0	0	0	0	0	0	0
Eukaryota;Stramenopiles;Stramenopiles_X;Pirsonia_Clade;Pirsonia_Clade_X;Pirsonia_Clade_XX;	Parasite	94-90	3	0	0	0	0	0	0	0	0	0	0	0	0	0	0	0	0	3	0	0	0	0	0	0	0	0	0	0	0
Eukaryota;Stramenopiles;Stramenopiles_X;Pirsonia_Clade;Pirsonia_Clade_X;Pirsonia_Clade_XX;Pirsonia_Clade__XXX;	Parasite	98-95	36	0	16	5	0	0	0	0	0	0	0	0	0	0	0	3	3	0	6	0	3	0	0	0	0	0	0	0	0
Eukaryota;Stramenopiles;Stramenopiles_X;Pirsonia_Clade;Pirsonia_Clade_X;Pirsonia_Clade_XX;Pirsonia_Clade__XXX;Pirsonia_Clade__XXX_sp.;	Parasite	99-100	6914	8	49	21	2	20	0	0	15	100	568	13	5	0	0	2087	11	55	27	6	6	0	1583	1495	720	106	17	0	0
Eukaryota;Stramenopiles;Stramenopiles_X;Pirsonia_Clade;Pirsonia_Clade_X;Pirsonia_Clade_XX;Pirsonia;	Parasite	98-95	104	2	0	10	0	3	0	0	0	0	0	0	0	0	0	0	0	14	0	4	0	0	1	26	2	20	22	0	0
Eukaryota;Stramenopiles;Stramenopiles_X;Pirsonia_Clade;Pirsonia_Clade_X;Pirsonia_Clade_XX;Pirsonia;	Parasite	98-95	9	0	1	0	0	0	0	0	0	1	2	0	0	0	0	0	0	5	0	0	0	0	0	0	0	0	0	0	0
Eukaryota;Stramenopiles;Stramenopiles_X;Placidideae;Placidiales;Placidiales_X;	Heterotroph	94-90	3	0	0	0	0	0	0	0	0	0	0	3	0	0	0	0	0	0	0	0	0	0	0	0	0	0	0	0	0
Eukaryota;Stramenopiles;Stramenopiles_X;Placidideae;Placidiales;Placidiales_X;	Heterotroph	94-90	2	0	0	0	0	0	0	0	0	0	0	0	2	0	0	0	0	0	0	0	0	0	0	0	0	0	0	0	0
Eukaryota;Stramenopiles;Stramenopiles_X;Placidideae;Placidiales;Placidiales_X;Placidia;	Heterotroph	98-95	34	0	0	0	0	0	0	0	0	0	0	0	0	0	0	0	0	0	7	0	0	0	0	5	0	22	0	0	0
Eukaryota;Stramenopiles;Stramenopiles_X;Placidideae;Placidideae_X;Placidideae_XX;Placidideae_XXX;	Heterotroph	98-95	4	0	0	0	0	0	0	0	0	0	0	0	4	0	0	0	0	0	0	0	0	0	0	0	0	0	0	0	0
Eukaryota;Stramenopiles;Stramenopiles_X;Stramenopiles_X-Group-2;Stramenopiles_X-Group-2_X;Stramenopiles_X-Group-2_XX;Stramenopiles_X-Group-2_XXX;	NA	98-95	37	0	0	0	0	0	0	0	0	6	31	0	0	0	0	0	0	0	0	0	0	0	0	0	0	0	0	0	0
Eukaryota;Stramenopiles;Stramenopiles_X;Stramenopiles_X-Group-6;Stramenopiles_X-Group-6_X;Stramenopiles_X-Group-6_XX;Stramenopiles_X-Group-6_XXX;Stramenopiles_X-Group-6_XXX_sp.;	NA	99-100	5	0	0	0	0	0	0	0	0	0	0	0	0	0	0	0	1	0	0	0	4	0	0	0	0	0	0	0	0
Eukaryota;Stramenopiles;Stramenopiles_X;Stramenopiles_XX;Stramenopiles_XXX;Stramenopiles_XXXX;	NA	94-90	86	0	2	0	6	0	1	0	0	0	0	0	0	0	0	0	0	14	13	0	12	2	1	4	24	7	0	0	0
Eukaryota;Stramenopiles;Stramenopiles_X;Stramenopiles_XX;Stramenopiles_XXX;Stramenopiles_XXXX;Rictus;	Heterotroph	98-95	3	2	0	0	0	1	0	0	0	0	0	0	0	0	0	0	0	0	0	0	0	0	0	0	0	0	0	0	0
Eukaryota;Stramenopiles;Stramenopiles_X;Stramenopiles_XX;Stramenopiles_XXX;Stramenopiles_XXXX;Stramenopiles_XXXXX;	NA	98-95	495	37	78	14	24	18	12	2	0	5	11	50	2	40	31	22	18	35	9	17	17	0	4	33	14	0	0	0	2
Eukaryota;Stramenopiles;Stramenopiles_X;Stramenopiles_XX;Stramenopiles_XXX;Stramenopiles_XXXX;Stramenopiles_XXXXX;Stramenopiles_XXXXX_sp.;	NA	99-100	2249	0	44	12	70	1	4	27	0	0	3	39	0	233	267	0	46	285	36	11	565	596	1	4	0	5	0	0	0

## Sheet: Suppl. mat. 2 normalised data
Supplementary Material 2: Normalized dataset. Details of the normalized dataset used for all comparative analyses, with the exclusion of the saturation curves and CLAM test. The abundance table of 4,506 OTUs is integrated reference ID, trophism and taxonomy split in hierarchical levels. Representative sequences (OTUs) in gray (total abundance less than 50 sequences) were excluded by the network a…
Representative sequence	Trophism	ID_reference	TAXONOMY 1	TAXONOMY 2	TAXONOMY 3	TAXONOMY 4	TAXONOMY 5	TAXONOMY 6	GENUS	SPECIES		total_normalized	April_LoV	April_GoV	July_LoV	July_GoV	November_LoV	November_GoV	February_LoV	February_GoV
MISEQ-M2024_71_000000000-AW1Y9_1_2104_20961_4619	Autotroph	AB847417.1.1748_U	Eukaryota	Stramenopiles	Ochrophyta	Bacillariophyta	Bacillariophyta_X	Polar-centric-Mediophyceae	Chaetoceros	Chaetoceros_tenuissimus		54284	2563	12405	26751	12403	29	95	15	23
M01639_87_000000000-B873J_1_1101_10522_19439	Mixotroph	DQ388464.1.1702_U	Eukaryota	Alveolata	Dinophyta	Dinophyceae	Dinophyceae_X	Dinophyceae_XX	Heterocapsa	Heterocapsa_pygmea		54015	1299	5508	3972	8597	6021	18272	5050	5296
MISEQ-M2024_72_000000000-APPBB_1_1106_6415_9652	Mixotroph	HQ864875.1.881_U	Eukaryota	Hacrobia	Cryptophyta	Cryptophyceae	Cryptophyceae_X	Cryptomonadales	Teleaulax	Teleaulax_acuta		29648	3627	164	173	42	6190	1149	13294	5009
M01639_87_000000000-B873J_1_1107_19329_7455	Heterotroph	EF527030.1.1367_U	Eukaryota	Alveolata	Ciliophora	Spirotrichea	Choreotrichida	Strobilidiidae_G	Strobilidiidae_G_X	Strobilidiidae_G_X_sp.		19659	278	1	0	0	18124	123	1058	75
MISEQ-M2024_72_000000000-APPBB_1_1114_25239_7052	Autotroph	HM991689.1.1762_U	Eukaryota	Stramenopiles	Ochrophyta	Bacillariophyta	Bacillariophyta_X	Polar-centric-Mediophyceae	Thalassiosira	Thalassiosira_concaviuscula		19566	17056	58	995	110	614	58	649	26
MISEQ-M2024_71_000000000-AW1Y9_1_2104_12056_17065	Autotroph	EF526943.1.1394_U	Eukaryota	Stramenopiles	Ochrophyta	Bacillariophyta	Bacillariophyta_X	Polar-centric-Mediophyceae	Cyclotella	Cyclotella_sp.		18679	11368	1933	1883	2951	39	36	85	384
MISEQ-M2024_71_000000000-AW1Y9_1_1115_10400_18306	Mixotroph	HG005135.1.1634_U	Eukaryota	Alveolata	Dinophyta	Dinophyceae	Dinophyceae_X	Dinophyceae_XX	Gymnodinium	Gymnodinium_dorsalisulcum		17587	1070	3805	4356	1272	1031	2246	1774	2033
MISEQ-M2024_72_000000000-APPBB_1_1101_5744_13175	Heterotroph	KJ761932.1.1774_U	Eukaryota	Alveolata	Ciliophora	Spirotrichea	Strombidiida	Strombidiidae_R	Strombidium_R	Strombidium_R_sp.		16099	1100	7	215	51	3004	9614	1210	898
MISEQ-M2024_72_000000000-APPBB_1_1102_19380_9314	Mixotroph	AB183584.1.1743_U	Eukaryota	Archaeplastida	Chlorophyta	Trebouxiophyceae	Chlorellales	Chlorellales_X	Picochlorum	Picochlorum_sp.		13398	117	11	9820	3330	43	42	29	6
MISEQ-M2024_71_000000000-AW1Y9_1_1101_11503_11612	Autotroph	KF925333.1.1652_U	Eukaryota	Stramenopiles	Ochrophyta	Bacillariophyta	Bacillariophyta_X	Polar-centric-Mediophyceae	Minutocellus	Minutocellus_polymorphus		11083	79	13	10690	286	9	3	3	0
MISEQ-M2024_71_000000000-AW1Y9_1_1102_29049_15045	Mixotroph	FJ431465.1.841_U	Eukaryota	Hacrobia	Cryptophyta	Cryptophyceae	Cryptophyceae_X	Cryptomonadales	Cryptomonadales_X	Cryptomonadales_X_sp.		9122	1336	207	252	170	2701	3440	590	426
MISEQ-M2024_71_000000000-AW1Y9_1_1101_17841_22404	NA	JN832710.1.1770_U	Eukaryota	Alveolata	Dinophyta	Dinophyceae	Dinophyceae_X	Dinophyceae_XX	Dinophyceae_XXX	Dinophyceae_XXX_sp.		9021	5	2099	11	9	5	887	10	5995
M01639_87_000000000-B873J_1_1102_20122_18617	Parasite	HQ865181.1.878_U	Eukaryota	Alveolata	Dinophyta	Syndiniales	Dino-Group-II	Dino-Group-II-Clade-1	Dino-Group-II-Clade-1_X	Dino-Group-II-Clade-1_X_sp.		8719	1	0	0	0	19	120	8517	62
MISEQ-M2024_71_000000000-AW1Y9_1_1117_23626_4101	Parasite	KJ762683.1.1791_U	Eukaryota	Alveolata	Dinophyta	Syndiniales	Dino-Group-I	Dino-Group-I-Clade-1	Dino-Group-I-Clade-1_X	Dino-Group-I-Clade-1_X_sp.		8245	230	4827	61	2106	240	667	11	103
M01639_87_000000000-B873J_1_1104_24559_17241	Mixotroph	U14384.1.1808_U	Eukaryota	Stramenopiles	Ochrophyta	Dictyochophyceae	Dictyochophyceae_X	Pedinellales	Apedinella	Apedinella_radians		7782	42	0	0	2	205	144	7276	113
MISEQ-M2024_72_000000000-APPBB_1_1108_16368_22778	Heterotroph	KF130560.1.1765_U	Eukaryota	Hacrobia	Picozoa	Picozoa_X	Picozoa_XX	Picozoa_XXX	Picozoa_XXXX	Picozoa_XXXX_sp.		6749	1882	86	115	22	2813	130	772	929
MISEQ-M2024_72_000000000-APPBB_1_1101_3445_11787	NA	HQ866180.1.885_U	Eukaryota	Stramenopiles	Ochrophyta	Chrysophyceae	Chrysophyceae_X	Chrysophyceae_Clade-C	Chrysophyceae_Clade-C_X	Chrysophyceae_Clade-C_X_sp.		5981	529	10	0	0	4976	218	119	129
MISEQ-M2024_72_000000000-APPBB_1_2101_6403_3882	Mixotroph	HQ866517.1.900_U	Eukaryota	Stramenopiles	Ochrophyta	Dictyochophyceae	Dictyochophyceae_X	Pedinellales	Pedinellales_X	Pedinellales_X_sp.		5686	240	0	0	0	4470	145	516	315
MISEQ-M2024_72_000000000-APPBB_1_1103_7504_15026	Autotroph	JN862911.1.1674_U	Eukaryota	Archaeplastida	Chlorophyta	Mamiellophyceae	Mamiellales	Bathycoccaceae	Ostreococcus	Ostreococcus_mediterraneus		5436	4529	197	0	2	158	39	252	259
MISEQ-M2024_71_000000000-AW1Y9_1_1114_4211_16516	Heterotroph	DQ388461.1.1689_U	Eukaryota	Alveolata	Dinophyta	Dinophyceae	Dinophyceae_X	Noctilucales	Noctiluca	Noctiluca_scintillans		5310	51	5122	8	22	0	107	0	0
MISEQ-M2024_72_000000000-APPBB_1_2115_28602_16080	Mixotroph	KT860896	Eukaryota	Archaeplastida	Chlorophyta	Trebouxiophyceae	Chlorellales	Chlorellales_X	Picochlorum	Picochlorum_sp.		5191	106	59	3213	1767	21	14	9	2
MISEQ-M2024_72_000000000-APPBB_1_1115_24310_14692	Heterotroph	DQ393786.1.1728_U	Eukaryota	Alveolata	Ciliophora	Spirotrichea	Choreotrichida	Strombidinopsidae	Parastrombidinopsis	Parastrombidinopsis_minima		4683	553	0	4098	32	0	0	0	0
MISEQ-M2024_72_000000000-APPBB_1_2102_8071_19565	Heterotroph	EF527009.1.1547_U	Eukaryota	Stramenopiles	Stramenopiles_X	MAST	MAST-1	MAST-1C	MAST-1C_X	MAST-1C_X_sp.		4474	138	63	7	72	911	373	1695	1215
MISEQ-M2024_71_000000000-AW1Y9_1_1101_19527_18454	Mixotroph	U27498.1.1798_U	Eukaryota	Alveolata	Dinophyta	Dinophyceae	Dinophyceae_X	Dinophyceae_XX	Alexandrium	Alexandrium_margalefii		4451	57	3653	1	277	6	64	23	370
MISEQ-M2024_71_000000000-AW1Y9_1_1104_16880_2379	Parasite	KJ759436.1.1803_U	Eukaryota	Alveolata	Dinophyta	Syndiniales	Dino-Group-II	Dino-Group-II-Clade-8	Dino-Group-II-Clade-8_X	Dino-Group-II-Clade-8_X_sp.		4423	12	2	1	0	2899	170	1327	12
MISEQ-M2024_71_000000000-AW1Y9_1_2116_10591_15184	Autotroph	KC284713.1.1644_U	Eukaryota	Stramenopiles	Ochrophyta	Bacillariophyta	Bacillariophyta_X	Polar-centric-Mediophyceae	Thalassiosira	Thalassiosira_profunda		4400	2045	638	4	40	101	1412	32	128
MISEQ-M2024_71_000000000-AW1Y9_1_1110_6247_9863	Autotroph	KC488346.1.1634_U	Eukaryota	Archaeplastida	Chlorophyta	Mamiellophyceae	Mamiellales	Mamiellaceae	Micromonas	Micromonas_bravo_Clade-B.E.3		4174	729	30	1	12	1315	976	384	727
M01639_87_000000000-B873J_1_1105_20064_5636	NA	DQ386750.1.1539_U	Eukaryota	Alveolata	Dinophyta	Dinophyceae	Dinophyceae_X	Dinophyceae_XX	Gymnodinium	Gymnodinium_sp.		3842	152	43	21	52	2850	381	343	0
M01639_87_000000000-B873J_1_1105_14019_10498	Parasite	FJ349697.1.1053_U	Eukaryota	Alveolata	Dinophyta	Syndiniales	Dino-Group-II	Dino-Group-II-Clade-2	Dino-Group-II-Clade-2_X	Dino-Group-II-Clade-2_X_sp.		3835	101	35	0	106	747	2773	49	24
MISEQ-M2024_71_000000000-AW1Y9_1_1104_16985_2999	Mixotroph	HQ866206.1.908_U	Eukaryota	Stramenopiles	Ochrophyta	Dictyochophyceae	Dictyochophyceae_X	Pedinellales	Pedinellales_X	Pedinellales_X_sp.		3834	766	32	0	0	1829	90	740	377
MISEQ-M2024_71_000000000-AW1Y9_1_1114_24068_13113	Mixotroph	HQ867027.1.870_U	Eukaryota	Archaeplastida	Chlorophyta	Chlorodendrophyceae	Chlorodendrales	Chlorodendraceae	Chlorodendrales_XX	Chlorodendrales_XX_sp.		3770	463	567	1349	401	5	83	883	19
MISEQ-M2024_71_000000000-AW1Y9_1_1119_11933_7790	NA	KJ762765.1.1799_U	Eukaryota	Alveolata	Dinophyta	Dinophyceae	Dinophyceae_X	Dinophyceae_XX	Dinophyceae_XXX	Dinophyceae_XXX_sp.		3667	1165	246	194	1703	241	109	1	8
MISEQ-M2024_71_000000000-AW1Y9_1_2104_14605_11856	Mixotroph	JQ315569.1.1670_U	Eukaryota	Archaeplastida	Chlorophyta	Chlorophyceae	Sphaeropleales	Sphaeropleales_X	Scenedesmus	Scenedesmus_sp.		3385	106	741	422	371	143	1192	69	341
MISEQ-M2024_71_000000000-AW1Y9_1_1101_3002_16896	Autotroph	DQ514863.1.1766_U	Eukaryota	Stramenopiles	Ochrophyta	Bacillariophyta	Bacillariophyta_X	Polar-centric-Mediophyceae	Thalassiosira	Thalassiosira_pseudonana		3188	1205	1656	14	55	106	68	59	25
M02042_90_000000000-B8784_1_1102_11881_16977	Heterotroph	HQ867521.1.880_U	Eukaryota	Hacrobia	Picozoa	Picozoa_X	Picozoa_XX	Picozoa_XXX	Picozoa_XXXX	Picozoa_XXXX_sp.		2774	472	3	22	4	69	24	2049	131
M01639_87_000000000-B873J_1_1111_25475_5761	Autotroph	AB045591.1.1758_U	Eukaryota	Archaeplastida	Rhodophyta	Rhodellophyceae	Rhodellales	Rhodellales_X	Rhodella	Rhodella_sp.		2742	1	0	0	0	13	0	2511	217
MISEQ-M2024_72_000000000-APPBB_1_1104_16224_3117	Heterotroph	AJ786648.1.1805_U	Eukaryota	Alveolata	Ciliophora	Spirotrichea	Choreotrichida	Strombidinopsidae	Parastrombidinopsis	Parastrombidinopsis_shimi		2647	444	27	2164	12	0	0	0	0
MISEQ-M2024_72_000000000-APPBB_1_1106_7427_7765	Heterotroph	HM749922.1.1458_U	Eukaryota	Alveolata	Ciliophora	Spirotrichea	Strombidiida_B	Strombidiida_B_X	Strombidiida_B_XX	Strombidiida_B_XX_sp.		2586	1577	152	9	6	222	432	86	102
MISEQ-M2024_71_000000000-AW1Y9_1_1111_15499_17984	Mixotroph	HF952577.1.1451_U	Eukaryota	Hacrobia	Cryptophyta	Cryptophyceae	Cryptophyceae_X	Cryptomonadales	Rhodomonas	Rhodomonas_sp.		2578	2040	28	98	69	154	10	135	44
M02042_90_000000000-B8784_1_1111_3172_16788	Heterotroph	AY046635.1.1174_U	Eukaryota	Alveolata	Ciliophora	Spirotrichea	Choreotrichida	Strobilidiidae_A	Rimostrombidium_A	Rimostrombidium_A_sp.		2550	137	0	0	0	2384	29	0	0
MISEQ-M2024_71_000000000-AW1Y9_1_2116_15239_17949	Mixotroph	KT860909	Eukaryota	Archaeplastida	Chlorophyta	Prasino-Clade-V	Pseudoscourfieldiales	Pycnococcaceae	Pycnococcus	Pycnococcus_provasolii		2549	7	172	4	2364	0	2	0	0
MISEQ-M2024_71_000000000-AW1Y9_1_1119_21092_22829	Parasite	GU819763.1.1394_U	Eukaryota	Alveolata	Dinophyta	Syndiniales	Dino-Group-II	Dino-Group-II-Clade-1	Dino-Group-II-Clade-1_X	Dino-Group-II-Clade-1_X_sp.		2533	24	204	144	2054	22	53	23	9
MISEQ-M2024_71_000000000-AW1Y9_1_1103_14113_15839	Mixotroph	KJ763323.1.1799_U	Eukaryota	Alveolata	Dinophyta	Dinophyceae	Dinophyceae_X	Dinophyceae_XX	Tripos	Tripos_furca		2470	10	519	3	490	47	841	14	546
MISEQ-M2024_71_000000000-AW1Y9_1_1101_15211_21922	Heterotroph	JQ967324.1.1669_U	Eukaryota	Stramenopiles	Ochrophyta	Chrysophyceae	Chrysophyceae_X	Chrysophyceae_Clade-F	Paraphysomonas	Paraphysomonas_sp.		2369	319	93	5	8	822	284	641	197
M02042_90_000000000-B8784_1_1116_3582_8278	Autotroph	AJ535163.1.1804_U	Eukaryota	Stramenopiles	Ochrophyta	Bacillariophyta	Bacillariophyta_X	Raphid-pennate	Undatella	Undatella_sp.		2357	0	0	0	0	1	0	2259	97
MISEQ-M2024_71_000000000-AW1Y9_1_1101_21572_1314	Autotroph	KJ763845.1.1775_U	Eukaryota	Archaeplastida	Chlorophyta	Mamiellophyceae	Mamiellales	Bathycoccaceae	Bathycoccus	Bathycoccus_prasinos		2355	209	32	170	11	810	884	126	113
MISEQ-M2024_71_000000000-AW1Y9_1_1101_10007_10592	Parasite	KF130083.1.1757_U	Eukaryota	Alveolata	Dinophyta	Syndiniales	Dino-Group-II	Dino-Group-II-Clade-17	Dino-Group-II-Clade-17_X	Dino-Group-II-Clade-17_X_sp.		2100	5	13	2	2038	20	4	1	17
MISEQ-M2024_72_000000000-APPBB_1_1102_25032_23081	Parasite	AB287418.1.4117_R	Eukaryota	Stramenopiles	Stramenopiles_X	Oomycota	Oomycota_X	Olpidophydiales	Olpidiopsis	Olpidiopsis_porphyrae		2094	232	1847	1	3	0	0	4	7
M01639_87_000000000-B873J_1_1117_11332_14065	Heterotroph	AB275039.1.1729_U	Eukaryota	Stramenopiles	Stramenopiles_X	MAST	MAST-12	MAST-12E	MAST-12E_X	MAST-12E_X_sp.		2075	2	0	0	0	0	0	2057	16
M02042_90_000000000-B8784_1_2108_7771_15465	Heterotroph	AB716918.1.1761_U	Eukaryota	Alveolata	Dinophyta	Dinophyceae	Dinophyceae_X	Dinophyceae_XX	Protoperidinium	Protoperidinium_tricingulatum		1993	56	80	113	253	23	51	1319	98
MISEQ-M2024_71_000000000-AW1Y9_1_1109_11269_12684	Heterotroph	KC488368.1.1648_U	Eukaryota	Alveolata	Ciliophora	Spirotrichea	Choreotrichida	Strobilidiidae_I	Pelagostrobilidium	Pelagostrobilidium_neptuni		1923	521	79	0	5	578	668	17	55
MISEQ-M2024_71_000000000-AW1Y9_1_1113_25083_18189	Autotroph	KT860912	Eukaryota	Archaeplastida	Chlorophyta	Mamiellophyceae	Mamiellales	Bathycoccaceae	Ostreococcus	Ostreococcus_tauri		1834	219	21	301	1127	107	59	0	0
MISEQ-M2024_71_000000000-AW1Y9_1_1102_13226_1179	Heterotroph	JX178889.1.1761_U	Eukaryota	Alveolata	Ciliophora	Spirotrichea	Tintinnida	TIN_07	Tintinnopsis_07	Tintinnopsis_07_sp.		1674	1393	2	30	242	6	0	1	0
MISEQ-M2024_72_000000000-APPBB_1_1116_13354_16408	Autotroph	AJ535170.1.1763_U	Eukaryota	Stramenopiles	Ochrophyta	Bacillariophyta	Bacillariophyta_X	Polar-centric-Mediophyceae	Thalassiosira	Thalassiosira_weissflogii		1621	24	4	967	4	31	9	528	54
M02042_90_000000000-B8784_1_2103_25707_12583	Autotroph	KF177774.1.1713_U	Eukaryota	Stramenopiles	Ochrophyta	Bacillariophyta	Bacillariophyta_X	Raphid-pennate	Navicula	Navicula_pulchripora		1592	1522	4	58	4	4	0	0	0
MISEQ-M2024_71_000000000-AW1Y9_1_1110_7707_12126	Parasite	KJ760683.1.1795_U	Eukaryota	Alveolata	Dinophyta	Syndiniales	Dino-Group-II	Dino-Group-II-Clade-10-and-11	Dino-Group-II-Clade-10-and-11_X	Dino-Group-II-Clade-10-and-11_X_sp.		1554	19	408	1	1020	28	42	2	34
MISEQ-M2024_72_000000000-APPBB_1_1113_17540_10596	Heterotroph	HQ394065.1.818_U	Eukaryota	Alveolata	Ciliophora	Spirotrichea	Tintinnida	Tintinnida_X	Tintinnida_XX	Tintinnida_XX_sp.		1536	84	11	4	73	60	1303	1	0
MISEQ-M2024_71_000000000-AW1Y9_1_1105_3497_9960	Heterotroph	KJ609049.1.1749_U	Eukaryota	Alveolata	Ciliophora	Spirotrichea	Strombidiida	Strombidiidae_N	Strombidium_N	Strombidium_guangdongense		1525	1427	13	53	10	22	0	0	0
MISEQ-M2024_71_000000000-AW1Y9_1_1103_13408_4170	Autotroph	DQ310187.1.1545_U	Eukaryota	Stramenopiles	Ochrophyta	Bacillariophyta	Bacillariophyta_X	Polar-centric-Mediophyceae	Chaetoceros	Chaetoceros_muellerii		1495	24	319	0	1008	27	111	1	5
MISEQ-M2024_71_000000000-AW1Y9_1_2116_11273_4094	Autotroph	FJ354066.1.1046_U	Eukaryota	Stramenopiles	Ochrophyta	Bacillariophyta	Bacillariophyta_X	Polar-centric-Mediophyceae	Chaetoceros	Chaetoceros_pumilum		1475	12	25	426	984	5	6	16	1
MISEQ-M2024_72_000000000-APPBB_1_1119_26237_15493	Heterotroph	FN263028.1.1816_U	Eukaryota	Stramenopiles	Stramenopiles_X	MAST	MAST-6	MAST-6_X	MAST-6_XX	MAST-6_XX_sp.		1450	188	0	0	0	810	369	50	33
MISEQ-M2024_71_000000000-AW1Y9_1_1119_25736_17301	Autotroph	AB847418.1.1763_U	Eukaryota	Stramenopiles	Ochrophyta	Bacillariophyta	Bacillariophyta_X	Polar-centric-Mediophyceae	Chaetoceros	Chaetoceros_socialis		1322	142	343	0	3	151	531	40	112
MISEQ-M2024_72_000000000-APPBB_1_1116_22328_20485	Autotroph	AB948148.1.1764_U	Eukaryota	Stramenopiles	Ochrophyta	Bacillariophyta	Bacillariophyta_X	Polar-centric-Mediophyceae	Skeletonema	Skeletonema_pseudocostatum		1306	124	10	632	27	25	5	161	322
M01639_87_000000000-B873J_1_1108_18045_19030	Parasite	KJ760825.1.1794_U	Eukaryota	Alveolata	Dinophyta	Syndiniales	Dino-Group-I	Dino-Group-I-Clade-1	Dino-Group-I-Clade-1_X	Dino-Group-I-Clade-1_X_sp.		1294	0	0	0	109	214	936	7	28
MISEQ-M2024_71_000000000-AW1Y9_1_1117_9030_8554	Heterotroph	KU715759.1.1764_U	Eukaryota	Alveolata	Ciliophora	Spirotrichea	Tintinnida	Eutintinnidae	Eutintinnus	Eutintinnus_sp.		1259	3	0	476	5	0	0	775	0
M01639_87_000000000-B873J_1_1112_19361_13148	Heterotroph	FJ431600.1.822_U	Eukaryota	Stramenopiles	Stramenopiles_X	MAST	MAST-6	MAST-6_X	MAST-6_XX	MAST-6_XX_sp.		1256	55	0	0	0	980	2	142	77
M02042_90_000000000-B8784_1_1110_12955_5378	Parasite	AB191411.1.1710_U	Eukaryota	Rhizaria	Cercozoa	Filosa-Imbricatea	Filosa-Imbricatea_X	Novel-clade-2	Novel-clade-2_X	Novel-clade-2_X_sp.		1234	188	0	0	0	10	2	452	582
M01639_87_000000000-B873J_1_1101_10453_8104	Autotroph	DQ514878.1.1705_U	Eukaryota	Stramenopiles	Ochrophyta	Bacillariophyta	Bacillariophyta_X	Polar-centric-Mediophyceae	Thalassiosira	Thalassiosira_oceanica		1230	234	17	200	5	113	290	289	82
MISEQ-M2024_72_000000000-APPBB_1_1103_7200_4914	Autotroph	FJ349772.1.1052_U	Eukaryota	Stramenopiles	Ochrophyta	Bacillariophyta	Bacillariophyta_X	Polar-centric-Mediophyceae	Skeletonema	Skeletonema_sp.		1166	625	34	100	28	99	216	16	48
MISEQ-M2024_72_000000000-APPBB_1_1111_12887_8532	Heterotroph	FJ467492.1.1212_U	Eukaryota	Alveolata	Dinophyta	Dinophyceae	Dinophyceae_X	Dinophyceae_XX	Warnowia	Warnowia_sp.		1161	37	169	1	376	43	110	35	390
M01639_87_000000000-B873J_1_1101_10109_6734	Heterotroph	KU715776.1.1728_U	Eukaryota	Alveolata	Ciliophora	Spirotrichea	Tintinnida	TIN_09	Tintinnopsis_09	Tintinnopsis_ventricosoides		1140	63	0	0	0	707	34	324	12
MISEQ-M2024_71_000000000-AW1Y9_1_1104_16702_18172	Heterotroph	KF130398.1.1603_U	Eukaryota	Alveolata	Ciliophora	Litostomatea	Haptoria	Didiniidae	Didiniidae_X	Didiniidae_X_sp.		1105	60	0	1034	11	0	0	0	0
MISEQ-M2024_72_000000000-APPBB_1_2103_19459_24776	Mixotroph	KC488398.1.1625_U	Eukaryota	Hacrobia	Cryptophyta	Cryptophyceae	Cryptophyceae_X	Cryptomonadales	Cryptomonadales_X	Cryptomonadales_X_sp.		1037	592	28	136	30	196	24	24	7
M01639_87_000000000-B873J_1_1105_13746_23733	Autotroph	KJ763330.1.1777_U	Eukaryota	Archaeplastida	Chlorophyta	Mamiellophyceae	Mamiellales	Mamiellaceae	Micromonas	Micromonas_commoda_Clade-A.ABC.1-2		1002	61	0	0	0	54	77	326	484
MISEQ-M2024_71_000000000-AW1Y9_1_1102_19374_4751	Parasite	KJ759274.1.1796_U	Eukaryota	Alveolata	Dinophyta	Syndiniales	Dino-Group-II	Dino-Group-II-Clade-2	Dino-Group-II-Clade-2_X	Dino-Group-II-Clade-2_X_sp.		961	244	0	0	670	46	1	0	0
MISEQ-M2024_71_000000000-AW1Y9_1_1102_20454_22694	NA	KJ759718.1.1784_U	Eukaryota	Alveolata	Dinophyta	Dinophyceae	Dinophyceae_X	Dinophyceae_XX	Dinophyceae_XXX	Dinophyceae_XXX_sp.		949	17	113	8	431	48	268	28	36
MISEQ-M2024_71_000000000-AW1Y9_1_1111_14691_8952	Mixotroph	GU823438.1.1073_U	Eukaryota	Stramenopiles	Stramenopiles_X	MOCH	MOCH-5	MOCH-5_X	MOCH-5_XX	MOCH-5_XX_sp.		922	0	0	4	918	0	0	0	0
MISEQ-M2024_72_000000000-APPBB_1_1113_4558_16772	Heterotroph	DQ455704.1.1287_U	Eukaryota	Stramenopiles	Stramenopiles_X	MAST	MAST-12	MAST-12A	MAST-12A_X	MAST-12A_X_sp.		913	28	298	0	1	0	4	3	579
MISEQ-M2024_71_000000000-AW1Y9_1_1106_21022_19245	Autotroph	GU823503.1.1391_U	Eukaryota	Stramenopiles	Ochrophyta	Bacillariophyta	Bacillariophyta_X	Polar-centric-Mediophyceae	Chaetoceros	Chaetoceros_muellerii		878	252	22	0	0	0	0	63	541
M02042_90_000000000-B8784_1_2112_13362_16289	Autotroph	AB275081.1.1673_U	Eukaryota	Archaeplastida	Chlorophyta	Mamiellophyceae	Dolichomastigales	Dolichomastigaceae	Dolichomastigaceae-B	Dolichomastigaceae-B_sp.		849	62	0	0	0	374	11	121	281
MISEQ-M2024_71_000000000-AW1Y9_1_1104_23116_6739	Heterotroph	KJ925481.1.1692_U	Eukaryota	Hacrobia	Katablepharidophyta	Katablepharidaceae	Katablepharidales	Katablepharidales_X	Katablepharidales_XX	Katablepharidales_XX_sp.		842	124	19	10	0	314	259	58	58
M01639_87_000000000-B873J_1_1117_8888_14409	Heterotroph	FN689908.1.1661_U	Eukaryota	Alveolata	Ciliophora	Spirotrichea	Choreotrichida	Strobilidiidae_A	Rimostrombidium_A	Rimostrombidium_A_sp.		829	0	0	0	0	28	194	560	47
MISEQ-M2024_72_000000000-APPBB_1_1108_15012_2138	Parasite	KC488458.1.1677_U	Eukaryota	Alveolata	Dinophyta	Syndiniales	Dino-Group-I	Dino-Group-I-Clade-4	Dino-Group-I-Clade-4_X	Dino-Group-I-Clade-4_X_sp.		821	16	760	4	4	14	15	4	4
MISEQ-M2024_71_000000000-AW1Y9_1_1111_17110_21910	Autotroph	GQ468539.1.1784_U	Eukaryota	Stramenopiles	Ochrophyta	Bacillariophyta	Bacillariophyta_X	Raphid-pennate	Cylindrotheca	Cylindrotheca_closterium		816	48	89	55	3	8	1	611	1
MISEQ-M2024_71_000000000-AW1Y9_1_1102_14899_6075	Mixotroph	AY665097.1.1724_U	Eukaryota	Hacrobia	Cryptophyta	Cryptophyceae	Cryptophyceae_X	Cryptomonadales	Cryptomonadales_X	Cryptomonadales_X_sp.		810	57	214	0	44	165	295	22	13
MISEQ-M2024_71_000000000-AW1Y9_1_1104_17630_13488	Autotroph	FJ222752.1.1219_U	Eukaryota	Stramenopiles	Ochrophyta	Bacillariophyta	Bacillariophyta_X	Raphid-pennate	Pseudo-nitzschia	Pseudo-nitzschia_turgidula		808	51	36	2	466	20	152	19	62
M01639_87_000000000-B873J_1_1105_16608_18649	Autotroph	EU143436.1.890_U	Eukaryota	Archaeplastida	Chlorophyta	Mamiellophyceae	Mamiellales	Mamiellaceae	Mantoniella	Mantoniella_sp.		807	171	7	16	56	22	2	314	219
M02042_90_000000000-B8784_1_1102_19127_12731	Autotroph	HQ680518.1.1777_U	Eukaryota	Stramenopiles	Ochrophyta	Bacillariophyta	Bacillariophyta_X	Raphid-pennate	Cymbella	Cymbella_calida		807	17	10	4	2	1	1	752	20
M01639_87_000000000-B873J_1_2104_11293_16131	Heterotroph	KJ609052.1.1719_U	Eukaryota	Alveolata	Ciliophora	Spirotrichea	Strombidiida	Strombidiidae_K	Strombidium_K	Strombidium_triquetrum		806	742	0	15	1	38	0	10	0
M01639_87_000000000-B873J_1_1106_19112_6772	Parasite	KC488588.1.1711_U	Eukaryota	Rhizaria	Cercozoa	Filosa-Thecofilosea	Cryomonadida	Cryothecomonas-lineage	Cryothecomonas	Cryothecomonas_sp.		799	52	19	2	1	359	52	183	131
MISEQ-M2024_71_000000000-AW1Y9_1_2111_2244_12951	Mixotroph	AB088302.1.1802_U	Eukaryota	Alveolata	Dinophyta	Dinophyceae	Dinophyceae_X	Dinophyceae_XX	Alexandrium	Alexandrium_pseudogoniaulax		773	0	286	0	487	0	0	0	0
M02042_90_000000000-B8784_1_1108_19233_6352	Heterotroph	KJ757781.1.1775_U	Eukaryota	Alveolata	Ciliophora	Spirotrichea	Strombidiida	Strombidiidae_H	Strombidiidae_H_X	Strombidiidae_H_X_sp.		771	129	107	64	13	63	55	185	155
M02042_90_000000000-B8784_1_1103_25731_6597	Autotroph	HM997202.1.812_U	Eukaryota	Archaeplastida	Chlorophyta	Mamiellophyceae	Dolichomastigales	Crustomastigaceae	Crustomastigaceae-AB	Crustomastigaceae-AB_sp.		760	1	0	0	0	347	21	167	224
MISEQ-M2024_71_000000000-AW1Y9_1_1102_4676_11636	Heterotroph	KJ762967.1.1799_U	Eukaryota	Hacrobia	Katablepharidophyta	Katablepharidaceae	Katablepharidales	Katablepharidales_X	Leucocryptos	Leucocryptos_marina		758	425	100	12	89	65	53	5	9
M02042_90_000000000-B8784_1_1103_23483_22677	Autotroph	KC309475.1.1620_U	Eukaryota	Stramenopiles	Ochrophyta	Bacillariophyta	Bacillariophyta_X	Raphid-pennate	Achnanthes	Achnanthes_sp.		718	0	0	0	0	0	0	711	7
M02042_90_000000000-B8784_1_2117_11388_20997	Parasite	EF100270.1.1404_U	Eukaryota	Stramenopiles	Stramenopiles_X	Labyrinthulea	Labyrinthulales	Labyrinthulaceae	Labyrinthulaceae_X	Labyrinthulaceae_X_sp.		691	3	7	0	0	3	0	632	46
MISEQ-M2024_71_000000000-AW1Y9_1_2105_11886_7767	NA	HQ867499.1.956_U	Eukaryota	Stramenopiles	Ochrophyta	Chrysophyceae	Chrysophyceae_X	Chrysophyceae_Clade-H	Chrysophyceae_Clade-H_X	Chrysophyceae_Clade-H_X_sp.		687	117	4	0	0	318	26	150	72
M01639_87_000000000-B873J_1_2104_19113_23699	Heterotroph	DQ386758.1.1504_U	Eukaryota	Alveolata	Ciliophora	Litostomatea	Cyclotrichia	Cyclotrichia_X	Cyclotrichia_XX	Cyclotrichia_XX_sp.		681	140	0	0	0	364	75	99	3
MISEQ-M2024_71_000000000-AW1Y9_1_1115_11527_4768	Heterotroph	KF130510.1.1768_U	Eukaryota	Stramenopiles	Stramenopiles_X	MAST	MAST-4	MAST-4B	MAST-4B_X	MAST-4B_X_sp.		672	100	325	0	204	22	7	3	11
MISEQ-M2024_71_000000000-AW1Y9_1_1101_23430_8686	Heterotroph	HQ869169.1.873_U	Eukaryota	Stramenopiles	Stramenopiles_X	MAST	MAST-3	MAST-3C	MAST-3C_X	MAST-3C_X_sp.		666	46	617	0	3	0	0	0	0
M02042_90_000000000-B8784_1_1117_12497_5730	Autotroph	AJ810857.1.1807_U	Eukaryota	Stramenopiles	Ochrophyta	Bacillariophyta	Bacillariophyta_X	Polar-centric-Mediophyceae	Thalassiosira	Thalassiosira_concaviuscula		665	271	4	0	0	244	24	116	6
M01639_87_000000000-B873J_1_1111_21818_3078	Mixotroph	FJ431405.1.832_U	Eukaryota	Archaeplastida	Chlorophyta	Pyramimonadales	Pyramimonadales_X	Pyramimonadales_XX	Pyramimonas	Pyramimonas_australis		649	299	2	8	1	176	49	110	4
MISEQ-M2024_71_000000000-AW1Y9_1_1103_7395_7861	NA	FR874689.1.1782_U	Eukaryota	Stramenopiles	Ochrophyta	Chrysophyceae	Chrysophyceae_X	Chrysophyceae_Clade-H	Chrysophyceae_Clade-H_X	Chrysophyceae_Clade-H_X_sp.		629	62	4	0	0	124	15	268	156
M02042_90_000000000-B8784_1_1106_21521_15290	Mixotroph	KC488600.1.1687_U	Eukaryota	Stramenopiles	Ochrophyta	Dictyochophyceae	Dictyochophyceae_X	Pedinellales	Pedinellales_X	Pedinellales_X_sp.		627	1	0	0	0	12	32	349	233
MISEQ-M2024_72_000000000-APPBB_1_1118_28423_17887	Heterotroph	KJ763374.1.1779_U	Eukaryota	Alveolata	Ciliophora	Spirotrichea	Strombidiida	Strombidiidae_M	Strombidium_M	Strombidium_M_sp.		620	30	21	21	3	60	33	76	376
M01639_87_000000000-B873J_1_1107_22127_10661	Parasite	KJ759387.1.1799_U	Eukaryota	Alveolata	Dinophyta	Syndiniales	Dino-Group-III	Dino-Group-III_X	Dino-Group-III_XX	Dino-Group-III_XX_sp.		618	6	48	0	9	55	334	55	111
MISEQ-M2024_71_000000000-AW1Y9_1_2115_16564_7505	Parasite	FJ800616.1.1359_U	Eukaryota	Stramenopiles	Stramenopiles_X	Labyrinthulea	Thraustochytriales	Thraustochytriaceae	Thraustochytriaceae_X	Thraustochytriaceae_X_sp.		611	185	63	17	58	90	33	64	101
MISEQ-M2024_71_000000000-AW1Y9_1_1102_20461_21335	Autotroph	HQ912669.1.1636_U	Eukaryota	Stramenopiles	Ochrophyta	Bacillariophyta	Bacillariophyta_X	Polar-centric-Mediophyceae	Cerataulina	Cerataulina_pelagica		588	81	44	0	113	0	1	128	221
MISEQ-M2024_71_000000000-AW1Y9_1_1101_20355_23782	Heterotroph	AY749481.1.1579_U	Eukaryota	Hacrobia	Centroheliozoa	Centroheliozoa_X	Pterocystida	Pterocystidae	Pterocystis	Pterocystis_sp.		587	164	8	1	404	0	0	10	0
M02042_90_000000000-B8784_1_1116_12713_10838	Autotroph	KC147240.1.836_U	Eukaryota	Archaeplastida	Chlorophyta	Mamiellophyceae	Dolichomastigales	Dolichomastigaceae	Dolichomastigaceae-B	Dolichomastigaceae-B_sp.		586	3	0	0	0	506	15	36	26
MISEQ-M2024_72_000000000-APPBB_1_1110_21620_12239	Autotroph	KC814810.1.1751_U	Eukaryota	Stramenopiles	Ochrophyta	Bacillariophyta	Bacillariophyta_X	Radial-centric-basal-Coscinodiscophyceae	Leptocylindrus	Leptocylindrus_aporus		585	1	1	0	0	0	0	118	465
M02042_90_000000000-B8784_1_1106_5047_14281	Heterotroph	FJ422992.1.1775_U	Eukaryota	Alveolata	Ciliophora	Spirotrichea	Strombidiida	Strombidiidae	Strombidium	Strombidium_conicum		583	357	0	147	4	6	1	68	0
M01639_87_000000000-B873J_1_1117_25478_8030	Parasite	HQ866467.1.890_U	Eukaryota	Stramenopiles	Stramenopiles_X	Pirsonia_Clade	Pirsonia_Clade_X	Pirsonia_Clade_XX	Pirsonia_Clade__XXX	Pirsonia_Clade__XXX_sp.		579	8	1	60	0	163	0	342	5
M02042_90_000000000-B8784_1_2114_14855_20594	Parasite	DQ303922.1.1816_U	Eukaryota	Rhizaria	Cercozoa	Filosa-Thecofilosea	Ebriida	Ebriidae	Ebria	Ebria_tripartita		569	277	2	0	0	0	2	209	79
M02042_90_000000000-B8784_1_1119_11084_21527	Heterotroph	EF043285.1.1782_U	Eukaryota	Stramenopiles	Ochrophyta	Chrysophyceae	Chrysophyceae_X	Chrysophyceae_Clade-C	Pedospumella	Pedospumella_encystans		544	12	0	0	0	58	3	451	20
M01639_87_000000000-B873J_1_1103_24309_20020	Heterotroph	KJ763292.1.1781_U	Eukaryota	Alveolata	Ciliophora	Spirotrichea	Strombidiida_G	Strombidiida_G_X	Strombidiida_G_XX	Strombidiida_G_XX_sp.		536	1	11	0	0	18	180	12	314
M01639_87_000000000-B873J_1_2112_19506_21899	Mixotroph	GU067821.1.1606_U	Eukaryota	Archaeplastida	Chlorophyta	Chlorophyceae	Chlamydomonadales	Chlamydomonadales_X	Chlamydomonadales_XX	Chlamydomonadales_XX_sp.		529	10	2	0	1	132	10	362	12
MISEQ-M2024_71_000000000-AW1Y9_1_1103_7011_8605	NA	FJ832114.1.1588_U	Eukaryota	Alveolata	Dinophyta	Dinophyceae	Dinophyceae_X	Dinophyceae_XX	Dinophyceae_XXX	Dinophyceae_XXX_sp.		529	0	0	466	63	0	0	0	0
MISEQ-M2024_72_000000000-APPBB_1_1104_18241_17190	Parasite	KC582894.1.1795_U	Eukaryota	Alveolata	Dinophyta	Syndiniales	Dino-Group-II	Dino-Group-II-Clade-2	Dino-Group-II-Clade-2_X	Dino-Group-II-Clade-2_X_sp.		526	289	1	36	178	10	11	1	0
MISEQ-M2024_72_000000000-APPBB_1_2116_17234_9104	NA	KJ763781.1.1796_U	Eukaryota	Alveolata	Dinophyta	Dinophyceae	Dinophyceae_X	Dinophyceae_XX	Dinophyceae_XXX	Dinophyceae_XXX_sp.		523	24	118	0	8	61	285	3	24
M02042_90_000000000-B8784_1_1107_21314_14992	Autotroph	HQ868519.1.887_U	Eukaryota	Archaeplastida	Chlorophyta	Mamiellophyceae	Dolichomastigales	Crustomastigaceae	Crustomastigaceae-AB	Crustomastigaceae-AB_sp.		521	28	8	7	12	98	20	230	118
M02042_90_000000000-B8784_1_1110_23239_19646	NA	GU823703.1.1198_U	Eukaryota	Alveolata	Dinophyta	Dinophyceae	Dinophyceae_X	Dinophyceae_XX	Dinophyceae_XXX	Dinophyceae_XXX_sp.		513	7	0	1	0	267	3	234	1
MISEQ-M2024_71_000000000-AW1Y9_1_1112_22637_19833	Parasite	KJ762603.1.1796_U	Eukaryota	Alveolata	Dinophyta	Syndiniales	Dino-Group-II	Dino-Group-II-Clade-3	Dino-Group-II-Clade-3_X	Dino-Group-II-Clade-3_X_sp.		513	0	0	510	2	0	1	0	0
M01639_87_000000000-B873J_1_1107_13255_2997	NA	HQ867425.1.884_U	Eukaryota	Stramenopiles	Ochrophyta	Chrysophyceae	Chrysophyceae_X	Chrysophyceae_Clade-H	Chrysophyceae_Clade-H_X	Chrysophyceae_Clade-H_X_sp.		508	54	0	0	0	120	66	166	102
MISEQ-M2024_72_000000000-APPBB_1_1115_8775_20155	Parasite	KJ759599.1.1795_U	Eukaryota	Alveolata	Dinophyta	Syndiniales	Dino-Group-III	Dino-Group-III_X	Dino-Group-III_XX	Dino-Group-III_XX_sp.		507	152	131	11	16	95	81	20	1
MISEQ-M2024_72_000000000-APPBB_1_1111_25787_20541	Heterotroph	KJ925201.1.1629_U	Eukaryota	Alveolata	Ciliophora	Litostomatea	Cyclotrichia	Cyclotrichia_X	Cyclotrichia_XX	Cyclotrichia_XX_sp.		501	113	1	0	0	219	166	2	0
MISEQ-M2024_71_000000000-AW1Y9_1_2115_17432_4300	Heterotroph	HM369706.1.1236_U	Eukaryota	Stramenopiles	Stramenopiles_X	MAST	MAST-12	MAST-12A	MAST-12A_X	MAST-12A_X_sp.		474	55	5	8	5	119	11	237	34
M01639_87_000000000-B873J_1_1102_14635_19324	NA	KJ757963.1.1801_U	Eukaryota	Alveolata	Dinophyta	Dinophyceae	Dinophyceae_X	Dinophyceae_XX	Dinophyceae_XXX	Dinophyceae_XXX_sp.		461	0	39	2	95	0	325	0	0
M02042_90_000000000-B8784_1_2111_15114_19615	Heterotroph	FJ352308.1.1052_U	Eukaryota	Hacrobia	Telonemia	Telonemia_X	Telonemia_XX	Telonemia-Group-1	Telonemia-Group-1_X	Telonemia-Group-1_X_sp.		458	213	0	0	0	10	1	215	19
MISEQ-M2024_72_000000000-APPBB_1_1103_22955_21168	Mixotroph	EF537906.1.1689_U	Eukaryota	Archaeplastida	Chlorophyta	Chlorophyceae	Chlamydomonadales	Chlamydomonadales_X	Chlamydomonas	Chlamydomonas_sp.		455	10	4	0	0	6	1	349	85
MISEQ-M2024_71_000000000-AW1Y9_1_1118_9527_5886	Parasite	KJ763603.1.1796_U	Eukaryota	Alveolata	Dinophyta	Syndiniales	Dino-Group-II	Dino-Group-II-Clade-6	Dino-Group-II-Clade-6_X	Dino-Group-II-Clade-6_X_sp.		445	16	347	0	82	0	0	0	0
M01639_87_000000000-B873J_1_1112_13075_10142	Heterotroph	KU715767.1.1720_U	Eukaryota	Alveolata	Ciliophora	Spirotrichea	Tintinnida	Tintinnidiidae	Tintinnidium	Tintinnidium_mucicola		440	263	0	0	4	96	33	44	0
MISEQ-M2024_71_000000000-AW1Y9_1_1116_16940_12705	Heterotroph	FJ865206.1.1693_U	Eukaryota	Alveolata	Ciliophora	Phyllopharyngea	Suctoria	Acinetidae	Acineta	Acineta_tuberosa		439	438	0	1	0	0	0	0	0
MISEQ-M2024_71_000000000-AW1Y9_1_1103_23249_24325	NA	KJ925494.1.1502_U	Eukaryota	Alveolata	Dinophyta	Dinophyceae	Dinophyceae_X	Dinophyceae_XX	Dinophyceae_XXX	Dinophyceae_XXX_sp.		434	1	27	0	398	2	6	0	0
M01639_87_000000000-B873J_1_1107_23087_9634	Parasite	KF129956.1.1743_U	Eukaryota	Alveolata	Dinophyta	Syndiniales	Dino-Group-I	Dino-Group-I-Clade-5	Dino-Group-I-Clade-5_X	Dino-Group-I-Clade-5_X_sp.		432	1	9	0	0	368	54	0	0
M01639_87_000000000-B873J_1_1101_21529_5562	Heterotroph	HQ869611.1.866_U	Eukaryota	Alveolata	Ciliophora	Litostomatea	Cyclotrichia	Cyclotrichia_X	Cyclotrichia_XX	Cyclotrichia_XX_sp.		428	58	0	4	2	94	259	10	1
MISEQ-M2024_72_000000000-APPBB_1_1104_26137_21328	Autotroph	JF794039.1.1605_U	Eukaryota	Stramenopiles	Ochrophyta	Bacillariophyta	Bacillariophyta_X	Raphid-pennate	Navicula	Navicula_sp.		428	32	283	0	0	33	75	0	5
M01639_87_000000000-B873J_1_1109_9217_5923	Heterotroph	HG005132.1.1741_U	Eukaryota	Alveolata	Dinophyta	Dinophyceae	Dinophyceae_X	Pfiesteriaceae	Stoeckeria	Stoeckeria_sp.		412	7	8	9	24	2	2	7	353
MISEQ-M2024_71_000000000-AW1Y9_1_2118_4773_14430	NA	KJ763375.1.1796_U	Eukaryota	Alveolata	Dinophyta	Dinophyceae	Dinophyceae_X	Dinophyceae_XX	Dinophyceae_XXX	Dinophyceae_XXX_sp.		411	0	2	0	409	0	0	0	0
MISEQ-M2024_72_000000000-APPBB_1_2104_25530_17843	Heterotroph	FJ914418.1.1511_U	Eukaryota	Alveolata	Dinophyta	Dinophyceae	Dinophyceae_X	Pfiesteriaceae	Pfiesteriaceae_X	Pfiesteriaceae_X_sp.		402	1	2	13	3	0	0	0	383
M01639_87_000000000-B873J_1_1114_19737_6019	Heterotroph	FN690042.1.1669_U	Eukaryota	Alveolata	Ciliophora	Litostomatea	Cyclotrichia	Cyclotrichia_X	Cyclotrichia_XX	Cyclotrichia_XX_sp.		394	5	0	0	0	47	3	219	120
MISEQ-M2024_71_000000000-AW1Y9_1_1103_7624_5379	Heterotroph	KF130061.1.1763_U	Eukaryota	Hacrobia	Centroheliozoa	Centroheliozoa_X	Pterocystida	Pterocystida_X	Pterocystida_XX	Pterocystida_XX_sp.		394	4	37	1	319	7	26	0	0
MISEQ-M2024_72_000000000-APPBB_1_1102_19897_24427	NA	AY664890.1.1755_U	Eukaryota	Alveolata	Dinophyta	Dinophyceae	Dinophyceae_X	Dinophyceae_XX	Dinophyceae_XXX	Dinophyceae_XXX_sp.		391	1	15	0	357	0	2	1	15
MISEQ-M2024_71_000000000-AW1Y9_1_1103_4580_6698	Heterotroph	KF662687.1.1345_U	Eukaryota	Alveolata	Ciliophora	Spirotrichea	Tintinnida	Stenosemellidae	Stenosemellidae_X	Stenosemellidae_X_sp.		390	7	272	0	0	1	13	3	94
MISEQ-M2024_71_000000000-AW1Y9_1_1108_27995_7489	Parasite	FR874831.1.1794_U	Eukaryota	Alveolata	Dinophyta	Syndiniales	Dino-Group-II	Dino-Group-II-Clade-32	Dino-Group-II-Clade-32_X	Dino-Group-II-Clade-32_X_sp.		390	7	349	1	33	0	0	0	0
MISEQ-M2024_72_000000000-APPBB_1_1101_19433_3739	Heterotroph	DQ103795.1.1696_U	Eukaryota	Stramenopiles	Stramenopiles_X	Bicoecea	Bicoecales	Bicoecaceae	Bicoecaceae_X	Bicoecaceae_X_sp.		386	43	0	326	17	0	0	0	0
M01639_87_000000000-B873J_1_1103_12443_3502	Mixotroph	U14387.1.1810_U	Eukaryota	Stramenopiles	Ochrophyta	Dictyochophyceae	Dictyochophyceae_X	Pedinellales	Pseudopedinella	Pseudopedinella_elastica		380	9	0	0	0	25	64	142	140
MISEQ-M2024_72_000000000-APPBB_1_1103_6674_18848	Mixotroph	JN050857.1.1699_U	Eukaryota	Hacrobia	Cryptophyta	Cryptophyceae	Cryptophyceae_X	Cryptomonadales	Urgorri	Urgorri_complanatus		376	71	13	186	0	37	68	1	0
MISEQ-M2024_71_000000000-AW1Y9_1_1102_15992_17495	NA	HQ869562.1.874_U	Eukaryota	Stramenopiles	Ochrophyta	Chrysophyceae	Chrysophyceae_X	Chrysophyceae_Clade-H	Chrysophyceae_Clade-H_X	Chrysophyceae_Clade-H_X_sp.		372	62	1	0	7	11	19	180	92
MISEQ-M2024_71_000000000-AW1Y9_1_1103_25794_9291	Heterotroph	KU715760.1.1760_U	Eukaryota	Alveolata	Ciliophora	Spirotrichea	Tintinnida	Favellidae	Favella	Favella_panamensis		369	31	0	282	56	0	0	0	0
MISEQ-M2024_71_000000000-AW1Y9_1_1102_3732_11903	Mixotroph	DQ500121.1.1564_U	Eukaryota	Alveolata	Dinophyta	Dinophyceae	Dinophyceae_X	Dinophyceae_XX	Pyrodinium	Pyrodinium_bahamense_var._compressum		366	0	5	0	359	0	2	0	0
M01639_87_000000000-B873J_1_1104_13665_6517	Heterotroph	JQ782093.1.1765_U	Eukaryota	Stramenopiles	Stramenopiles_X	MAST	MAST-3	MAST-3E	MAST-3E_X	MAST-3E_X_sp.		362	74	6	0	15	105	17	58	87
M02042_90_000000000-B8784_1_2101_19432_20679	Autotroph	DQ514898.1.1734_U	Eukaryota	Stramenopiles	Ochrophyta	Bacillariophyta	Bacillariophyta_X	Polar-centric-Mediophyceae	Cyclostephanos	Cyclostephanos_tholiformis		357	108	0	1	0	9	2	234	3
MISEQ-M2024_72_000000000-APPBB_1_1112_8708_13843	Mixotroph	JF521630.1.1760_U	Eukaryota	Alveolata	Dinophyta	Dinophyceae	Dinophyceae_X	Dinophyceae_XX	Alexandrium	Alexandrium_insuetum		357	26	228	0	89	1	3	2	8
MISEQ-M2024_71_000000000-AW1Y9_1_1101_18711_12450	Mixotroph	KC488604.1.1699_U	Eukaryota	Stramenopiles	Ochrophyta	Dictyochophyceae	Dictyochophyceae_X	Dictyochales	Dictyocha	Dictyocha_sp.		354	2	21	0	7	4	12	69	239
MISEQ-M2024_71_000000000-AW1Y9_1_1103_11626_17967	Heterotroph	HQ869737.1.905_U	Eukaryota	Stramenopiles	Stramenopiles_X	MAST	MAST-7	MAST-7B	MAST-7B_X	MAST-7B_X_sp.		346	73	145	0	15	35	8	45	25
MISEQ-M2024_72_000000000-APPBB_1_2104_11521_4998	NA	KJ763644.1.1801_U	Eukaryota	Alveolata	Dinophyta	Dinophyceae	Dinophyceae_X	Dinophyceae_XX	Dinophyceae_XXX	Dinophyceae_XXX_sp.		340	21	315	0	4	0	0	0	0
MISEQ-M2024_71_000000000-AW1Y9_1_1119_20119_16486	Parasite	HQ870753.1.849_U	Eukaryota	Alveolata	Dinophyta	Syndiniales	Dino-Group-II	Dino-Group-II-Clade-4	Dino-Group-II-Clade-4_X	Dino-Group-II-Clade-4_X_sp.		333	10	66	20	161	17	54	5	0
MISEQ-M2024_72_000000000-APPBB_1_1112_10573_8929	Parasite	KF129814.1.1748_U	Eukaryota	Alveolata	Dinophyta	Syndiniales	Dino-Group-II	Dino-Group-II_X	Dino-Group-II_XX	Dino-Group-II_XX_sp.		328	8	306	14	0	0	0	0	0
MISEQ-M2024_71_000000000-AW1Y9_1_1102_6027_21998	Mixotroph	AB701510.1.1643_U	Eukaryota	Archaeplastida	Chlorophyta	Chlorophyceae	Chlamydomonadales	Chlamydomonadales_X	Chlamydomonas	Chlamydomonas_sp.		321	47	9	155	103	0	1	0	6
M01639_87_000000000-B873J_1_1102_23315_12014	Heterotroph	HQ868639.1.884_U	Eukaryota	Alveolata	Ciliophora	Litostomatea	Cyclotrichia	Mesodiniidae	Askenasi	Askenasi_sp.		321	0	0	0	0	6	296	17	2
MISEQ-M2024_71_000000000-AW1Y9_1_1101_17575_9960	Heterotroph	KX158720.1.1748_U	Eukaryota	Alveolata	Ciliophora	Spirotrichea	Tintinnida	Stenosemellidae	Stenosemella	Stenosemella_sp.		318	6	130	0	182	0	0	0	0
MISEQ-M2024_72_000000000-APPBB_1_2108_19542_12373	Parasite	DQ103814.1.1402_U	Eukaryota	Alveolata	Dinophyta	Syndiniales	Dino-Group-I	Dino-Group-I-Clade-4	Dino-Group-I-Clade-4_X	Dino-Group-I-Clade-4_X_sp.		315	36	7	12	2	244	2	8	4
MISEQ-M2024_72_000000000-APPBB_1_1107_11141_24169	Autotroph	KJ760687.1.1798_U	Eukaryota	Stramenopiles	Ochrophyta	Bacillariophyta	Bacillariophyta_X	Polar-centric-Mediophyceae	Chaetoceros	Chaetoceros_sp.		315	0	4	0	0	1	5	33	272
MISEQ-M2024_71_000000000-AW1Y9_1_2105_20441_13297	Parasite	AY256317.1.1218_U	Eukaryota	Stramenopiles	Stramenopiles_X	Labyrinthulea	Thraustochytriales	Thraustochytriaceae	Thraustochytriaceae_X	Thraustochytriaceae_X_sp.		311	30	265	0	0	0	8	0	8
MISEQ-M2024_71_000000000-AW1Y9_1_2115_24631_7342	Heterotroph	MF527271.1.1683_U	Eukaryota	Alveolata	Ciliophora	Spirotrichea	Strombidiida	Tontoniidae_B	Pseudotontonia	Pseudotontonia_sp.		311	6	13	0	159	29	85	3	16
M02042_90_000000000-B8784_1_2115_17905_12416	Heterotroph	JF730818.1.1661_U	Eukaryota	Alveolata	Ciliophora	Spirotrichea	Choreotrichida	Strobilidiidae_G	Strobilidiidae_G_X	Strobilidiidae_G_X_sp.		310	22	0	0	0	93	4	188	3
MISEQ-M2024_71_000000000-AW1Y9_1_1105_5894_17657	Autotroph	JQ315679.1.1175_U	Eukaryota	Stramenopiles	Ochrophyta	Bacillariophyta	Bacillariophyta_X	Radial-centric-basal-Coscinodiscophyceae	Rhizosolenia	Rhizosolenia_delicatula		305	15	83	15	20	9	26	50	87
MISEQ-M2024_71_000000000-AW1Y9_1_1103_23227_4167	Heterotroph	EF527045.1.1368_U	Eukaryota	Alveolata	Ciliophora	Litostomatea	Cyclotrichia	Cyclotrichia_X	Cyclotrichia_XX	Cyclotrichia_XX_sp.		302	197	1	0	3	65	0	22	14
M02042_90_000000000-B8784_1_1110_19822_18850	Autotroph	AY485468.1.1754_U	Eukaryota	Stramenopiles	Ochrophyta	Bacillariophyta	Bacillariophyta_X	Raphid-pennate	Amphiprora	Amphiprora_paludosa		301	298	2	0	0	0	0	1	0
MISEQ-M2024_71_000000000-AW1Y9_1_1105_11568_15060	Mixotroph	JX680401	Eukaryota	Hacrobia	Haptophyta	Prymnesiophyceae	Prymnesiales	Chrysochromulinaceae	Chrysochromulina	Chrysochromulina_scutellum		301	30	47	4	53	40	33	81	13
MISEQ-M2024_71_000000000-AW1Y9_1_1108_12118_1825	Heterotroph	KJ763361.1.1762_U	Eukaryota	Alveolata	Ciliophora	Spirotrichea	Strombidiida	Strombidiidae_I	Strombidiidae_I_X	Strombidiidae_I_X_sp.		298	155	78	0	37	2	25	1	0
MISEQ-M2024_71_000000000-AW1Y9_1_2114_19203_21521	Parasite	AB252746.1.1726_U	Eukaryota	Rhizaria	Cercozoa	Filosa-Thecofilosea	Filosa-Thecofilosea_X	Mataza-lineage	Mataza-lineage_X	Mataza-lineage_X_sp.		297	6	1	251	1	11	0	25	2
M01639_87_000000000-B873J_1_1111_13552_3614	Heterotroph	EF527071.1.1316_U	Eukaryota	Alveolata	Ciliophora	Litostomatea	Cyclotrichia	Cyclotrichia_X	Cyclotrichia_XX	Cyclotrichia_XX_sp.		296	21	0	7	1	58	91	115	3
MISEQ-M2024_72_000000000-APPBB_1_1104_11436_23907	Heterotroph	HQ868913.1.898_U	Eukaryota	Alveolata	Ciliophora	Prostomatea	Prostomatea-1	Prostomatea-1_X	Prostomatea-1_XX	Prostomatea-1_XX_sp.		294	31	13	3	4	163	20	57	3
M02042_90_000000000-B8784_1_1117_20101_24760	Mixotroph	JF343798.1.1655_U	Eukaryota	Archaeplastida	Chlorophyta	Chlorophyceae	Chlamydomonadales	Chlamydomonadales_X	Chlamydomonas	Chlamydomonas_raudensis		291	3	0	0	0	4	0	233	51
M02042_90_000000000-B8784_1_2101_19443_5857	NA	AY628339.1.822_U	Eukaryota	Alveolata	Dinophyta	Dinophyceae	Dinophyceae_X	Dinophyceae_XX	Dinophyceae_XXX	Dinophyceae_XXX_sp.		289	47	0	2	1	34	0	199	6
M01639_87_000000000-B873J_1_1107_15027_5537	Parasite	KJ759612.1.1802_U	Eukaryota	Alveolata	Dinophyta	Syndiniales	Dino-Group-II	Dino-Group-II-Clade-7	Dino-Group-II-Clade-7_X	Dino-Group-II-Clade-7_X_sp.		287	0	0	0	0	134	153	0	0
MISEQ-M2024_72_000000000-APPBB_1_1116_7167_14382	Mixotroph	HQ868788.1.871_U	Eukaryota	Stramenopiles	Ochrophyta	Bolidophyceae	Parmales	Parmales_env_3	Parmales_env_3A	Parmales_env_3A_sp.		278	115	5	1	0	28	4	81	44
M01639_87_000000000-B873J_1_1102_14849_20360	Heterotroph	MF527275.1.1720_U	Eukaryota	Alveolata	Ciliophora	Spirotrichea	Choreotrichida	Strombidinopsidae	Parastrombidinopsis	Parastrombidinopsis_sp.		277	206	0	1	0	0	0	70	0
M02042_90_000000000-B8784_1_1101_5559_4912	Heterotroph	KC147283.1.1044_U	Eukaryota	Stramenopiles	Ochrophyta	Chrysophyceae	Chrysophyceae_X	Chrysophyceae_Clade-F	Paraphysomonas	Paraphysomonas_sp.		275	0	0	0	0	0	0	242	33
MISEQ-M2024_72_000000000-APPBB_1_2102_7384_11929	Parasite	JF791020.1.1777_U	Eukaryota	Stramenopiles	Stramenopiles_X	Labyrinthulea	Thraustochytriales	Thraustochytriaceae	Thraustochytriaceae_X	Thraustochytriaceae_X_sp.		275	0	0	112	138	0	25	0	0
M02042_90_000000000-B8784_1_2119_8110_18559	Heterotroph	FN689912.1.1662_U	Eukaryota	Alveolata	Ciliophora	Spirotrichea	Choreotrichida	Strobilidiidae_G	Strobilidiidae_G_X	Strobilidiidae_G_X_sp.		273	0	0	0	0	6	0	261	6
MISEQ-M2024_71_000000000-AW1Y9_1_1107_25910_14334	Parasite	KJ760016.1.1801_U	Eukaryota	Alveolata	Dinophyta	Syndiniales	Dino-Group-II	Dino-Group-II-Clade-10-and-11	Dino-Group-II-Clade-10-and-11_X	Dino-Group-II-Clade-10-and-11_X_sp.		273	0	0	0	3	244	25	1	0
MISEQ-M2024_72_000000000-APPBB_1_1106_3470_17711	Mixotroph	AY664967.1.1755_U	Eukaryota	Alveolata	Dinophyta	Dinophyceae	Dinophyceae_X	Dinophyceae_XX	Lepidodinium	Lepidodinium_sp.		268	37	0	216	3	0	12	0	0
MISEQ-M2024_71_000000000-AW1Y9_1_1108_24032_9250	Parasite	KJ762927.1.1798_U	Eukaryota	Alveolata	Dinophyta	Syndiniales	Dino-Group-I	Dino-Group-I-Clade-1	Dino-Group-I-Clade-1_X	Dino-Group-I-Clade-1_X_sp.		267	135	65	0	1	14	19	8	25
MISEQ-M2024_71_000000000-AW1Y9_1_2109_16433_3363	Autotroph	AJ867279.1.1784_U	Eukaryota	Stramenopiles	Ochrophyta	Bacillariophyta	Bacillariophyta_X	Raphid-pennate	Nitzschia	Nitzschia_sigma		264	85	4	46	21	39	8	60	1
MISEQ-M2024_71_000000000-AW1Y9_1_1113_2946_11191	Heterotroph	KJ763642.1.1795_U	Eukaryota	Hacrobia	Katablepharidophyta	Katablepharidaceae	Katablepharidales	Katablepharidales_X	Katablepharidales_XX	Katablepharidales_XX_sp.		263	26	20	0	1	43	44	44	85
MISEQ-M2024_71_000000000-AW1Y9_1_1104_19657_14767	Heterotroph	MF527267.1.1678_U	Eukaryota	Alveolata	Ciliophora	Spirotrichea	Strombidiida	Strombidiidae	Strombidium	Strombidium_sp.		255	1	0	201	53	0	0	0	0
MISEQ-M2024_71_000000000-AW1Y9_1_1105_23207_7227	Heterotroph	GU355680.1.1208_U	Eukaryota	Alveolata	Dinophyta	Dinophyceae	Dinophyceae_X	Dinophyceae_XX	Kofoidinium	Kofoidinium_pavillardii		255	1	202	1	50	0	1	0	0
M01639_87_000000000-B873J_1_2104_11587_17400	Parasite	EF172968.1.1678_U	Eukaryota	Alveolata	Dinophyta	Syndiniales	Dino-Group-II	Dino-Group-II-Clade-3	Dino-Group-II-Clade-3_X	Dino-Group-II-Clade-3_X_sp.		254	3	66	5	20	41	50	8	61
MISEQ-M2024_71_000000000-AW1Y9_1_2104_22593_20973	Parasite	DQ145110.1.1752_U	Eukaryota	Alveolata	Dinophyta	Syndiniales	Dino-Group-II	Dino-Group-II-Clade-3	Dino-Group-II-Clade-3_X	Dino-Group-II-Clade-3_X_sp.		249	0	26	0	215	0	8	0	0
M02042_90_000000000-B8784_1_1110_15677_11202	Autotroph	DQ514902.1.1737_U	Eukaryota	Stramenopiles	Ochrophyta	Bacillariophyta	Bacillariophyta_X	Polar-centric-Mediophyceae	Discostella	Discostella_sp.		248	133	1	64	0	19	1	30	0
MISEQ-M2024_72_000000000-APPBB_1_1103_24224_18240	Heterotroph	HQ870300.1.841_U	Eukaryota	Opisthokonta	Choanoflagellida	Choanoflagellatea	Acanthoecida	Stephanoecidae_Group_H	Stephanoecidae_Group_H_X	Stephanoecidae_Group_H_X_sp.		248	55	31	0	0	59	42	19	42
MISEQ-M2024_71_000000000-AW1Y9_1_1114_7758_14087	Parasite	KF129657.1.1752_U	Eukaryota	Alveolata	Dinophyta	Syndiniales	Dino-Group-II	Dino-Group-II-Clade-14	Dino-Group-II-Clade-14_X	Dino-Group-II-Clade-14_X_sp.		244	14	226	0	0	2	2	0	0
M01639_87_000000000-B873J_1_1115_14197_6277	Autotroph	HM749936.1.1471_U	Eukaryota	Stramenopiles	Ochrophyta	Bacillariophyta	Bacillariophyta_X	Polar-centric-Mediophyceae	Thalassiosira	Thalassiosira_sp.		240	63	0	104	6	1	0	63	3
M02042_90_000000000-B8784_1_1102_18120_15941	Mixotroph	FN562440.1.1783_U	Eukaryota	Archaeplastida	Chlorophyta	Pyramimonadales	Pyramimonadales_X	Pyramimonadales_XX	Pyramimonas	Pyramimonas_disomata		238	49	24	1	12	12	68	66	6
MISEQ-M2024_72_000000000-APPBB_1_1115_10989_12883	Mixotroph	HQ866410.1.899_U	Eukaryota	Stramenopiles	Ochrophyta	Dictyochophyceae	Dictyochophyceae_X	Pedinellales	Pedinellales_X	Pedinellales_X_sp.		237	118	3	0	1	6	0	104	5
M02042_90_000000000-B8784_1_2102_17759_21121	Heterotroph	HQ870125.1.842_U	Eukaryota	Opisthokonta	Choanoflagellida	Choanoflagellatea	Choanoflagellatea_X	Choanoflagellatea_X_Group_L	Choanoflagellatea_X_Group_L_X	Choanoflagellatea_X_Group_L_X_sp.		235	103	1	0	0	38	4	66	23
M02042_90_000000000-B8784_1_2102_9837_11513	NA	FR874512.1.1776_U	Eukaryota	Stramenopiles	Ochrophyta	Chrysophyceae	Chrysophyceae_X	Chrysophyceae_Clade-I	Chrysophyceae_Clade-I_X	Chrysophyceae_Clade-I_X_sp.		235	55	0	0	0	159	15	2	4
MISEQ-M2024_71_000000000-AW1Y9_1_1106_12951_13091	Heterotroph	HM369706.1.1236_U	Eukaryota	Stramenopiles	Stramenopiles_X	MAST	MAST-12	MAST-12A	MAST-12A_X	MAST-12A_X_sp.		235	24	0	1	6	16	3	140	45
M02042_90_000000000-B8784_1_2101_9103_9027	Heterotroph	HM051055.1.1745_U	Eukaryota	Alveolata	Ciliophora	Prostomatea	Prostomatea_X	Placidae	Spathidiopsis	Spathidiopsis_socialis		233	4	0	0	0	0	0	228	1
M01639_87_000000000-B873J_1_1119_17199_7500	Autotroph	KF177775.1.1699_U	Eukaryota	Stramenopiles	Ochrophyta	Bacillariophyta	Bacillariophyta_X	Raphid-pennate	Nitzschia	Nitzschia_laevis		229	0	0	0	0	0	0	222	7
M02042_90_000000000-B8784_1_1103_17956_21167	Autotroph	GU385573.1.1707_U	Eukaryota	Stramenopiles	Ochrophyta	Bacillariophyta	Bacillariophyta_X	Polar-centric-Mediophyceae	Thalassiosira	Thalassiosira_guillardii		227	2	3	3	0	2	0	186	31
M01639_87_000000000-B873J_1_1114_15030_5984	Parasite	FJ352306.1.1051_U	Eukaryota	Rhizaria	Cercozoa	Filosa-Imbricatea	Filosa-Imbricatea_X	Novel-clade-2	Novel-clade-2_X	Novel-clade-2_X_sp.		226	4	0	0	0	169	2	32	19
M02042_90_000000000-B8784_1_2107_24970_6668	NA	AB191414.1.1708_U	Eukaryota	Alveolata	Dinophyta	Dinophyceae	Dinophyceae_X	Dinophyceae_XX	Dinophyceae_XXX	Dinophyceae_XXX_sp.		226	0	0	0	0	0	0	226	0
M02042_90_000000000-B8784_1_1114_25463_13651	Parasite	EF100255.1.1407_U	Eukaryota	Stramenopiles	Stramenopiles_X	Pirsonia_Clade	Pirsonia_Clade_X	Pirsonia_Clade_XX	Pirsonia_Clade__XXX	Pirsonia_Clade__XXX_sp.		225	0	0	0	0	2	0	202	21
MISEQ-M2024_71_000000000-AW1Y9_1_1119_6320_16959	Autotroph	EF526841.1.1370_U	Eukaryota	Stramenopiles	Ochrophyta	Bacillariophyta	Bacillariophyta_X	Raphid-pennate	Surirella	Surirella_sp.		223	162	10	0	0	3	0	44	4
MISEQ-M2024_72_000000000-APPBB_1_1104_10257_5607	Autotroph	KC309538.1.1348_U	Eukaryota	Stramenopiles	Ochrophyta	Bacillariophyta	Bacillariophyta_X	Radial-centric-basal-Coscinodiscophyceae	Leptocylindrus	Leptocylindrus_minimus		222	0	0	206	16	0	0	0	0
M01639_87_000000000-B873J_1_1113_10206_2973	Heterotroph	KC488357.1.1681_U	Eukaryota	Opisthokonta	Choanoflagellida	Choanoflagellatea	Acanthoecida	Stephanoecidae_Group_D	Stephanoecidae_Group_D_X	Stephanoecidae_Group_D_X_sp.		220	28	0	0	0	94	55	7	36
MISEQ-M2024_71_000000000-AW1Y9_1_1107_27268_15336	Parasite	EU793747.1.935_U	Eukaryota	Alveolata	Dinophyta	Syndiniales	Dino-Group-II	Dino-Group-II-Clade-10-and-11	Dino-Group-II-Clade-10-and-11_X	Dino-Group-II-Clade-10-and-11_X_sp.		220	2	30	0	0	0	7	21	160
MISEQ-M2024_71_000000000-AW1Y9_1_1101_21420_22953	Parasite	EU780592.1.1704_U	Eukaryota	Alveolata	Dinophyta	Syndiniales	Dino-Group-II	Dino-Group-II-Clade-1	Dino-Group-II-Clade-1_X	Dino-Group-II-Clade-1_X_sp.		219	0	8	0	211	0	0	0	0
M02042_90_000000000-B8784_1_1108_14513_4254	Autotroph	AB430601.1.1749_U	Eukaryota	Stramenopiles	Ochrophyta	Bacillariophyta	Bacillariophyta_X	Araphid-pennate	Licmophora	Licmophora_paradoxa		217	2	0	0	0	0	0	24	191
MISEQ-M2024_71_000000000-AW1Y9_1_1102_5280_6112	NA	HQ866142.1.887_U	Eukaryota	Stramenopiles	Ochrophyta	Chrysophyceae	Chrysophyceae_X	Chrysophyceae_Clade-C	Chrysophyceae_Clade-C_X	Chrysophyceae_Clade-C_X_sp.		216	44	37	7	77	40	9	2	0
MISEQ-M2024_72_000000000-APPBB_1_1111_8682_17661	Parasite	HQ865372.1.886_U	Eukaryota	Alveolata	Dinophyta	Syndiniales	Dino-Group-II	Dino-Group-II-Clade-47	Dino-Group-II-Clade-47_X	Dino-Group-II-Clade-47_X_sp.		216	23	192	1	0	0	0	0	0
M02042_90_000000000-B8784_1_1104_16228_11673	Parasite	AY256317.1.1218_U	Eukaryota	Stramenopiles	Stramenopiles_X	Labyrinthulea	Thraustochytriales	Thraustochytriaceae	Thraustochytriaceae_X	Thraustochytriaceae_X_sp.		214	14	0	24	2	148	26	0	0
MISEQ-M2024_71_000000000-AW1Y9_1_2106_8899_22402	Heterotroph	KU715775.1.1710_U	Eukaryota	Alveolata	Ciliophora	Spirotrichea	Tintinnida	TIN_05	Tintinnopsis_05	Tintinnopsis_05_sp.		212	209	3	0	0	0	0	0	0
M02042_90_000000000-B8784_1_2106_6767_9195	Mixotroph	FN690654.1.1702_U	Eukaryota	Stramenopiles	Ochrophyta	Bolidophyceae	Parmales	Parmales_env_2	Parmales_env_2_X	Parmales_env_2_X_sp.		212	3	1	0	0	97	10	45	56
M01639_87_000000000-B873J_1_1114_17591_16456	Heterotroph	KC488521.1.1657_U	Eukaryota	Stramenopiles	Stramenopiles_X	MAST	MAST-1	MAST-1A	MAST-1A_X	MAST-1A_X_sp.		212	0	0	0	0	0	0	6	206
M01639_87_000000000-B873J_1_1114_19208_6836	Heterotroph	GQ365770.1.1539_U	Eukaryota	Hacrobia	Telonemia	Telonemia_X	Telonemia_XX	Telonemia-Group-1	Telonemia-Group-1_X	Telonemia-Group-1_X_sp.		208	58	0	0	0	23	10	110	7
MISEQ-M2024_72_000000000-APPBB_1_1111_22668_18533	Heterotroph	AB466294.1.1731_U	Eukaryota	Alveolata	Dinophyta	Dinophyceae	Dinophyceae_X	Dinophyceae_XX	Polykrikos	Polykrikos_kofoidii		207	87	63	44	0	0	0	13	0
MISEQ-M2024_72_000000000-APPBB_1_1101_13577_7475	Heterotroph	HQ866253.1.890_U	Eukaryota	Stramenopiles	Stramenopiles_X	MAST	MAST-12	MAST-12A	MAST-12A_X	MAST-12A_X_sp.		200	103	0	70	15	11	1	0	0
MISEQ-M2024_71_000000000-AW1Y9_1_2103_18409_18570	Parasite	GU822567.1.1080_U	Eukaryota	Rhizaria	Cercozoa	Filosa-Thecofilosea	Ebriida	TAGIRI1-lineage	TAGIRI1-lineage_X	TAGIRI1-lineage_X_sp.		200	7	0	152	41	0	0	0	0
M02042_90_000000000-B8784_1_2107_6329_9076	NA	KC488445.1.1682_U	Eukaryota	Alveolata	Dinophyta	Dinophyceae	Dinophyceae_X	Dinophyceae_XX	Dinophyceae_XXX	Dinophyceae_XXX_sp.		199	2	4	0	0	0	0	10	183
MISEQ-M2024_72_000000000-APPBB_1_1113_24285_21995	Heterotroph	FJ431600.1.822_U	Eukaryota	Stramenopiles	Stramenopiles_X	MAST	MAST-6	MAST-6_X	MAST-6_XX	MAST-6_XX_sp.		196	36	0	114	0	23	22	0	1
M02042_90_000000000-B8784_1_1107_6443_16205	Autotroph	KJ866908.1.1692_U	Eukaryota	Stramenopiles	Ochrophyta	Bacillariophyta	Bacillariophyta_X	Polar-centric-Mediophyceae	Skeletonema	Skeletonema_marinoi		196	5	1	0	0	0	1	64	125
MISEQ-M2024_71_000000000-AW1Y9_1_1102_20144_15288	Parasite	JX188283.1.1756_U	Eukaryota	Alveolata	Dinophyta	Syndiniales	Dino-Group-II	Dino-Group-II-Clade-16	Dino-Group-II-Clade-16_X	Dino-Group-II-Clade-16_X_sp.		196	0	0	0	15	52	129	0	0
M01639_87_000000000-B873J_1_1104_22058_20979	Heterotroph	KJ762025.1.1740_U	Eukaryota	Alveolata	Ciliophora	Litostomatea	Cyclotrichia	Cyclotrichia_X	Cyclotrichium	Cyclotrichium_sp.		194	0	0	21	12	46	114	1	0
M02042_90_000000000-B8784_1_1107_13689_15171	Mixotroph	GU295204.1.1763_U	Eukaryota	Alveolata	Dinophyta	Dinophyceae	Dinophyceae_X	Dinophyceae_XX	Thecadinium	Thecadinium_kofoidii		190	6	124	0	56	0	1	3	0
MISEQ-M2024_71_000000000-AW1Y9_1_1102_19045_24593	Heterotroph	KF130186.1.1767_U	Eukaryota	Hacrobia	Centroheliozoa	Centroheliozoa_X	Pterocystida	Pterocystida_X	Pterocystida_XX	Pterocystida_XX_sp.		189	9	69	0	20	18	71	2	0
M01639_87_000000000-B873J_1_1109_11165_15669	Mixotroph	KF130577.1.1726_U	Eukaryota	Hacrobia	Cryptophyta	Cryptophyceae	Cryptophyceae_X	Cryptomonadales	Teleaulax	Teleaulax_sp.		187	0	0	0	0	74	101	3	9
[truncated: 4,275 more rows]

## Sheet: Suppl. mat. 3 clam dataset
Supplementary Material 3: clam dataset. Details of generalist and specialist prediction using clam approach in the two habitat (LoV vs GoV). Clam prediction was integrated with taxonomy and trophism information. Eight samples for each environment were from the full dataset (not normalized) were pooled and normalized at 1,382,776 reads. GoV: Gulf of Venice, LoV, Lagoon of Venice.		St2 (April-July-November-February) and St5 (April-July-November-February) Tot 8 samples	Stations PELL (April-July-November-february) and PTF (April-July-November-February) Tot 8 samples
[truncated: 5,405 more rows]

[truncated: 1 more sheets: Suppl. mat. 4 network annotat]
